# Supplementary material for: Metabolomic and Transcriptomic Analyses Reveal the Effects of Grafting on Nutritional Properties in Eggplant
Source: Foods. 2023 Aug 17;12(16):3082. doi: 10.3390/foods12163082 (PMC10453275; doi:10.3390/foods12163082)
Supplement: Supplementary file 1 [file foods-12-03082-s001.zip › Supplementary material/Table S1.xlsx]

## Sheet: Sheet1
Table 1. List of all the differential metabolites identified between Sm64R-grafted eggplant and self-grafted eggplant SG.
Index	Formula	Compounds	Class I	Class II	VIP	P-value	Log2FC
Lman002731	C15H18O9	Grevilloside F	Phenolic acids	Phenolic acids	1.46944	0.00275748	18.7459
Lmsn002247	C13H16O8	1-O-Salicyloyl-β-D-glucose	Phenolic acids	Phenolic acids	1.46942	0.00720853	18.6413
Zmhn001358	C13H16O8	4-O-Glucosyl-4-hydroxybenzoic acid	Phenolic acids	Phenolic acids	1.46948	0.00353608	18.6143
Zmtn001661	C14H20O8	Vanilloloside	Phenolic acids	Phenolic acids	1.4695	0.00122504	17.0506
mws1521	C13H18O7	Salicin	Phenolic acids	Phenolic acids	1.46941	0.00845234	14.5926
pmn001367	C13H16O9	Protocatechuic acid-4-O-glucoside	Phenolic acids	Phenolic acids	1.16074	0.00185438	6.45718
pmb2871	C13H16O9	1-O-Gentisoyl-β-D-glucoside	Phenolic acids	Phenolic acids	1.14472	0.00107513	6.07687
Hmtn001302	C13H16O8	Glucosyloxybenzoic acid	Phenolic acids	Phenolic acids	1.44564	0.000858421	4.28924
Ymjm000148	C14H20O7	Salidroside	Phenolic acids	Phenolic acids	1.43704	0.0170707	4.1304
MWS1776	C7H8O	m-Cresol	Phenolic acids	Phenolic acids	1.29853	0.0312763	2.73144
Lmmn000774	C15H20O9	Dihydrocaffeoylglucose	Phenolic acids	Phenolic acids	1.45122	0.000858738	2.58914
mws0028	C8H8O4	Vanillic acid	Phenolic acids	Phenolic acids	1.3247	0.0788664	2.42863
pme0085	C18H16O8	Rosmarinic acid	Phenolic acids	Phenolic acids	1.42273	0.0142465	2.30241
Hmln000873	C13H16O10	2-O-Galloyl-D-glucose	Phenolic acids	Phenolic acids	1.44249	0.000157396	2.00937
Zmln000899	C15H20O9	Syringaldehyde-4-O-glucoside	Phenolic acids	Phenolic acids	1.30402	0.00215049	1.95131
Ymjm000150	C16H18O9	4-O-Caffeoylquinic acid*	Phenolic acids	Phenolic acids	1.06742	0.132518	1.68371
Ymjm000151	C16H18O9	5-O-Caffeoylquinic acid*	Phenolic acids	Phenolic acids	1.06742	0.132518	1.68371
mws0458	C8H8O3	Vanillin; 4-Hydroxy-3-Methoxybenzaldehyde	Phenolic acids	Phenolic acids	1.39334	0.041754	1.40161
pmb3066	C22H26O12	5-O-p-Coumaroylshikimic acid O-glucoside	Phenolic acids	Phenolic acids	1.38829	0.00295773	1.10467
Jmwn002620	C15H18O9	Vanillic Acid-4-O-Glucuronide	Phenolic acids	Phenolic acids	1.33874	0.0274762	1.01832
MWSmce083	C11H12O4	Ferulic acid methyl ester	Phenolic acids	Phenolic acids	1.41589	0.0365551	-1.0249
Hmln000659	C13H16O10	3-O-Galloyl-D-glucose*	Phenolic acids	Phenolic acids	1.18253	0.0667622	-1.02636
Lmfn000604	C13H16O10	6-O-Galloyl-β-D-glucose*	Phenolic acids	Phenolic acids	1.18253	0.0667622	-1.02636
Wmln000659	C10H10O4	3-Methyl-4,8-dihydroxy-3,4-dihydroisocoumarin	Phenolic acids	Phenolic acids	1.39614	0.022864	-1.04165
mws2108	C16H18O9	Cryptochlorogenic acid (4-O-Caffeoylquinic acid)*	Phenolic acids	Phenolic acids	1.35943	0.00655311	-1.07298
Lmsn001014	C13H16O10	1-O-Galloyl-β-D-glucose	Phenolic acids	Phenolic acids	1.19697	0.0853826	-1.08445
mws0178	C16H18O9	Chlorogenic acid (3-O-Caffeoylquinic acid)*	Phenolic acids	Phenolic acids	1.14148	0.0964288	-1.09286
pme1816	C16H18O9	Neochlorogenic acid (5-O-Caffeoylquinic acid)*	Phenolic acids	Phenolic acids	1.375	0.00461913	-1.11867
pmb3054	C23H22O10	O-p-Coumaroyl-O-salicyloyl quinic acid	Phenolic acids	Phenolic acids	1.11665	0.115403	-1.17259
Lmgn003073	C17H20O9	5-O-Feruloylquinic acid	Phenolic acids	Phenolic acids	1.21377	0.0295196	-1.19117
Lmfn001344	C20H20O13	Maplexin C (2,3-Di-O-Galloyl-1,5-Anhydro-D-Glucitol)*	Phenolic acids	Phenolic acids	1.35498	0.00764766	-1.22158
Hmhn003518	C16H20O9	4-O-β-D-glucopyranosylferulic acid	Phenolic acids	Phenolic acids	1.30991	0.0143938	-1.22846
Lmmn003663	C14H18O9	5-Glucosyloxy-2-Hydroxybenzoic acid methyl ester	Phenolic acids	Phenolic acids	1.23456	0.0682849	-1.3155
Zmhn002334	C16H20O9	6-O-Feruloyl-β-D-glucose	Phenolic acids	Phenolic acids	1.31106	0.0497407	-1.33329
Lmjp003731	C26H26O12	3,4-O-Dicaffeoylquinic Acid Methyl Ester*	Phenolic acids	Phenolic acids	1.14162	0.051299	-1.34047
Lmzn001582	C18H28O9	5'-Glucosyloxyjasmanic acid	Phenolic acids	Phenolic acids	1.42361	0.000691555	-1.35186
pmn001382	C25H24O12	Isochlorogenic acid A	Phenolic acids	Phenolic acids	1.20941	0.0408852	-1.39935
Lmfn001258	C20H20O13	Maplexin D (2,4-Di-O-Galloyl-1,5-Anhydro-D-Glucitol)*	Phenolic acids	Phenolic acids	1.46874	1.27461e-05	-1.44902
Zmcn005156	C26H26O12	4,5-O-Dicaffeoylquinic Acid Methyl Ester	Phenolic acids	Phenolic acids	1.04832	0.0584565	-1.47295
Cmjn004337	C18H26O10	Benzyl-(2''-O-xylosyl)glucoside	Phenolic acids	Phenolic acids	1.36026	0.010732	-1.48256
Li512115	C25H24O12	Isochlorogenic acid B	Phenolic acids	Phenolic acids	1.26165	0.0225029	-1.51663
Hmln003529	C18H26O10	Benzyl β-primeveroside	Phenolic acids	Phenolic acids	1.38285	0.0622545	-1.5197
Lmjp003822	C26H26O12	3,5-O-Dicaffeoylquinic Acid Methyl Ester*	Phenolic acids	Phenolic acids	1.20266	0.0345903	-1.55748
Zbdn002066	C13H18O8	Tachioside*	Phenolic acids	Phenolic acids	1.34836	0.005975	-1.61209
MWSmce328	C25H24O12	Isochlorogenic acid C*	Phenolic acids	Phenolic acids	1.39736	0.00202804	-1.62482
Lmgp003989	C25H22O11	Dicaffeoylshikimic acid	Phenolic acids	Phenolic acids	1.22306	0.0346469	-1.69823
Zbdn001947	C13H18O8	Isotachioside*	Phenolic acids	Phenolic acids	1.3586	0.00257532	-1.70002
MWSmce346	C25H24O12	1,3-O-Dicaffeoylquinic Acid (Cynarin)*	Phenolic acids	Phenolic acids	1.37258	0.00712932	-1.73023
Jmwn002117	C14H20O9	2-(3,4-dihydroxyphenyl)ethanediol 1-O-β-D-glucopyranoside	Phenolic acids	Phenolic acids	1.35562	0.00685387	-2.17191
pmb2940	C17H22O10	1-O-Glucosyl sinapate	Phenolic acids	Phenolic acids	1.31836	0.00299729	-2.22114
Lmmn001294	C14H20O9	Koaburaside	Phenolic acids	Phenolic acids	1.36385	0.00667053	-2.23179
HJN003	C17H22O10	1-O-Sinapoyl-β-D-glucose	Phenolic acids	Phenolic acids	1.34613	0.000910996	-2.34394
pmn001672	C23H32O15	Furanofructosyl-α-D-(3-mustard acyl)glucoside	Phenolic acids	Phenolic acids	1.31751	0.00104224	-2.52093
Wafn002807	C24H24O13	methyl 4-O-galloylchlorogenate	Phenolic acids	Phenolic acids	1.46283	0.000177567	-2.59364
Lmsn003628	C23H32O15	6'-O-Sinapoylsucrose	Phenolic acids	Phenolic acids	1.30997	0.00455412	-2.60966
pmn001671	C23H32O15	Furanofructosyl-α-D-(6-mustard acyl)glucoside	Phenolic acids	Phenolic acids	1.28753	0.00973418	-2.64715
pmn001669	C12H14O5	Methyl sinapate	Phenolic acids	Phenolic acids	1.40673	0.0225173	-2.74726
mws0093	C10H12O3	Coniferyl alcohol	Phenolic acids	Phenolic acids	1.45037	0.0118985	-4.02973
Wbmp002612	C14H18O8	Methyl (6-O-4-hydroxybenzoyl)-α-D-glucoside	Phenolic acids	Phenolic acids	1.35691	0.0975608	-5.6531
Lmmn011209	C39H54O5	3-O-p-Coumaroyloleanolic acid	Terpenoids	Triterpene	1.43201	0.00200487	4.20385
Zjmp102716	C29H44O5	2,3,23-Trihydroxy-30-norolean-12,20(21)-dien-28-oic acid	Terpenoids	Triterpene	1.44098	0.0419165	3.66875
Qmyp101339	C18H28O3	11,12-O-Isopropyfidenesolajiangxin F	Terpenoids	Sesquiterpenoids	1.41858	0.0672256	3.3198
Qmyp101334	C18H28O3	JiangxiBaiyingsu I	Terpenoids	Sesquiterpenoids	1.3124	0.00306191	2.97822
Zjmp102703	C29H44O5	Norarjunolic acid	Terpenoids	Triterpene	1.40315	0.0114529	2.5856
pmn001505	C41H64O13	Oleanolic acid-3-O-xylosyl(1→3)glucuronide	Terpenoids	Triterpene Saponin	1.43981	0.0372052	2.2681
Zjyp102918	C15H24O	Epinootkatol	Terpenoids	Sesquiterpenoids	1.31748	0.00215054	2.10674
Lmzn106829	C30H46O3	3-Oxolup-20(29)-en-28-oic acid (Betulonic acid)	Terpenoids	Triterpene	1.28489	0.0113094	1.909
Qmyp101414	C18H32O4	Septemlobin D	Terpenoids	Sesquiterpenoids	1.07914	0.0924753	1.79867
Hmqp005412	C20H30O3	12-Hydroxyabietic Acid	Terpenoids	Ditepenoids	1.26704	0.150032	1.54742
Lmzn206829	C30H46O3	3-Oxoolean-12-en-28-oic Acid (Oleanonic acid)	Terpenoids	Triterpene	1.12652	0.068931	1.54185
Lmmn009550	C30H46O3	Mangiferonic acid	Terpenoids	Triterpene	1.12652	0.068931	1.54185
Lmyn012771	C30H46O3	Moronic acid	Terpenoids	Triterpene	1.12652	0.068931	1.54185
Qmyp101329	C16H26O2	Soltorvum A	Terpenoids	Sesquiterpenoids	1.15876	0.0569118	1.4368
mws4053	C30H48O3	3-Hydroxyurs-12-en-28-oic acid (Ursolic acid)	Terpenoids	Triterpene	1.14985	0.216586	1.40422
Qmyp101406	C18H28O4	JiangxiBaiyingsu H	Terpenoids	Sesquiterpenoids	1.00348	0.203322	1.38736
Lmmn008971	C30H48O3	3-Hydroxycycloarta-24-ene-26-oic acid (Isomangiferolic acid)	Terpenoids	Triterpene	1.11974	0.237708	1.33295
Lmmn009170	C30H48O3	3-Hydroxy-9,19-cyclolanost-24-en-26-oic acid (Mangiferolic acid)	Terpenoids	Triterpene	1.13331	0.224984	1.269
Hmln008119	C11H18O3	Robinlin	Terpenoids	Terpene	1.40323	0.0333437	-1.32953
Hmdp003401	C39H62O13	Trillin-6'-O-glucoside	Terpenoids	Triterpene Saponin	1.28595	0.0667946	-1.39207
pmb1912	C20H23N7O7	10-Formyltetrahydrofolic Acid	Alkaloids	Alkaloids	1.40213	4.12388e-06	4.30807
Lmmp004821	C27H45NO	Demissidine	Alkaloids	Steroid alkaloids	1.42478	0.112233	4.09232
MWS3270	C7H5NO4	Quinolinic Acid	Alkaloids	Pyridine alkaloids	1.35692	0.0967822	1.70214
mws0983	C20H39NO2	N-Oleoylethanolamine	Alkaloids	Alkaloids	1.27978	0.023011	1.49418
Lmxn006423	C7H5NOS	2(3H)-Benzothiazolone	Alkaloids	Alkaloids	1.14192	0.194223	-1.06042
Hmgp102564	C15H22O4N2	Coumaroyl amide derivative	Alkaloids	Phenolamine	1.15682	0.0698438	-1.12243
pmp001253	C36H36N2O8	Cannabisin F	Alkaloids	Phenolamine	1.32209	0.0815437	-1.33772
MWStz038	C36H36N2O8	Grossamide	Alkaloids	Phenolamine	1.25659	0.104068	-1.39225
Wafp004987	C18H17NO4	N-Feruloylphenylacetamide	Alkaloids	Phenolamine	1.23518	0.0509202	-1.42205
Hmgp006701	C36H36O8N2	Lyciumamide A	Alkaloids	Phenolamine	1.27145	0.0921815	-1.42467
Hmcp009963	C11H18NO+	Candicine	Alkaloids	Phenolamine	1.0495	0.258622	-1.48471
Lmmp002013	C14H22N2O3	Dihydroferuloylputrescine	Alkaloids	Phenolamine	1.44326	0.000191799	-1.48917
Lmlp003161	C14H20N2O3	N-Feruloylputrescine	Alkaloids	Phenolamine	1.43074	0.000382883	-1.64434
HJN016	C36H36N2O8	Cannabisin D	Alkaloids	Alkaloids	1.32964	0.0805461	-1.71386
mws0005	C10H12N2	Tryptamine	Alkaloids	Plumerane	1.44634	0.00863861	-1.72349
Lmmp001410	C13H20N2O3	Dihydrocaffeoylputrescine	Alkaloids	Phenolamine	1.35087	0.013183	-2.27481
pmb0323	C13H18N2O3	N-Caffeoylputrescine	Alkaloids	Phenolamine	1.29658	0.113027	-2.36707
pmp001276	C33H56O14	1-Linolenoyl-rac-glycerol-diglucoside	Lipids	Free fatty acids	1.31962	0.119952	2.93496
Lmhp009187	C20H42NO7P	LysoPE 15:0	Lipids	LPE	1.15186	0.165857	2.8199
Lmhp008885	C20H42NO7P	LysoPE 15:0(2n isomer)	Lipids	LPE	1.15972	0.175854	2.77045
pmb2406	C25H52NO7P	LysoPC 17:0	Lipids	LPC	1.19793	0.154126	2.60374
pmb0883	C23H48NO7P	LysoPE 18:0	Lipids	LPE	1.33852	0.106193	2.56597
pmb0876	C21H44NO7P	LysoPE 16:0	Lipids	LPE	1.26096	0.133153	2.39964
pmb2319	C23H48NO7P	LysoPC 15:0	Lipids	LPC	1.07806	0.185076	2.37483
mws0126	C26H54NO7P	LysoPC 18:0	Lipids	LPC	1.28746	0.118781	2.36871
Lmhp008337	C19H40NO7P	LysoPE 14:0(2n isomer)	Lipids	LPE	1.05902	0.183167	2.33808
Lmhp010162	C22H46NO7P	LysoPE 17:0	Lipids	LPE	1.16289	0.155162	2.27567
Hmqp005411	C18H32O3	9-Oxo-12Z-Octadecenoic acid	Lipids	Free fatty acids	1.20605	0.0306522	2.19618
pmb0864	C19H40NO7P	LysoPE 14:0	Lipids	LPE	1.18942	0.152917	2.15092
pmd0132	C24H50NO7P	LysoPC 16:0(2n isomer)	Lipids	LPC	1.13923	0.162547	2.14107
MWS1900	C11H20O4	Undecanedioic acid	Lipids	Free fatty acids	1.36244	0.075831	2.09567
pmb0855	C24H50NO7P	LysoPC 16:0	Lipids	LPC	1.17097	0.155702	2.0793
Hmqp005455	C18H32O3	15(R)-Hydroxylinoleic Acid	Lipids	Free fatty acids	1.20114	0.0583279	2.03046
Lmbn004685	C18H32O4	5S,8R-DiHODE; (5S,8R,9Z,12Z)-5,8-Dihydroxyoctadeca-9,12-dienoate	Lipids	Free fatty acids	1.13064	0.22515	1.99235
pmn001689	C18H32O4	9-Hydroxy-12-oxo-15(Z)-octadecenoic acid	Lipids	Free fatty acids	1.13099	0.218268	1.92316
pmd0136	C26H54NO7P	LysoPC 18:0(2n isomer)	Lipids	LPC	1.00457	0.17664	1.18886
pmb0296	C21H40O4	1-Oleoyl-Sn-Glycerol	Lipids	Glycerol ester	1.01657	0.173738	1.1193
Lmhp010099	C30H52NO7P	LysoPC 22:5	Lipids	LPC	1.07044	0.251688	-1.06582
pmc0960	C28H50NO7P	LysoPC 20:4	Lipids	LPC	1.04863	0.233999	-1.07875
pmd0147	C28H54NO7P	LysoPC 20:2	Lipids	LPC	1.15134	0.214872	-1.33772
Lmhp011562	C21H36O4	1-α-Linolenoyl-glycerol*	Lipids	Glycerol ester	1.01578	0.186143	-1.67147
Hmqp006235	C26H46NO7P	LysoPC 18:4	Lipids	LPC	1.15389	0.246551	-1.80121
Hmyp007396	C37H68NO9P	PC(oxo-11:0/18:2)	Lipids	PC	1.08418	0.197054	-2.49214
Hmyp007792	C32H62NO9P	PE(oxo-11:0/16:0)	Lipids	Glycerol ester	1.13298	0.168445	-3.0468
Lmqn008369	C27H49O12P	PI(18:2/0:0)	Lipids	Glycerol ester	1.3476	0.176385	-3.88805
Lmxp010913	C35H66NO9P	1-(9Z-Octadecenoyl)-2-(9-oxo-nonanoyl)-sn-glycero-3-phosphocholine	Lipids	Glycerol ester	1.10079	0.193515	-4.08086
pme3337	C14H17N5O8	Succinyladenosine	Nucleotides and derivatives	Nucleotides and derivatives	1.43901	0.00551902	4.72532
pme3732	C9H13N3O5	Cytidine	Nucleotides and derivatives	Nucleotides and derivatives	1.45514	0.00683344	3.96436
ML10180524	C9H13N3O5	Cytarabine	Nucleotides and derivatives	Nucleotides and derivatives	1.45748	2.18492e-06	3.59227
MWSmce295	C9H12N2O6	1-beta-D-Arabinofuranosyluracil	Nucleotides and derivatives	Nucleotides and derivatives	1.41478	0.0180962	3.24537
Zmyp000878	C10H13N5O5	Crotonoside; 2-Hydroxyadenosine	Nucleotides and derivatives	Nucleotides and derivatives	1.46689	0.00142367	3.24133
pme1178	C10H13N5O5	Guanosine	Nucleotides and derivatives	Nucleotides and derivatives	1.46379	0.00151305	3.13604
mws0248	C9H12N2O6	Uridine	Nucleotides and derivatives	Nucleotides and derivatives	1.44067	0.00283726	2.91823
mws1060	C10H12N4O5	9-(Arabinosyl)hypoxanthine	Nucleotides and derivatives	Nucleotides and derivatives	1.02527	0.217704	2.62572
pme1194	C9H13N3O4	2'-Deoxycytidine	Nucleotides and derivatives	Nucleotides and derivatives	1.45469	0.00069114	2.57698
pme1184	C10H13N5O4	2'-Deoxyguanosine	Nucleotides and derivatives	Nucleotides and derivatives	1.45749	0.00444735	2.52884
mws0976	C9H12N2O6	β-Pseudouridine	Nucleotides and derivatives	Nucleotides and derivatives	1.42302	0.00194948	2.39034
mws0884	C10H12N5O6P	Cyclic 3',5'-Adenylic acid	Nucleotides and derivatives	Nucleotides and derivatives	1.13853	0.046128	2.16177
mws0874	C10H14N5O7P	3'-Adenylic Acid	Nucleotides and derivatives	Nucleotides and derivatives	1.43606	0.0181441	2.04393
pme0230	C10H13N5O4	Adenosine	Nucleotides and derivatives	Nucleotides and derivatives	1.44928	0.0112427	1.9173
Zmjp000966	C10H13N5O4	Vidarabine	Nucleotides and derivatives	Nucleotides and derivatives	1.44685	0.0124214	1.73397
Zmsp001773	C10H13N5O4	(2r,3s,4r,5s)-2-(6-aminopurin-9-yl)-5-(hydroxymethyl)oxolane-3,4-diol	Nucleotides and derivatives	Nucleotides and derivatives	1.45987	0.00603067	1.7287
mws0668	C10H12N4O6	Xanthosine	Nucleotides and derivatives	Nucleotides and derivatives	1.14147	0.0620515	1.61424
pme0264	C10H14N2O5	Thymidine	Nucleotides and derivatives	Nucleotides and derivatives	1.42777	0.0365601	1.58644
pme3188	C9H13N2O9P	Uridine 5'-monophosphate	Nucleotides and derivatives	Nucleotides and derivatives	1.41472	0.0150414	1.16314
pmb2507	C5H11O7P	2-Deoxyribose-1-phosphate	Nucleotides and derivatives	Nucleotides and derivatives	1.18672	0.185118	1.08486
mws1715	C10H13N5O3	Cordycepin (3'-Deoxyadenosine)	Nucleotides and derivatives	Nucleotides and derivatives	1.37612	0.00552947	-1.96017
MWSmce116	C10H13N5O3	5'-Deoxyadenosine	Nucleotides and derivatives	Nucleotides and derivatives	1.40994	0.0545813	-2.91344
mws0520	C11H13NO4	N-Acetyl-L-tyrosine	Amino acids and derivatives	Amino acids and derivatives	1.43791	0.151228	11.3696
Zmdp002216	C11H20N2O5	L-γ-Glutamyl-L-leucine	Amino acids and derivatives	Amino acids and derivatives	1.43649	0.0223698	4.03341
mws0629	C13H16N2O5	L-Aspartyl-L-Phenylalanine	Amino acids and derivatives	Amino acids and derivatives	1.43314	0.0514611	3.05889
MWS201465	C14H18N2O5	Glu-Phe	Amino acids and derivatives	Amino acids and derivatives	1.37481	0.0923912	2.60449
Lmhp002031	C12H24N2O3	L-Leucyl-L-Leucine	Amino acids and derivatives	Amino acids and derivatives	1.37857	0.108624	2.44217
mws5035	C15H22N2O3	L-Leucyl-L-phenylalanine	Amino acids and derivatives	Amino acids and derivatives	1.36206	0.0905179	2.21905
MWS201458	C15H22N2O3	Phe-Ile	Amino acids and derivatives	Amino acids and derivatives	1.35795	0.125237	2.18219
mws0636	C18H20N2O3	L-Phenylalanyl-L-phenylalanine	Amino acids and derivatives	Amino acids and derivatives	1.40434	0.0467049	1.95182
Zmgn001039	C9H17NO6S	S-Ribosyl-L-homocysteine	Amino acids and derivatives	Amino acids and derivatives	1.44773	0.000139518	1.62588
mws4516	C5H7NO3	Pyroglutamic acid	Amino acids and derivatives	Amino acids and derivatives	1.42899	0.0324777	1.55729
MWS4296	C11H14N2O3	Glycylphenylalanine	Amino acids and derivatives	Amino acids and derivatives	1.31696	0.109599	1.54409
pmb2591	C13H14N2O3	N-Acetyl-L-Tryptophan	Amino acids and derivatives	Amino acids and derivatives	1.15988	0.084456	1.04929
MWS0132	C20H32N6O12S2	Oxiglutatione	Amino acids and derivatives	Amino acids and derivatives	1.04747	0.124719	1.03183
MWS20987	C7H15N3O2	N5-(1-Iminoethyl)-L-ornithine	Amino acids and derivatives	Amino acids and derivatives	1.1775	0.193281	-1.11191
Lmbp000123	C6H13NO2S	L-Homomethionine	Amino acids and derivatives	Amino acids and derivatives	1.42712	0.00541329	-1.1621
mws0001	C4H8N2O3	L-Asparagine	Amino acids and derivatives	Amino acids and derivatives	1.4484	0.00913225	-1.20698
Lmfn004235	C18H16O8	Myricetin-3,7,3'-trimethyl ether	Flavonoids	Flavonols	1.42273	0.0142465	2.30241
Hmcp001629	C30H32O19	Kaempferol-3-O-(6''-Malonyl)glucoside-7-O-Glucoside	Flavonoids	Flavonols	1.20436	0.0415264	-1.0123
Wagp004984	C24H26O14	Limocitrol 3-Glucoside	Flavonoids	Flavones	1.13313	0.113088	-1.04682
Hmpp003270	C21H20O11	Luteolin-4'-O-glucoside*	Flavonoids	Flavones	1.24469	0.0287907	-1.05566
pmp000587	C24H22O14	Luteolin-7-O-(6''-malonyl)glucoside	Flavonoids	Flavones	1.40315	0.00182545	-1.0619
Lmqp002170	C33H40O21	Kaempferol-3-O-sophorotrioside	Flavonoids	Flavonols	1.26918	0.0229608	-1.11029
Lmmp003817	C24H22O14	Kaempferol-3-O-(6''-malonyl)glucoside*	Flavonoids	Flavonols	1.39561	0.00359786	-1.11299
Lmdp004892	C24H22O14	Kaempferol-3-O-(6''-malonyl)galactoside*	Flavonoids	Flavonols	1.3879	0.00375875	-1.13124
mws0055	C20H20O7	Tangeretin (4',5,6,7,8-Pentamethoxyflavone)	Flavonoids	Flavones	1.15301	0.0693809	-1.16511
pmb2984	C23H24O12	Eriodictyol-7-O-(6''-acetyl)glucoside	Flavonoids	Flavanones	1.39423	0.0589416	-1.18846
Lmqp002161	C39H51O25+	Cyanidin-3-O-rutinoside-5,3'-di-O-glucoside	Flavonoids	Anthocyanidins	1.38922	0.0515858	-1.27135
pmp000589	C24H22O15	Quercetin-7-O-(6''-malonyl)glucoside	Flavonoids	Flavonols	1.41424	0.00134617	-1.41409
Zmhp005139	C25H24O15	Tamarixetin-3-O-(6''-malonyl)glucoside	Flavonoids	Flavonols	1.34287	0.00342658	-1.47305
Li512111	C24H24O13	Isorhamnetin-3-O-(6''-acetylglucoside)	Flavonoids	Flavonols	1.32604	0.0255392	-1.52903
HJAP154	C23H16O11	Galloylisorhamnetin	Flavonoids	Flavonols	1.22742	0.168861	-1.55245
Hmmp002121	C23H16O11	Isorhamnetin-3-O-gallate	Flavonoids	Flavonols	1.42164	0.0434814	-1.9815
mws0208	C6H10O4	Adipic Acid	Organic acids	Organic acids	1.46722	0.0850545	13.6337
mws0924	C6H10O4	2-Methylglutaric acid	Organic acids	Organic acids	1.45846	0.000701477	5.04752
mws0237	C9H16O4	Azelaic acid	Organic acids	Organic acids	1.40873	0.0833274	3.77515
mws0341	C6H12O3	2-Hydroxyisocaproic acid	Organic acids	Organic acids	1.25509	0.00283588	2.95419
pme0266	C10H18O4	Sebacic acid	Organic acids	Organic acids	1.23416	0.0798265	2.85847
Lmbn003524	C9H16O3	9-Oxononanoic acid	Organic acids	Organic acids	1.2864	0.00468191	2.59797
MWS0811	C6H11NO2	L-Pipecolic Acid	Organic acids	Organic acids	1.44549	0.000708864	-1.01433
mws0159	C9H8O3	Phenylpyruvic acid	Organic acids	Organic acids	1.04632	0.0934191	-1.03618
mws4052	C4H7NO2	1-Aminocyclopropane-1-carboxylic acid	Organic acids	Organic acids	1.46092	0.00299332	-1.16269
Lmgn000160	C4H8N2O3	3-Ureidopropionic Acid	Organic acids	Organic acids	1.45269	0.00796981	-1.23784
Lmzp003497	C19H24O5	Marmin[7-(6',7'-Dihydroxygeranyloxy)coumarin]	Lignans and Coumarins	Coumarins	1.42657	0.0374703	4.04483
Hmcp002123	C10H8O4	Isoscopoletin (6-Hydroxy-7-Methoxycoumarin)	Lignans and Coumarins	Coumarins	1.1787	0.0506797	1.18016
pmn001370	C32H42O16	Pinoresinol-4,4'-O-di-O-glucoside	Lignans and Coumarins	Lignans	1.40122	0.00942701	-1.0076
Rfmb26201	C30H38O14	Syringaresinol-4'-O-(6''-acetyl)glucoside	Lignans and Coumarins	Lignans	1.42536	0.0162523	-1.01096
Hmcn002743	C22H26O8	Lirioresinol A	Lignans and Coumarins	Lignans	1.45615	8.13986e-05	-1.14236
MWS20152	C22H26O8	Syringaresinol	Lignans and Coumarins	Lignans	1.41642	0.00094545	-1.25148
Lmtn003096	C26H36O11	Secoisolariciresinol 4-O-glucoside	Lignans and Coumarins	Lignans	1.42162	0.00667613	-1.47085
Hmqn002118	C9H6O3	7-Hydroxycoumarin;Umbelliferone	Lignans and Coumarins	Coumarins	1.27367	0.0175576	-1.68412
Zjhp082614	C33H52O8	iso-Diosgenin-Glc	Steroids	Steroidal saponins	1.43193	0.0172972	-1.09174
Zjbp081711	C39H62O13	3-Hydroxyspirost-6-one-3-O-rhamnosyl-(1→2)-glucoside	Steroids	Steroidal saponins	1.28595	0.0667946	-1.39207
pma3101	C11H14NO6+	Nicotinate D-ribonucleoside	Others	Vitamin	1.37386	0.082202	1.39172
pme0490	C6H5NO2	Nicotinic acid (Vitamin B3)	Others	Vitamin	1.09504	0.18382	1.01088
pme2287	C12H19N4O7P2S+	Thiamine pyrophosphate	Others	Vitamin	1.40253	0.0109779	-1.42113
pmn001380	C9H16O4	Eucommiol	Others	Alcohol compounds	1.38643	0.0484084	3.26084
Wbtn010362	C23H22O6	6,8,12-trihydroxy-2,2-dimethyl-7-(3-methylbut-2-en-1-yl)-1,10-dioxatetraphen-5-one	Others	Ketone compounds	1.29766	0.0191698	2.47756
Hmjp003400	C19H16O3	1,7-Bis-(4-hydroxyphenyl)-2,4,6-heptatrienone	Others	Ketone compounds	1.16771	0.0902151	1.98785
Lmmp003215	C19H30O8	Icariside B2	Others	Ketone compounds	1.30306	0.00583825	-2.37341
Lmxn008846	C11H18O3	Hydroxydihydrobovolide	Others	Lactones	1.39819	0.0234024	-1.20703
pme0500	C18H32O16	D-Melezitose	Others	Saccharides	1.23528	0.00769131	1.42408
Zmzn000079	C4H9O7P	D-Erythrose-4-phosphate	Others	Saccharides	1.02119	0.157864	1.34676
Qmyp122424	C28H38O5	Dmetelin D	Others	Others	1.36514	0.125867	3.36358
Zmgp003379	C20H26O4	3,5-dihydroxy-1-(4-hydroxy-3-methoxyphenyl)-7-phenylheptane	Others	Others	1.30933	0.00153948	2.97607
Zjbn102528	C16H14O3	7-hydroxy-2,4-dimethoxyphenanthrene	Others	Others	1.01106	0.162847	1.26742
Wmmn000125	C24H30O13	mudanpioside E	Others	Others	1.28106	0.0146169	1.2225
Zmcp102206	C24H30O4	(Z)-3,8-Dihydro 6,6·;7,3'a-diligustilide	Others	Others	1.31847	0.101039	-1.10106
Lhmp122024	C25H24O11	3-O-caffeioyl p-coumarinoyl quinic acid	Others	Others	1.41126	0.0314601	-1.13266
Lmxn008846	C11H18O3	Hydroxydihydrobovolide	Others	Lactones	1.39819	0.0234024	-1.20703
Zahn007990	C11H18O3	5-hydroxy-3,4-dimeth-yl-5-pentylfuran-2(5H)-one	Others	Others	1.41166	0.0480167	-1.36489
