# Supplementary material for: Metabolomic and Transcriptomic Analyses Reveal the Effects of Grafting on Nutritional Properties in Eggplant
Source: Foods. 2023 Aug 17;12(16):3082. doi: 10.3390/foods12163082 (PMC10453275; doi:10.3390/foods12163082)
Supplement: Supplementary file 1 [file foods-12-03082-s001.zip › Supplementary material/Table S2.xlsx]

## Sheet: Sheet1
Table S2. List of all the differentially expressed genes identified between Sm64R-grafted eggplant and self-grafted eggplant SG.
ID	NR	Swissprot	log2FoldChange	pvalue	padj	regulated
novel.7692	Protein TAR1 [Capsicum baccatum]	--	9.50934	0.000476974	0.00729907	up
novel.7694	hypothetical protein GLYMA_13G0180002, partial [Glycine max]	--	8.54202	5.29575e-05	0.0012302	up
novel.7554	hypothetical protein GLYMA_13G021700, partial [Glycine max]	--	8.11449	1.85277e-09	2.36217e-07	up
novel.7357	hypothetical protein GLYMA_13G017200 [Glycine max]	RRPO_OENBE RecName: Full=RNA-directed DNA polymerase homolog; EC=2.7.7.48; AltName: Full=Reverse transcriptase homolog;	7.96517	2.85548e-05	0.000736679	up
novel.7456	ribosomal protein S16 (chloroplast) [Solanum melongena]	RR16_SOLBU RecName: Full=30S ribosomal protein S16, chloroplastic {ECO:0000255|HAMAP-Rule:MF_00385};	7.95999	4.92977e-08	3.56485e-06	up
novel.7690	hypothetical protein GLYMA_13G0231002, partial [Glycine max]	RRPO_OENBE RecName: Full=RNA-directed DNA polymerase homolog; EC=2.7.7.48; AltName: Full=Reverse transcriptase homolog;	7.69986	5.60523e-09	5.82546e-07	up
novel.7708	maturase K (plastid) [Solanum melongena]	MATK_SOLBU RecName: Full=Maturase K {ECO:0000255|HAMAP-Rule:MF_01390}; AltName: Full=Intron maturase {ECO:0000255|HAMAP-Rule:MF_01390};	7.13063	1.91928e-06	7.82305e-05	up
SmeSca00897	Metallocarboxypeptidase inhibitor [Dorcoceras hygrometricum]	--	6.82301	6.37352e-12	1.70445e-09	up
novel.7711	PREDICTED: LOW QUALITY PROTEIN: uncharacterized protein LOC105117228 [Populus euphratica]	--	6.68798	3.78817e-06	0.000135737	up
novel.7830	maturase K (chloroplast) [Solanum melongena]	MATK_SOLBU RecName: Full=Maturase K {ECO:0000255|HAMAP-Rule:MF_01390}; AltName: Full=Intron maturase {ECO:0000255|HAMAP-Rule:MF_01390};	6.61195	7.65661e-05	0.0016461	up
novel.7497	hypothetical protein GLYMA_13G0180002, partial [Glycine max]	--	6.60374	1.78142e-05	0.000506021	up
novel.7496	hypothetical protein GLYMA_13G0180002, partial [Glycine max]	RRPO_OENBE RecName: Full=RNA-directed DNA polymerase homolog; EC=2.7.7.48; AltName: Full=Reverse transcriptase homolog;	6.5052	0.000511957	0.00770536	up
novel.7342	hypothetical protein GLYMA_13G0180002, partial [Glycine max]	RRPO_OENBE RecName: Full=RNA-directed DNA polymerase homolog; EC=2.7.7.48; AltName: Full=Reverse transcriptase homolog;	6.44373	7.6108e-07	3.58149e-05	up
novel.2863	PREDICTED: miraculin-like [Solanum tuberosum]	KTI5_ARATH RecName: Full=Kunitz trypsin inhibitor 5 {ECO:0000303|PubMed:30042779}; Short=AtKTI5 {ECO:0000303|PubMed:30042779}; AltName: Full=Kunitz trypsin inhibitor 2 {ECO:0000305}; Short=AtKTI2 {ECO:0000305}; Flags: Precursor;	6.40437	7.54129e-05	0.00162769	up
novel.7341	hypothetical protein GLYMA_13G0180002, partial [Glycine max]	RRPO_OENBE RecName: Full=RNA-directed DNA polymerase homolog; EC=2.7.7.48; AltName: Full=Reverse transcriptase homolog;	6.30281	0.00144245	0.0173849	up
novel.7337	hypothetical protein GLYMA_13G0180002, partial [Glycine max]	RRPO_OENBE RecName: Full=RNA-directed DNA polymerase homolog; EC=2.7.7.48; AltName: Full=Reverse transcriptase homolog;	6.1877	1.64194e-05	0.000470667	up
novel.7737	hypothetical protein Csa_4G243140 [Cucumis sativus]	--	6.07444	0.000346714	0.005607	up
novel.7407	hypothetical protein GLYMA_13G0231002, partial [Glycine max]	RRPO_OENBE RecName: Full=RNA-directed DNA polymerase homolog; EC=2.7.7.48; AltName: Full=Reverse transcriptase homolog;	5.93625	2.40498e-05	0.000641591	up
novel.7336	hypothetical protein GLYMA_13G0180002, partial [Glycine max]	RRPO_OENBE RecName: Full=RNA-directed DNA polymerase homolog; EC=2.7.7.48; AltName: Full=Reverse transcriptase homolog;	5.84769	0.000249656	0.00432442	up
novel.7528	hypothetical protein TanjilG_00184 [Lupinus angustifolius]	PSAB_NICSY RecName: Full=Photosystem I P700 chlorophyll a apoprotein A2 {ECO:0000255|HAMAP-Rule:MF_00482}; EC=1.97.1.12 {ECO:0000255|HAMAP-Rule:MF_00482}; AltName: Full=PSI-B {ECO:0000255|HAMAP-Rule:MF_00482}; AltName: Full=PsaB {ECO:0000255|HAMAP-Rule:MF_00482};	5.7874	3.5085e-05	0.000868236	up
novel.7340	hypothetical protein GLYMA_13G0180002, partial [Glycine max]	RRPO_OENBE RecName: Full=RNA-directed DNA polymerase homolog; EC=2.7.7.48; AltName: Full=Reverse transcriptase homolog;	5.73091	5.50571e-08	3.89467e-06	up
novel.7689	Protein TAR1 [Capsicum baccatum]	RRPO_OENBE RecName: Full=RNA-directed DNA polymerase homolog; EC=2.7.7.48; AltName: Full=Reverse transcriptase homolog;	5.68349	3.57126e-09	3.97534e-07	up
SmeSca00203	hypothetical protein BC332_27106 [Capsicum chinense]	YCX91_PHAAO RecName: Full=Uncharacterized protein ORF91;	5.6235	4.35636e-07	2.26635e-05	up
novel.7251	hypothetical protein GLYMA_13G0180002, partial [Glycine max]	RRPO_OENBE RecName: Full=RNA-directed DNA polymerase homolog; EC=2.7.7.48; AltName: Full=Reverse transcriptase homolog;	5.41758	0.00225907	0.0243795	up
novel.7457	PsbA (chloroplast) [Kirengeshoma palmata]	MATK_SOLBU RecName: Full=Maturase K {ECO:0000255|HAMAP-Rule:MF_01390}; AltName: Full=Intron maturase {ECO:0000255|HAMAP-Rule:MF_01390};	5.36464	4.84293e-09	5.08137e-07	up
novel.7252	hypothetical protein TanjilG_27237 [Lupinus angustifolius]	RRPO_OENBE RecName: Full=RNA-directed DNA polymerase homolog; EC=2.7.7.48; AltName: Full=Reverse transcriptase homolog;	5.28367	8.94079e-05	0.00184616	up
novel.7423	hypothetical protein GLYMA_13G015300 [Glycine max]	RRPO_OENBE RecName: Full=RNA-directed DNA polymerase homolog; EC=2.7.7.48; AltName: Full=Reverse transcriptase homolog;	5.2164	0.00019172	0.00347744	up
novel.7409	hypothetical protein TanjilG_27237 [Lupinus angustifolius]	RRPO_OENBE RecName: Full=RNA-directed DNA polymerase homolog; EC=2.7.7.48; AltName: Full=Reverse transcriptase homolog;	5.18078	5.47974e-06	0.00018487	up
novel.7691	hypothetical protein GLYMA_13G015300 [Glycine max]	RRPO_OENBE RecName: Full=RNA-directed DNA polymerase homolog; EC=2.7.7.48; AltName: Full=Reverse transcriptase homolog;	5.17351	7.93428e-07	3.71775e-05	up
Smechr1200067	--	--	5.00415	0.000283819	0.00479464	up
novel.5597	hypothetical protein B456_001G161300 [Gossypium raimondii]	--	4.85831	0.00165128	0.01921	up
novel.259	hypothetical protein VITISV_042891 [Vitis vinifera]	POLX_TOBAC RecName: Full=Retrovirus-related Pol polyprotein from transposon TNT 1-94; Includes: RecName: Full=Protease; EC=3.4.23.-; Includes: RecName: Full=Reverse transcriptase; EC=2.7.7.49; Includes: RecName: Full=Endonuclease;	4.7254	1.10409e-06	4.88139e-05	up
novel.7376	ribulose-1,5-bisphosphate carboxylase/oxygenase large subunit (chloroplast) [Scopolia parviflora]	RBL_NICDE RecName: Full=Ribulose bisphosphate carboxylase large chain {ECO:0000255|HAMAP-Rule:MF_01338}; Short=RuBisCO large subunit {ECO:0000255|HAMAP-Rule:MF_01338}; EC=4.1.1.39 {ECO:0000255|HAMAP-Rule:MF_01338}; Flags: Precursor;	4.68459	8.48409e-08	5.65494e-06	up
SmeSca00053	hypothetical protein NitaMp155 [Nicotiana tabacum]	M030_ARATH RecName: Full=Uncharacterized mitochondrial protein AtMg00030; AltName: Full=ORF107a;	4.59408	0.000128806	0.00249172	up
novel.7665	ATP synthase subunit beta, chloroplastic [Capsicum chinense]	ATPB_COFAR RecName: Full=ATP synthase subunit beta, chloroplastic {ECO:0000255|HAMAP-Rule:MF_01347}; EC=7.1.2.2 {ECO:0000255|HAMAP-Rule:MF_01347}; AltName: Full=ATP synthase F1 sector subunit beta {ECO:0000255|HAMAP-Rule:MF_01347}; AltName: Full=F-ATPase subunit beta {ECO:0000255|HAMAP-Rule:MF_01347};	4.51969	2.45848e-07	1.37531e-05	up
Smechr0600786	orf107b gene product (mitochondrion) [Beta vulgaris subsp. vulgaris]	NU2M_OENBE RecName: Full=NADH-ubiquinone oxidoreductase chain 2; EC=7.1.1.2; AltName: Full=NADH dehydrogenase subunit 2;	4.48262	0.00128941	0.0158762	up
novel.7348	hypothetical protein GLYMA_13G0180002, partial [Glycine max]	RRPO_OENBE RecName: Full=RNA-directed DNA polymerase homolog; EC=2.7.7.48; AltName: Full=Reverse transcriptase homolog;	4.44066	1.07381e-06	4.7571e-05	up
novel.2419	uncharacterized protein LOC111397860 [Olea europaea var. sylvestris]	--	4.42703	0.001036	0.0134907	up
novel.7728	hypothetical protein VITISV_032357 [Vitis vinifera]	RRPO_OENBE RecName: Full=RNA-directed DNA polymerase homolog; EC=2.7.7.48; AltName: Full=Reverse transcriptase homolog;	4.34262	7.01389e-05	0.00153348	up
novel.7827	NADH-plastoquinone oxidoreductase subunit 1 (chloroplast) [Iochroma calycinum]	NU1C_NICTO RecName: Full=NAD(P)H-quinone oxidoreductase subunit 1, chloroplastic {ECO:0000255|HAMAP-Rule:MF_01350}; EC=7.1.1.- {ECO:0000255|HAMAP-Rule:MF_01350}; AltName: Full=NAD(P)H dehydrogenase subunit 1 {ECO:0000255|HAMAP-Rule:MF_01350}; Short=NDH subunit 1 {ECO:0000255|HAMAP-Rule:MF_01350}; AltName: Full=NADH-plastoquinone oxidoreductase subunit 1 {ECO:0000255|HAMAP-Rule:MF_01350};	4.3072	0.000250194	0.00433031	up
novel.7360	hypothetical protein GLYMA_13G015300 [Glycine max]	--	4.27366	1.01078e-06	4.5702e-05	up
novel.7356	hypothetical protein GLYMA_13G0180002, partial [Glycine max]	RRPO_OENBE RecName: Full=RNA-directed DNA polymerase homolog; EC=2.7.7.48; AltName: Full=Reverse transcriptase homolog;	4.2722	1.52836e-07	9.25839e-06	up
novel.7703	succinate dehydrogenase subunit 3 (mitochondrion) [Capsicum annuum]	C560_MARPO RecName: Full=Succinate dehydrogenase cytochrome b560 subunit; AltName: Full=Succinate dehydrogenase, subunit III;	4.23867	9.61502e-09	9.32955e-07	up
novel.7385	hypothetical protein TSUD_335350 [Trifolium subterraneum]	ATP9_PETSP RecName: Full=ATP synthase subunit 9, mitochondrial; AltName: Full=Lipid-binding protein;	4.14131	2.82992e-06	0.000108114	up
novel.100	hypothetical protein CDL12_09167 [Handroanthus impetiginosus]	--	4.11151	0.000174433	0.00320632	up
novel.7428	--	--	4.05912	0.000684905	0.00967737	up
SmeSca00287	hypothetical protein AXX17_ATUG02840 (mitochondrion) [Arabidopsis thaliana]	NDUS3_SOLTU RecName: Full=NADH dehydrogenase [ubiquinone] iron-sulfur protein 3; EC=7.1.1.2; AltName: Full=Complex I-27kD; Short=CI-27kD; AltName: Full=NADH dehydrogenase subunit 9; AltName: Full=NADH-ubiquinone oxidoreductase 27 kDa subunit;	4.05487	0.00156611	0.018474	up
novel.5724	--	--	4.04174	0.00140754	0.0170531	up
novel.7359	Protein TAR1 [Capsicum baccatum]	RRPO_OENBE RecName: Full=RNA-directed DNA polymerase homolog; EC=2.7.7.48; AltName: Full=Reverse transcriptase homolog;	4.04135	1.18345e-06	5.16969e-05	up
Smechr0601214	PREDICTED: probable pectinesterase/pectinesterase inhibitor 33 [Solanum tuberosum]	PME33_ARATH RecName: Full=Probable pectinesterase/pectinesterase inhibitor 33; Includes: RecName: Full=Pectinesterase inhibitor 33; AltName: Full=Pectin methylesterase inhibitor 33; Includes: RecName: Full=Pectinesterase 33; Short=PE 33; EC=3.1.1.11; AltName: Full=Pectin methylesterase 33; Short=AtPME33; Flags: Precursor;	3.79684	1.94208e-05	0.000535695	up
Smechr1000686	orf261 (mitochondrion) [Solanum commersonii]	--	3.7934	0.000819716	0.0111511	up
novel.307	--	--	3.71893	3.7457e-06	0.000134827	up
SmeSca00044	hypothetical protein COLO4_04100 [Corchorus olitorius]	--	3.7013	4.63929e-05	0.00110702	up
Smechr1000077	Non-specific lipid-transfer protein 2 [Capsicum annuum]	NLTP2_PRUAR RecName: Full=Non-specific lipid-transfer protein 2; Short=LTP 2;	3.6574	6.55652e-07	3.18093e-05	up
novel.7791	putative ATP synthase beta subunit, partial [Solanum tuberosum]	ATPB_SOLLC RecName: Full=ATP synthase subunit beta, chloroplastic {ECO:0000255|HAMAP-Rule:MF_01347}; EC=7.1.2.2 {ECO:0000255|HAMAP-Rule:MF_01347}; AltName: Full=ATP synthase F1 sector subunit beta {ECO:0000255|HAMAP-Rule:MF_01347}; AltName: Full=F-ATPase subunit beta {ECO:0000255|HAMAP-Rule:MF_01347};	3.65127	2.65183e-05	0.000695597	up
novel.7387	hypothetical protein BevumaM_p133 (mitochondrion) [Beta vulgaris subsp. maritima]	--	3.6508	5.10585e-05	0.00119622	up
SmeSca00667	cytochrome c biogenesis FN (mitochondrion) [Hyoscyamus niger]	CCBS_DAUCA RecName: Full=Probable cytochrome c biosynthesis protein;	3.63614	0.00110726	0.0141251	up
Smechr0602948	PREDICTED: laccase-4-like [Solanum tuberosum]	LAC4_ARATH RecName: Full=Laccase-4; EC=1.10.3.2; AltName: Full=Benzenediol:oxygen oxidoreductase 4; AltName: Full=Diphenol oxidase 4; AltName: Full=Protein IRREGULAR XYLEM 12; AltName: Full=Urishiol oxidase 4; Flags: Precursor;	3.61288	0.000830298	0.0112601	up
Smechr0601783	PREDICTED: uncharacterized protein LOC107019899 [Solanum pennellii]	--	3.59082	4.33667e-10	6.51362e-08	up
novel.7443	LOW QUALITY PROTEIN: uncharacterized protein LOC111474790 [Cucurbita maxima]	PSBC_SOLTU RecName: Full=Photosystem II CP43 reaction center protein {ECO:0000255|HAMAP-Rule:MF_01496}; AltName: Full=PSII 43 kDa protein {ECO:0000255|HAMAP-Rule:MF_01496}; AltName: Full=Protein CP-43 {ECO:0000255|HAMAP-Rule:MF_01496}; Flags: Precursor;	3.57262	0.00520138	0.0445279	up
novel.7707	cytochrome c biogenesis FN (mitochondrion) [Helianthus annuus]	RT03_PETHY RecName: Full=Ribosomal protein S3, mitochondrial;	3.48226	6.21366e-07	3.06201e-05	up
Smechr0900843	PREDICTED: ribosomal protein S4, mitochondrial [Nicotiana tabacum]	RT04_ARATH RecName: Full=Ribosomal protein S4, mitochondrial;	3.43742	0.000206551	0.00369149	up
novel.6650	PREDICTED: uncharacterized protein LOC107873996 [Capsicum annuum]	--	3.43249	7.74684e-05	0.0016541	up
Smechr0801377	PREDICTED: cyclin B2 isoform X1 [Solanum lycopersicum]	CCNB1_MEDSV RecName: Full=G2/mitotic-specific cyclin-1; AltName: Full=B-like cyclin; AltName: Full=CycMs1;	3.39313	0.00411131	0.037691	up
novel.7404	Protein TAR1 [Capsicum baccatum]	--	3.38002	2.58695e-08	2.10109e-06	up
Smechr0402080	PREDICTED: G-type lectin S-receptor-like serine/threonine-protein kinase At4g27290 [Solanum tuberosum]	SD11_ARATH RecName: Full=G-type lectin S-receptor-like serine/threonine-protein kinase SD1-1; EC=2.7.11.1; AltName: Full=S-domain-1 (SD1) receptor kinase 1; Short=SD1-1; Flags: Precursor;	3.34816	0.00342307	0.0330099	up
Smechr0900849	hypothetical protein VITISV_004351 [Vitis vinifera]	NU2M_BETVU RecName: Full=NADH-ubiquinone oxidoreductase chain 2; EC=7.1.1.2; AltName: Full=NADH dehydrogenase subunit 2;	3.30851	0.00323582	0.0316354	up
SmeSca00043	ribosomal protein S3 (mitochondrion) [Solanum lycopersicum]	RT03_PETHY RecName: Full=Ribosomal protein S3, mitochondrial;	3.30737	0.00456658	0.0405498	up
Smechr0502479	PREDICTED: uncharacterized protein LOC102602791 [Solanum tuberosum]	Y1816_ARATH RecName: Full=Uncharacterized protein At1g08160;	3.30723	0.000169508	0.00314479	up
novel.7687	cytochrome oxidase subunit 1 [Nicotiana tabacum]	COX1_SOYBN RecName: Full=Cytochrome c oxidase subunit 1; EC=7.1.1.9; AltName: Full=Cytochrome c oxidase polypeptide I;	3.28291	8.08826e-08	5.42408e-06	up
Smechr0700023	putative receptor-like serine/threonine-protein kinase [Capsicum annuum]	Y5576_ARATH RecName: Full=Probable receptor-like serine/threonine-protein kinase At5g57670; EC=2.7.11.1;	3.26554	4.98654e-05	0.0011758	up
Smechr1000683	hypothetical protein (mitochondrion) [Capsicum annuum]	NFYA8_ARATH RecName: Full=Nuclear transcription factor Y subunit A-8; Short=AtNF-YA-8;	3.25035	0.00320598	0.0313856	up
Smechr0702269	PREDICTED: early nodulin-like protein 3 [Solanum tuberosum]	ENL3_ARATH RecName: Full=Early nodulin-like protein 3; AltName: Full=Phytocyanin-like protein; Flags: Precursor;	3.23514	4.01947e-06	0.000142396	up
Smechr0600785	hypothetical protein NitaMp087 [Nicotiana tabacum]	NU2M_ARATH RecName: Full=NADH-ubiquinone oxidoreductase chain 2; EC=7.1.1.2; AltName: Full=NADH dehydrogenase subunit 2;	3.2251	3.66408e-07	1.97419e-05	up
Smechr1002092	PREDICTED: CLAVATA3/ESR (CLE)-related protein 45 [Capsicum annuum]	--	3.21316	7.33593e-05	0.00159242	up
Smechr0202496	PREDICTED: heavy metal-associated isoprenylated plant protein 21 [Capsicum annuum]	HIP21_ARATH RecName: Full=Heavy metal-associated isoprenylated plant protein 21 {ECO:0000303|PubMed:21072340, ECO:0000303|PubMed:23368984}; Short=AtHIP21 {ECO:0000303|PubMed:23368984}; Short=AtHIPP21 {ECO:0000303|PubMed:21072340, ECO:0000303|PubMed:23368984}; Flags: Precursor;	3.20234	0.000948651	0.012547	up
novel.7449	PSII 47 kDa protein, partial (chloroplast) [Forsythia europaea]	PSBB_ATRBE RecName: Full=Photosystem II CP47 reaction center protein {ECO:0000255|HAMAP-Rule:MF_01495}; AltName: Full=PSII 47 kDa protein {ECO:0000255|HAMAP-Rule:MF_01495}; AltName: Full=Protein CP-47 {ECO:0000255|HAMAP-Rule:MF_01495};	3.19101	9.54958e-11	1.85321e-08	up
Smechr0902257	PREDICTED: uncharacterized protein LOC107057828 [Solanum tuberosum]	--	3.15083	0.000822505	0.0111752	up
Smechr0100797	PREDICTED: zinc-finger homeodomain protein 4 [Solanum tuberosum]	ZHD4_ARATH RecName: Full=Zinc-finger homeodomain protein 4; Short=AtZHD4; AltName: Full=Homeobox protein 31; Short=AtHB-31; AltName: Full=Protein FLORAL TRANSITION AT THE MERISTEM 2;	3.13983	4.33563e-09	4.68354e-07	up
Smechr0302963	PREDICTED: uncharacterized protein LOC107845561 [Capsicum annuum]	--	3.13046	0.000514005	0.00773007	up
Smechr0900851	maturase (mitochondrion) [Nicotiana tabacum/Hyoscyamus niger cybrid]	YMF40_MARPO RecName: Full=Uncharacterized mitochondrial protein ymf40; AltName: Full=ORF502;	3.1224	0.00026134	0.00448584	up
Smechr0602013	PREDICTED: uncharacterized protein LOC102585078 [Solanum tuberosum]	--	3.11267	0.000806719	0.0110221	up
novel.7463	ATP synthase CF1 beta subunit (chloroplast) [Solanum peruvianum]	ATPB_SOLLC RecName: Full=ATP synthase subunit beta, chloroplastic {ECO:0000255|HAMAP-Rule:MF_01347}; EC=7.1.2.2 {ECO:0000255|HAMAP-Rule:MF_01347}; AltName: Full=ATP synthase F1 sector subunit beta {ECO:0000255|HAMAP-Rule:MF_01347}; AltName: Full=F-ATPase subunit beta {ECO:0000255|HAMAP-Rule:MF_01347};	3.10106	2.74989e-05	0.000714482	up
Smechr0600682	hypothetical protein CQW23_30465 [Capsicum baccatum]	--	3.04805	4.79966e-10	7.15998e-08	up
novel.5803	PREDICTED: serpin-ZX-like [Capsicum annuum]	SPZX_ARATH RecName: Full=Serpin-ZX; AltName: Full=ArathZx; AltName: Full=AtSerpin1; AltName: Full=Serpin-1;	3.03671	1.99685e-06	8.04945e-05	up
Smechr0602255	PREDICTED: uncharacterized protein LOC101243721 [Solanum lycopersicum]	U1125_ARATH RecName: Full=U11/U12 small nuclear ribonucleoprotein 25 kDa protein; Short=U11/U12 snRNP 25 kDa protein; Short=U11/U12-25K;	3.02664	2.72378e-05	0.000708537	up
novel.7362	Photosystem antenna protein-like protein [Corchorus olitorius]	PSBB_ATRBE RecName: Full=Photosystem II CP47 reaction center protein {ECO:0000255|HAMAP-Rule:MF_01495}; AltName: Full=PSII 47 kDa protein {ECO:0000255|HAMAP-Rule:MF_01495}; AltName: Full=Protein CP-47 {ECO:0000255|HAMAP-Rule:MF_01495};	3.02219	2.60602e-05	0.00068522	up
Smechr1000685	ribosomal protein S12 [Nicotiana tabacum]	RT12_NICSY RecName: Full=Ribosomal protein S12, mitochondrial;	3.01214	1.94577e-05	0.000536041	up
novel.7678	hypothetical protein BC332_13980 [Capsicum chinense]	P2B11_ARATH RecName: Full=F-box protein PP2-B11; AltName: Full=Protein PHLOEM PROTEIN 2-LIKE B11; Short=AtPP2-B11; AltName: Full=SKP1-interacting partner 12;	3.0077	5.67548e-07	2.8415e-05	up
novel.974	PREDICTED: transcription initiation factor TFIID subunit 11-like isoform X1 [Nicotiana attenuata]	TAF11_ARATH RecName: Full=Transcription initiation factor TFIID subunit 11; AltName: Full=TBP-associated factor 11; Short=AtTAF11;	2.96194	2.27999e-06	8.97627e-05	up
Smechr1000684	PREDICTED: nuclear transcription factor Y subunit A-3-like, partial [Capsicum annuum]	--	2.95049	0.00420658	0.0382633	up
novel.7767	ATP synthase subunit beta, chloroplastic [Capsicum chinense]	ATPB_ATRBE RecName: Full=ATP synthase subunit beta, chloroplastic {ECO:0000255|HAMAP-Rule:MF_01347}; EC=7.1.2.2 {ECO:0000255|HAMAP-Rule:MF_01347}; AltName: Full=ATP synthase F1 sector subunit beta {ECO:0000255|HAMAP-Rule:MF_01347}; AltName: Full=F-ATPase subunit beta {ECO:0000255|HAMAP-Rule:MF_01347};	2.94821	1.80387e-06	7.39385e-05	up
Smechr0502334	hypothetical protein CQW23_28793 [Capsicum baccatum]	--	2.92368	0.00148368	0.0177596	up
novel.5826	PREDICTED: 18.1 kDa class I heat shock protein-like [Solanum tuberosum]	HSP11_PEA RecName: Full=18.1 kDa class I heat shock protein; AltName: Full=HSP 18.1;	2.90773	1.52287e-05	0.000445862	up
Smechr0600784	PREDICTED: uncharacterized mitochondrial protein AtMg01010 [Solanum tuberosum]	M1010_ARATH RecName: Full=Uncharacterized mitochondrial protein AtMg01010; AltName: Full=ORF118;	2.90029	0.000157048	0.00293347	up
SmeSca00626	PREDICTED: putative F-box protein PP2-B12 [Solanum lycopersicum]	P2B12_ARATH RecName: Full=Putative F-box protein PP2-B12; AltName: Full=Protein PHLOEM PROTEIN 2-LIKE B12; Short=AtPP2-B12;	2.87837	4.09478e-05	0.000991109	up
SmeSca00047	ribosomal protein S10 [Trifolium pratense]	--	2.85009	0.000329247	0.00538811	up
Smechr1000678	cytochrome c oxidase subunit 2 [Capsicum baccatum]	COX2_SOYBN RecName: Full=Cytochrome c oxidase subunit 2; EC=7.1.1.9; AltName: Full=Cytochrome c oxidase polypeptide II;	2.83856	5.50404e-07	2.76197e-05	up
SmeSca00662	ATPase subunit 4 (mitochondrion) [Hyoscyamus niger]	MI25_TOBAC RecName: Full=ATP synthase protein MI25; AltName: Full=ORF 25;	2.83788	0.00555103	0.0466215	up
novel.7571	putative ribosomal protein S7 domain protein [Helianthus annuus]	RR7_ATRBE RecName: Full=30S ribosomal protein S7, chloroplastic;	2.82262	8.59712e-06	0.000275623	up
Smechr0202392	unknown [Solanum melongena]	VCL21_ARATH RecName: Full=Vicilin-like seed storage protein At2g18540; AltName: Full=Globulin At2g18540; Flags: Precursor;	2.81388	1.04513e-05	0.00032189	up
Smechr0702404	PREDICTED: probable membrane-associated kinase regulator 1 [Solanum tuberosum]	--	2.81387	0.000675234	0.00957156	up
novel.4849	subtilisin-like protease precursor [Solanum lycopersicum]	SBT1_LOTJA RecName: Full=Subtilisin-like protease 1 {ECO:0000303|PubMed:19220794}; Short=SbtM1 {ECO:0000303|PubMed:19220794}; Short=Subtilase 1 {ECO:0000303|PubMed:19220794}; EC=3.4.21.- {ECO:0000255|PROSITE-ProRule:PRU10080}; Flags: Precursor;	2.81294	0.00175785	0.0201294	up
novel.4908	--	--	2.81142	2.26099e-08	1.89966e-06	up
Smechr0102176	Polygalacturonase [Capsicum baccatum]	PGLR4_ARATH RecName: Full=Polygalacturonase At1g48100; Short=PG; EC=3.2.1.15; AltName: Full=Pectinase At1g48100; Flags: Precursor;	2.80985	0.000192317	0.00348539	up
Smechr0801685	chloroplast polyphenol oxidase precursor [Solanum melongena]	PPOB_SOLTU RecName: Full=Catechol oxidase B, chloroplastic; EC=1.10.3.1; AltName: Full=Polyphenol oxidase; Short=PPO; Flags: Precursor; Fragment;	2.76998	0.00354957	0.0340501	up
Smechr0201885	PREDICTED: NDR1/HIN1-like protein 12 [Solanum lycopersicum]	NHL26_ARATH RecName: Full=NDR1/HIN1-like protein 26 {ECO:0000303|Ref.4};	2.76605	2.96191e-09	3.41851e-07	up
novel.7569	AtpB (plastid) [Solanum melongena]	ATPB_ATRBE RecName: Full=ATP synthase subunit beta, chloroplastic {ECO:0000255|HAMAP-Rule:MF_01347}; EC=7.1.2.2 {ECO:0000255|HAMAP-Rule:MF_01347}; AltName: Full=ATP synthase F1 sector subunit beta {ECO:0000255|HAMAP-Rule:MF_01347}; AltName: Full=F-ATPase subunit beta {ECO:0000255|HAMAP-Rule:MF_01347};	2.75731	5.11363e-05	0.00119676	up
Smechr0100446	PREDICTED: uncharacterized protein LOC104645409 isoform X1 [Solanum lycopersicum]	--	2.75627	0.000666718	0.00947537	up
Smechr0202600	PREDICTED: calcium-transporting ATPase 2, plasma membrane-type-like isoform X2 [Solanum lycopersicum]	ACA2_ARATH RecName: Full=Calcium-transporting ATPase 2, plasma membrane-type; EC=7.2.2.10; AltName: Full=Ca(2+)-ATPase isoform 2;	2.7438	5.56073e-11	1.17251e-08	up
SmeSca00413	60S ribosomal protein L2, mitochondrial [Capsicum annuum]	--	2.74145	9.88985e-05	0.00200624	up
Smechr0101635	PREDICTED: protein NRT1/ PTR FAMILY 7.3-like [Solanum lycopersicum]	PTR14_ARATH RecName: Full=Protein NRT1/ PTR FAMILY 7.3; Short=AtNPF7.3; AltName: Full=Nitrate transporter 1.5;	2.73553	2.84554e-05	0.000735848	up
Smechr0800541	PREDICTED: inactive glucose-1-phosphate adenylyltransferase small subunit 2, chloroplastic-like [Solanum pennellii]	APS2L_ARATH RecName: Full=Inactive glucose-1-phosphate adenylyltransferase small subunit 2, chloroplastic {ECO:0000303|PubMed:12748181}; AltName: Full=ADP-Glc pyrophosphorylase small subunit-like {ECO:0000303|PubMed:15347792}; AltName: Full=ADP-glucose pyrophosphorylase small subunit 2 {ECO:0000303|PubMed:12748181}; Short=ApS2 {ECO:0000303|PubMed:12748181}; Flags: Precursor;	2.73237	0.000126085	0.00244901	up
Smechr0200800	3-ketoacyl-CoA synthase 6 [Capsicum chinense]	KCS6_ARATH RecName: Full=3-ketoacyl-CoA synthase 6 {ECO:0000303|PubMed:18465198}; Short=KCS-6 {ECO:0000303|PubMed:18465198}; EC=2.3.1.199 {ECO:0000269|PubMed:10330468}; AltName: Full=Cuticular protein 1 {ECO:0000303|PubMed:10330468}; AltName: Full=Eceriferum 6 {ECO:0000303|PubMed:11041893}; AltName: Full=Very long-chain fatty acid condensing enzyme 6 {ECO:0000303|PubMed:18465198}; Short=VLCFA con…	2.72929	0.00174539	0.0200376	up
novel.744	Hop-interacting protein THI101 precursor [Solanum lycopersicum]	--	2.71448	1.18604e-08	1.0928e-06	up
novel.4723	chloroplast polyphenol oxidase [Solanum melongena]	PPOB_SOLLC RecName: Full=Polyphenol oxidase B, chloroplastic; Short=PPO; EC=1.10.3.1; AltName: Full=Catechol oxidase; Flags: Precursor;	2.71279	0.000198062	0.00356885	up
novel.5463	PREDICTED: RNA-binding protein cabeza [Nicotiana sylvestris]	--	2.69965	1.28961e-05	0.000386336	up
Smechr0400615	PREDICTED: uncharacterized protein LOC109233623 [Nicotiana attenuata]	--	2.68685	0.00313816	0.0309289	up
Smechr0602737	PREDICTED: cytochrome P450 89A2-like [Solanum tuberosum]	C89A9_ARATH RecName: Full=Cytochrome P450 89A9; EC=1.14.-.-;	2.68484	0.00340972	0.0329246	up
Smechr0402197	PREDICTED: cyclin-D3-3-like [Solanum pennellii]	CCD33_ARATH RecName: Full=Cyclin-D3-3; AltName: Full=G1/S-specific cyclin-D3-3; Short=CycD3;3;	2.67195	1.53737e-12	4.68236e-10	up
Smechr1001922	PREDICTED: protein BIG GRAIN 1-like E [Solanum pennellii]	BIG1E_ARATH RecName: Full=Protein BIG GRAIN 1-like E {ECO:0000305};	2.66974	1.15416e-06	5.06194e-05	up
Smechr0302508	PREDICTED: uncharacterized protein LOC107061749 [Solanum tuberosum]	FB341_ARATH RecName: Full=F-box protein At5g49610;	2.66829	0.000470832	0.00721012	up
novel.7717	PREDICTED: uncharacterized protein At4g14342-like [Nicotiana tabacum]	SF3BA_ARATH RecName: Full=Uncharacterized protein At3g23325;	2.65917	9.30116e-20	1.13314e-16	up
Smechr1002366	hypothetical protein BC332_26166 [Capsicum chinense]	COPT4_ARATH RecName: Full=Copper transporter 4; Short=AtCOPT4;	2.6509	2.20489e-05	0.000596926	up
Smechr1000682	hypothetical protein (mitochondrion) [Capsicum annuum]	--	2.63219	0.00269923	0.0277227	up
Smechr0702410	PREDICTED: leucine-rich repeat extensin-like protein 5 [Solanum tuberosum]	--	2.62911	1.93763e-05	0.000535143	up
novel.3558	PREDICTED: uncharacterized protein LOC102601293 [Solanum tuberosum]	--	2.6272	0.00153143	0.0181922	up
Smechr0502689	PREDICTED: UPF0481 protein At3g47200-like [Solanum tuberosum]	Y3720_ARATH RecName: Full=UPF0481 protein At3g47200;	2.61349	7.34157e-05	0.00159242	up
Smechr0500049	PREDICTED: cytochrome P450 78A3-like [Solanum tuberosum]	C78A9_ARATH RecName: Full=Cytochrome P450 78A9; EC=1.14.-.-;	2.59294	3.20978e-07	1.75093e-05	up
Smechr0100272	PREDICTED: protein DETOXIFICATION 33-like [Solanum pennellii]	DTX33_ARATH RecName: Full=Protein DETOXIFICATION 33 {ECO:0000303|PubMed:11739388}; Short=AtDTX33 {ECO:0000303|PubMed:11739388}; AltName: Full=Multidrug and toxic compound extrusion protein 33 {ECO:0000305}; Short=MATE protein 33 {ECO:0000305};	2.58533	0.0046318	0.0409559	up
Smechr0802404	PREDICTED: uncharacterized protein LOC102586232 isoform X2 [Solanum tuberosum]	--	2.57374	1.87399e-09	2.37541e-07	up
SmeSca00419	ATP synthase subunit 1 (mitochondrion) [Solanum melongena]	ATPAM_NICPL RecName: Full=ATP synthase subunit alpha, mitochondrial;	2.56211	5.65625e-06	0.000189079	up
Smechr0601764	hypothetical protein CQW23_14640 [Capsicum baccatum]	--	2.55237	0.0019267	0.0215895	up
Smechr1100969	PREDICTED: transcription factor LHW [Nicotiana tomentosiformis]	LHW_ARATH RecName: Full=Transcription factor LHW; AltName: Full=BHLH transcription factor delta; Short=bHLH delta; AltName: Full=Basic helix-loop-helix protein 156; Short=AtbHLH156; Short=bHLH 156; AltName: Full=Protein LONESOME HIGHWAY; AltName: Full=bHLH transcription factor bHLH156;	2.5484	0.00325635	0.0317512	up
Smechr0302650	PREDICTED: protein SIEVE ELEMENT OCCLUSION B-like [Solanum tuberosum]	SEOB_ARATH RecName: Full=Protein SIEVE ELEMENT OCCLUSION B {ECO:0000303|PubMed:20932300}; Short=AtSEOb {ECO:0000303|PubMed:20932300}; AltName: Full=Protein SIEVE ELEMENT OCCLUSION-RELATED 1 {ECO:0000303|PubMed:22470058}; Short=AtSEOR1 {ECO:0000303|PubMed:22470058};	2.54419	1.4964e-24	4.68778e-21	up
novel.7479	ATP synthase subunit beta, chloroplastic [Capsicum chinense]	ATPB_ATRBE RecName: Full=ATP synthase subunit beta, chloroplastic {ECO:0000255|HAMAP-Rule:MF_01347}; EC=7.1.2.2 {ECO:0000255|HAMAP-Rule:MF_01347}; AltName: Full=ATP synthase F1 sector subunit beta {ECO:0000255|HAMAP-Rule:MF_01347}; AltName: Full=F-ATPase subunit beta {ECO:0000255|HAMAP-Rule:MF_01347};	2.544	0.00388964	0.036321	up
novel.7614	AtpB (plastid) [Solanum melongena]	ATPB_ATRBE RecName: Full=ATP synthase subunit beta, chloroplastic {ECO:0000255|HAMAP-Rule:MF_01347}; EC=7.1.2.2 {ECO:0000255|HAMAP-Rule:MF_01347}; AltName: Full=ATP synthase F1 sector subunit beta {ECO:0000255|HAMAP-Rule:MF_01347}; AltName: Full=F-ATPase subunit beta {ECO:0000255|HAMAP-Rule:MF_01347};	2.53965	0.000594276	0.00864183	up
Smechr0301097	PREDICTED: protein SIEVE ELEMENT OCCLUSION B-like isoform X1 [Capsicum annuum]	SEOB_ARATH RecName: Full=Protein SIEVE ELEMENT OCCLUSION B {ECO:0000303|PubMed:20932300}; Short=AtSEOb {ECO:0000303|PubMed:20932300}; AltName: Full=Protein SIEVE ELEMENT OCCLUSION-RELATED 1 {ECO:0000303|PubMed:22470058}; Short=AtSEOR1 {ECO:0000303|PubMed:22470058};	2.52373	2.20417e-25	9.66704e-22	up
novel.5312	PREDICTED: inorganic phosphate transporter 1-4-like [Nicotiana sylvestris]	PHT11_PETHY RecName: Full=Low affinity inorganic phosphate transporter 1 {ECO:0000303|PubMed:18315538, ECO:0000303|PubMed:19380421}; Short=PhPT1 {ECO:0000303|PubMed:18315538, ECO:0000303|PubMed:19380421}; Short=PhPht1;1 {ECO:0000303|PubMed:18315538}; AltName: Full=Arbuscular mycorrhiza-induced phosphate transporter PT1 {ECO:0000305}; Short=AM-induced phosphate transporter PT1 {ECO:0000305}; AltNa…	2.5221	5.22737e-05	0.00121948	up
Smechr1100305	PREDICTED: protein FLOWERING LOCUS T-like [Solanum tuberosum]	FT_ARATH RecName: Full=Protein FLOWERING LOCUS T {ECO:0000303|PubMed:10583960};	2.51443	1.86181e-06	7.60292e-05	up
Smechr0104116	PREDICTED: E3 ubiquitin-protein ligase PUB22-like [Solanum tuberosum]	PUB23_ARATH RecName: Full=E3 ubiquitin-protein ligase PUB23; EC=2.3.2.27; AltName: Full=Plant U-box protein 23; AltName: Full=RING-type E3 ubiquitin transferase PUB23 {ECO:0000305}; AltName: Full=U-box domain-containing protein 23;	2.50962	8.73467e-05	0.00181385	up
Smechr1200407	PREDICTED: bZIP transcription factor 11-like [Nicotiana attenuata]	BZP44_ARATH RecName: Full=bZIP transcription factor 44 {ECO:0000305}; Short=AtbZIP44 {ECO:0000303|PubMed:11906833};	2.50595	1.74902e-14	9.58854e-12	up
Smechr0701035	PREDICTED: uncharacterized protein LOC107862995 [Capsicum annuum]	--	2.49504	0.000913022	0.0121803	up
novel.7308	ATP synthase subunit beta, chloroplastic [Capsicum chinense]	ATPB_ATRBE RecName: Full=ATP synthase subunit beta, chloroplastic {ECO:0000255|HAMAP-Rule:MF_01347}; EC=7.1.2.2 {ECO:0000255|HAMAP-Rule:MF_01347}; AltName: Full=ATP synthase F1 sector subunit beta {ECO:0000255|HAMAP-Rule:MF_01347}; AltName: Full=F-ATPase subunit beta {ECO:0000255|HAMAP-Rule:MF_01347};	2.4837	0.00052698	0.00787204	up
Smechr0201897	Pectinesterase/pectinesterase inhibitor 18 [Capsicum baccatum]	PME18_ARATH RecName: Full=Pectinesterase/pectinesterase inhibitor 18; AltName: Full=AtPMEpcrA; Contains: RecName: Full=Pectinesterase inhibitor 18; AltName: Full=Pectin methylesterase inhibitor 18; Contains: RecName: Full=Bifunctional pectinesterase 18/rRNA N-glycosylase; Short=PE 18; EC=3.1.1.11; EC=3.2.2.22; AltName: Full=Pectin methylesterase 18; AltName: Full=Pectin methylesterase 4; Short=At…	2.4634	4.93962e-06	0.000170049	up
Smechr0302772	PREDICTED: dof zinc finger protein DOF5.6-like [Solanum tuberosum]	DOF56_ARATH RecName: Full=Dof zinc finger protein DOF5.6 {ECO:0000303|PubMed:12475498}; Short=AtDOF5.6 {ECO:0000303|PubMed:12475498}; AltName: Full=Protein HIGH CAMBIAL ACTIVITY 2 {ECO:0000303|PubMed:19915089}; AltName: Full=Protein PHLOEM EARLY DOF HCA2 {ECO:0000303|PubMed:30626969};	2.46084	1.72062e-12	5.16868e-10	up
Smechr0801508	PREDICTED: vegetative cell wall protein gp1-like [Solanum tuberosum]	--	2.45586	4.6675e-25	1.70589e-21	up
novel.3586	hypothetical protein CQW23_15488 [Capsicum baccatum]	--	2.45536	0.00379249	0.035724	up
Smechr0101095	PREDICTED: uncharacterized protein LOC102588527 [Solanum tuberosum]	--	2.42304	2.5278e-09	2.98022e-07	up
Smechr0201234	PREDICTED: probably inactive leucine-rich repeat receptor-like protein kinase IMK2 [Solanum tuberosum]	RLP51_ARATH RecName: Full=Receptor-like protein 51 {ECO:0000303|PubMed:18434605}; Short=AtRLP51 {ECO:0000303|PubMed:18434605}; AltName: Full=Protein PUTATIVE DEVELOPMENTAL ORTHOLOG 1 {ECO:0000303|PubMed:15955925}; Short=AtPDO1 {ECO:0000303|PubMed:15955925}; AltName: Full=Protein SUPPRESSOR OF NPR1-1, CONSTITUTIVE 2 {ECO:0000303|PubMed:20841424}; Flags: Precursor;	2.42235	6.46767e-05	0.00143989	up
Smechr0102592	PREDICTED: uncharacterized protein LOC102580148 [Solanum tuberosum]	HIP36_ARATH RecName: Full=Heavy metal-associated isoprenylated plant protein 36 {ECO:0000303|PubMed:21072340, ECO:0000303|PubMed:23368984}; Short=AtHIP36 {ECO:0000303|PubMed:21072340, ECO:0000303|PubMed:23368984}; Flags: Precursor;	2.40492	2.46909e-12	7.1243e-10	up
Smechr0501915	NADH dehydrogenase subunit 7 (mitochondrion) [Nicotiana tabacum/Hyoscyamus niger cybrid]	NDUS2_NICSY RecName: Full=NADH dehydrogenase [ubiquinone] iron-sulfur protein 2; EC=7.1.1.2; AltName: Full=NADH dehydrogenase subunit 7;	2.38776	0.000397082	0.00624649	up
Smechr0800028	PREDICTED: beta-amylase 3, chloroplastic-like [Solanum tuberosum]	BAM3_ARATH RecName: Full=Beta-amylase 3, chloroplastic; EC=3.2.1.2; AltName: Full=1,4-alpha-D-glucan maltohydrolase; AltName: Full=Beta-amylase 8; AltName: Full=Chloroplast beta-amylase; Short=CT-BMY; Flags: Precursor;	2.38707	0.000926961	0.012342	up
Smechr0602838	PREDICTED: LOB domain-containing protein 1-like [Capsicum annuum]	LBD1_ARATH RecName: Full=LOB domain-containing protein 1; AltName: Full=ASYMMETRIC LEAVES 2-like protein 8; Short=AS2-like protein 8;	2.38557	2.36917e-07	1.33901e-05	up
Smechr0102796	hypothetical protein A4A49_58213, partial [Nicotiana attenuata]	POLR1_ARATH RecName: Full=Retrovirus-related Pol polyprotein from transposon RE1; AltName: Full=Retro element 1 {ECO:0000303|PubMed:10689195}; Short=AtRE1 {ECO:0000303|PubMed:10689195}; Includes: RecName: Full=Protease RE1; EC=3.4.23.-; Includes: RecName: Full=Reverse transcriptase RE1; EC=2.7.7.49; Includes: RecName: Full=Endonuclease RE1;	2.3844	0.00213562	0.0232879	up
Smechr1000708	PREDICTED: cytochrome b561 and DOMON domain-containing protein At3g25290-like [Solanum tuberosum]	B561O_ARATH RecName: Full=Cytochrome b561 and DOMON domain-containing protein At4g12980; AltName: Full=Protein b561A.tha15; Flags: Precursor;	2.38276	3.58803e-16	2.31417e-13	up
Smechr0100500	PREDICTED: probable xyloglucan endotransglucosylase/hydrolase protein 10 [Solanum tuberosum]	XTH10_ARATH RecName: Full=Probable xyloglucan endotransglucosylase/hydrolase protein 10; Short=At-XTH10; Short=XTH-10; EC=2.4.1.207; Flags: Precursor;	2.38075	5.64456e-06	0.000188977	up
Smechr0401729	PREDICTED: dynamin-related protein 4C-like [Solanum pennellii]	DRP4C_ARATH RecName: Full=Dynamin-related protein 4C;	2.38003	3.49589e-11	7.90324e-09	up
Smechr0600087	PREDICTED: uncharacterized protein LOC107855117 [Capsicum annuum]	--	2.37721	0.00203747	0.0224634	up
Smechr1100049	PREDICTED: uncharacterized protein LOC109118921 [Solanum lycopersicum]	--	2.3753	3.44084e-11	7.85981e-09	up
Smechr0400056	PREDICTED: uncharacterized protein LOC102603527 [Solanum tuberosum]	--	2.37124	1.40364e-07	8.57393e-06	up
Smechr0602406	PREDICTED: remorin [Solanum tuberosum]	--	2.36476	0.00396062	0.0367085	up
Smechr1001692	hypothetical protein BC332_25871 [Capsicum chinense]	PMEI7_ARATH RecName: Full=Pectinesterase inhibitor 7 {ECO:0000305}; AltName: Full=Pectin methylesterase inhibitor 7 {ECO:0000303|PubMed:26183897}; Short=AtPMEI7 {ECO:0000303|PubMed:26183897}; Flags: Precursor;	2.35803	2.16443e-06	8.61412e-05	up
Smechr0302476	PREDICTED: NAC domain-containing protein 86 isoform X1 [Capsicum annuum]	NAC86_ARATH RecName: Full=NAC domain-containing protein 86 {ECO:0000312|EMBL:AED92405.1}; AltName: Full=NAM-like protein {ECO:0000312|EMBL:BAB10513.1}; AltName: Full=No apical meristem-like protein {ECO:0000312|EMBL:BAB10513.1};	2.35531	4.1772e-10	6.31737e-08	up
Smechr0103861	hypothetical protein T459_01853 [Capsicum annuum]	FAFL_ARATH RecName: Full=Protein FAF-like, chloroplastic; Flags: Precursor;	2.35213	0.000106208	0.00211922	up
Smechr0200443	PREDICTED: NAC domain-containing protein 86-like [Solanum tuberosum]	NAC86_ARATH RecName: Full=NAC domain-containing protein 86 {ECO:0000312|EMBL:AED92405.1}; AltName: Full=NAM-like protein {ECO:0000312|EMBL:BAB10513.1}; AltName: Full=No apical meristem-like protein {ECO:0000312|EMBL:BAB10513.1};	2.34797	3.16436e-10	4.95651e-08	up
Smechr0900452	PREDICTED: thaumatin-like protein [Solanum lycopersicum]	TLPH_ORYSJ RecName: Full=Thaumatin-like protein; Flags: Precursor;	2.34528	1.23379e-08	1.12265e-06	up
Smechr1200343	PREDICTED: PI-PLC X-box domain-containing protein DDB_G0293730-like [Solanum tuberosum]	--	2.3415	5.3764e-06	0.000182506	up
Smechr0101017	hypothetical protein CQW23_20148 [Capsicum baccatum]	--	2.33895	1.73873e-05	0.000494535	up
Smechr0100834	PREDICTED: MLO-like protein 13 [Solanum tuberosum]	MLO13_ARATH RecName: Full=MLO-like protein 13; Short=AtMlo13; Short=AtMlo20;	2.33547	6.35561e-14	3.00774e-11	up
novel.2889	PREDICTED: probable disease resistance protein RF45 isoform X1 [Solanum tuberosum]	R13L2_ARATH RecName: Full=Putative disease resistance RPP13-like protein 2;	2.32904	0.000555478	0.00821381	up
Smechr0900102	PREDICTED: uncharacterized protein LOC102595714 [Solanum tuberosum]	--	2.32739	0.000998901	0.0131246	up
Smechr0202350	PREDICTED: protein RADIALIS-like 1 [Capsicum annuum]	RADL6_ARATH RecName: Full=Protein RADIALIS-like 6; Short=AtRL6; Short=Protein RAD-like 6; AltName: Full=Protein RADIALIS-LIKE SANT/MYB 3; Short=Protein RSM3;	2.32696	3.72656e-09	4.10652e-07	up
Smechr0602469	PREDICTED: uncharacterized protein LOC101245768 [Solanum lycopersicum]	--	2.32431	0.000173269	0.0031876	up
Smechr1000208	PREDICTED: probable protein phosphatase 2C 27 [Solanum pennellii]	P2C27_ORYSJ RecName: Full=Probable protein phosphatase 2C 27; Short=OsPP2C27; EC=3.1.3.16;	2.31928	0.000501003	0.00759785	up
novel.4981	PREDICTED: uncharacterized protein LOC107843201 isoform X2 [Capsicum annuum]	--	2.31859	1.38829e-10	2.51602e-08	up
Smechr0102633	PREDICTED: protein GAMETE EXPRESSED 2 isoform X1 [Solanum tuberosum]	GEX2_ARATH RecName: Full=Protein GAMETE EXPRESSED 2;	2.31406	0.00530012	0.0450839	up
Smechr0602012	PREDICTED: uncharacterized protein LOC102585078 [Solanum tuberosum]	--	2.30616	9.92719e-06	0.000310105	up
Smechr0500816	PREDICTED: probable glycosyltransferase At5g03795 [Solanum tuberosum]	GLYT3_ARATH RecName: Full=Probable glycosyltransferase At5g03795; EC=2.4.-.-;	2.30561	1.38846e-06	5.92363e-05	up
novel.7406	hypothetical protein GLYMA_13G0231002, partial [Glycine max]	--	2.29827	0.00124913	0.015502	up
Smechr1200226	PREDICTED: ethylene-responsive transcription factor WIN1-like [Solanum tuberosum]	WIN1_ARATH RecName: Full=Ethylene-responsive transcription factor WIN1; AltName: Full=Protein SHINE 1; AltName: Full=Protein WAX INDUCER 1;	2.29354	1.14656e-07	7.20426e-06	up
Smechr0202332	Galactinol synthase 2 [Capsicum baccatum]	GOLS2_SOLLC RecName: Full=Galactinol synthase 2; Short=GolS-2; Short=SlGolS2; EC=2.4.1.123;	2.2834	2.32704e-05	0.000627671	up
Smechr1102656	--	--	2.27883	1.931e-09	2.43362e-07	up
novel.7507	hypothetical protein T459_11394 [Capsicum annuum]	--	2.27745	0.00026143	0.00448584	up
Smechr0500600	PREDICTED: uncharacterized protein LOC102595423 [Solanum tuberosum]	SMXL3_ARATH RecName: Full=Protein SMAX1-LIKE 3 {ECO:0000303|PubMed:23893171}; Short=AtSMXL3 {ECO:0000303|PubMed:23893171};	2.271	1.80237e-08	1.56222e-06	up
Smechr1102393	PREDICTED: disease resistance protein RPH8A-like [Solanum tuberosum]	R13L2_ARATH RecName: Full=Putative disease resistance RPP13-like protein 2;	2.2555	0.00462354	0.0409324	up
Smechr0502097	PREDICTED: uncharacterized protein LOC107063289 [Solanum tuberosum]	--	2.24966	9.81438e-22	1.7935e-18	up
Smechr1102419	PREDICTED: UPF0481 protein At3g47200-like [Solanum tuberosum]	Y3720_ARATH RecName: Full=UPF0481 protein At3g47200;	2.24413	3.81651e-06	0.000136307	up
Smechr0701184	PREDICTED: protein QUIRKY-like [Solanum tuberosum]	FTIP1_ARATH RecName: Full=FT-interacting protein 1 {ECO:0000303|PubMed:22529749};	2.24404	4.62356e-16	2.89686e-13	up
Smechr0900510	PREDICTED: rop guanine nucleotide exchange factor 7-like [Solanum tuberosum]	ROGF7_ARATH RecName: Full=Rop guanine nucleotide exchange factor 7; Short=AtRopGEF7; AltName: Full=Rho of plants guanine nucleotide exchange factor 7;	2.24077	9.45533e-11	1.8513e-08	up
Smechr0100884	PREDICTED: WAT1-related protein At1g09380-like isoform X1 [Solanum tuberosum]	WTR2_ARATH RecName: Full=WAT1-related protein At1g09380;	2.22966	9.03847e-07	4.13788e-05	up
Smechr0303039	PREDICTED: probable xyloglucan galactosyltransferase GT11 [Nicotiana attenuata]	GT11_ARATH RecName: Full=Probable xyloglucan galactosyltransferase GT11 {ECO:0000305}; EC=2.4.1.- {ECO:0000305}; AltName: Full=Glycosyltransferase 11 {ECO:0000303|PubMed:15020758}; Short=AtGT11 {ECO:0000303|PubMed:15020758};	2.22918	0.00540827	0.0457025	up
Smechr0802059	PREDICTED: uncharacterized protein LOC102589387 [Solanum tuberosum]	--	2.2272	0.000660723	0.00940844	up
Smechr1001521	hypothetical protein BC332_28006 [Capsicum chinense]	WAKLJ_ARATH RecName: Full=Wall-associated receptor kinase-like 10; EC=2.7.11.-; Flags: Precursor;	2.22481	1.74854e-13	7.23465e-11	up
Smechr0602716	PREDICTED: protein FAF-like, chloroplastic [Solanum tuberosum]	FAFL_ARATH RecName: Full=Protein FAF-like, chloroplastic; Flags: Precursor;	2.22245	2.17897e-16	1.54138e-13	up
Smechr0901957	PREDICTED: probable LRR receptor-like serine/threonine-protein kinase At4g08850 [Solanum pennellii]	MIK2_ARATH RecName: Full=MDIS1-interacting receptor like kinase 2 {ECO:0000303|PubMed:26863186}; Short=AtMIK2 {ECO:0000303|PubMed:26863186}; AltName: Full=Probable LRR receptor-like serine/threonine-protein kinase At4g08850; EC=2.7.11.1 {ECO:0000305}; Flags: Precursor;	2.22211	1.01562e-05	0.000315016	up
Smechr0202971	PREDICTED: putative auxin efflux carrier component 5 isoform X1 [Solanum tuberosum]	PIN8_ARATH RecName: Full=Auxin efflux carrier component 8 {ECO:0000303|PubMed:15817418}; Short=AtPIN8 {ECO:0000303|PubMed:15817418};	2.21066	1.05822e-10	2.01788e-08	up
Smechr0100886	PREDICTED: WAT1-related protein At1g09380-like [Nicotiana attenuata]	WTR2_ARATH RecName: Full=WAT1-related protein At1g09380;	2.21041	0.000539502	0.00803173	up
Smechr1201803	PREDICTED: uncharacterized protein At1g08160 [Capsicum annuum]	Y1816_ARATH RecName: Full=Uncharacterized protein At1g08160;	2.20891	2.65001e-19	3.05853e-16	up
Smechr1002900	jacalin-related lectin 3 [Solanum lycopersicum]	JAL3_ARATH RecName: Full=Jacalin-related lectin 3; AltName: Full=Mannose-binding lectin superfamily protein;	2.20623	5.15178e-17	4.34513e-14	up
Smechr0101140	PREDICTED: DNA-directed RNA polymerase II subunit RPB1-like isoform X2 [Solanum tuberosum]	--	2.20551	5.4348e-14	2.64844e-11	up
novel.4260	hypothetical protein SETIT_015224mg [Setaria italica]	--	2.20498	0.00404765	0.0372945	up
SmeSca00655	hypothetical protein B456_001G163100, partial [Gossypium raimondii]	M030_ARATH RecName: Full=Uncharacterized mitochondrial protein AtMg00030; AltName: Full=ORF107a;	2.20466	6.29761e-05	0.00141197	up
Smechr0202402	PREDICTED: geranylgeranyl pyrophosphate synthase, chloroplastic-like [Solanum pennellii]	GFDPS_LEUCN RecName: Full=Geranylfarnesyl diphosphate synthase, chloroplastic {ECO:0000303|PubMed:26941091}; Short=LcGFDPS {ECO:0000303|PubMed:26941091}; EC=2.5.1.81 {ECO:0000269|PubMed:26941091}; Flags: Precursor;	2.20332	0.00368059	0.0349704	up
Smechr0600955	PREDICTED: protein trichome birefringence-like 33 [Solanum lycopersicum]	TBL33_ARATH RecName: Full=Protein trichome birefringence-like 33 {ECO:0000303|PubMed:20388664};	2.20101	6.27244e-10	8.76105e-08	up
Smechr1001776	PREDICTED: non-specific lipid-transfer protein 1 [Solanum tuberosum]	NLTP1_SOLLC RecName: Full=Non-specific lipid-transfer protein 1; Short=LTP 1; Flags: Precursor;	2.1968	7.62078e-05	0.00164	up
novel.5364	hypothetical protein A4A49_61572 [Nicotiana attenuata]	--	2.19419	5.53322e-12	1.498e-09	up
Smechr0104163	PREDICTED: linoleate 13S-lipoxygenase 2-1, chloroplastic-like [Solanum tuberosum]	LOX21_SOLTU RecName: Full=Linoleate 13S-lipoxygenase 2-1, chloroplastic; EC=1.13.11.12; AltName: Full=Lipoxygenase 2-1; Flags: Precursor;	2.19397	0.00129399	0.0158968	up
Smechr1001783	non-specific lipid transfer protein a7 precursor [Solanum tuberosum]	NLTP2_SOLLC RecName: Full=Non-specific lipid-transfer protein 2; Short=LTP 2; Flags: Precursor;	2.19085	2.15854e-06	8.60628e-05	up
Smechr0502033	PREDICTED: GDSL esterase/lipase 5-like [Solanum pennellii]	GLIP5_ARATH RecName: Full=GDSL esterase/lipase 5; EC=3.1.1.-; AltName: Full=Extracellular lipase 5; Flags: Precursor;	2.19047	5.26448e-06	0.000179541	up
Smechr0801793	PREDICTED: NDR1/HIN1-like protein 12 [Solanum lycopersicum]	NHL12_ARATH RecName: Full=NDR1/HIN1-like protein 12 {ECO:0000303|PubMed:14666423};	2.18847	0.000389288	0.0061415	up
Smechr0600311	PREDICTED: zinc transporter 2 [Solanum tuberosum]	ZIP2_ARATH RecName: Full=Zinc transporter 2; AltName: Full=ZRT/IRT-like protein 2; Flags: Precursor;	2.18095	0.000813234	0.0110835	up
Smechr1201208	PREDICTED: blue copper protein-like [Solanum tuberosum]	--	2.17323	0.000477759	0.00730598	up
Smechr0300254	PREDICTED: ubiquitin-conjugating enzyme E2 5B-like [Solanum tuberosum]	UBC5A_ORYSJ RecName: Full=Ubiquitin-conjugating enzyme E2 5A; EC=2.3.2.23; AltName: Full=E2 ubiquitin-conjugating enzyme 5A; AltName: Full=Ubiquitin carrier protein 5a; Short=OsUBC5a; AltName: Full=Ubiquitin-protein ligase 5A;	2.17165	2.89154e-08	2.31418e-06	up
Smechr1002960	PREDICTED: uncharacterized protein LOC102583832 [Solanum tuberosum]	HSP11_HELAN RecName: Full=17.6 kDa class I heat shock protein;	2.16969	1.06682e-05	0.000327652	up
Smechr0602731	PREDICTED: transcription factor LHW-like [Solanum tuberosum]	LHW_ARATH RecName: Full=Transcription factor LHW; AltName: Full=BHLH transcription factor delta; Short=bHLH delta; AltName: Full=Basic helix-loop-helix protein 156; Short=AtbHLH156; Short=bHLH 156; AltName: Full=Protein LONESOME HIGHWAY; AltName: Full=bHLH transcription factor bHLH156;	2.16888	2.18415e-05	0.000592938	up
Smechr0401240	PREDICTED: protein DETOXIFICATION 54 [Solanum lycopersicum]	DTX54_ARATH RecName: Full=Protein DETOXIFICATION 54 {ECO:0000303|PubMed:11739388}; Short=AtDTX54 {ECO:0000303|PubMed:11739388}; AltName: Full=Multidrug and toxic compound extrusion protein 54 {ECO:0000305}; Short=MATE protein 54 {ECO:0000305}; AltName: Full=Protein NOVEL ION CARRIER 2 {ECO:0000303|Ref.1}; Short=Protein NIC2 {ECO:0000303|Ref.1};	2.16848	3.14574e-06	0.000118122	up
Smechr1100680	PREDICTED: putative receptor-like protein kinase At3g47110 [Solanum tuberosum]	Y3471_ARATH RecName: Full=Putative receptor-like protein kinase At3g47110; EC=2.7.11.1; Flags: Precursor;	2.16812	6.84204e-08	4.71821e-06	up
Smechr0102630	PREDICTED: protein DETOXIFICATION 55 isoform X1 [Solanum lycopersicum]	DTX55_ARATH RecName: Full=Protein DETOXIFICATION 55 {ECO:0000303|PubMed:11739388}; Short=AtDTX55 {ECO:0000303|PubMed:11739388}; AltName: Full=Multidrug and toxic compound extrusion protein 55 {ECO:0000305}; Short=MATE protein 55 {ECO:0000305}; AltName: Full=Protein NOVEL ION CARRIER 3 {ECO:0000303|Ref.1}; Short=Protein NIC3 {ECO:0000303|Ref.1};	2.15973	6.50958e-05	0.00144482	up
Smechr1000352	PREDICTED: phospholipase D alpha 1-like [Solanum pennellii]	PLDA1_VIGUN RecName: Full=Phospholipase D alpha 1; Short=PLD alpha 1; EC=3.1.4.4; AltName: Full=Choline phosphatase 1; AltName: Full=Phosphatidylcholine-hydrolyzing phospholipase D 1;	2.15355	1.41884e-06	6.0065e-05	up
Smechr1102602	PREDICTED: probable rhamnogalacturonate lyase B isoform X2 [Pyrus x bretschneideri]	--	2.14986	8.17522e-06	0.000265199	up
Smechr0302898	PREDICTED: probable polygalacturonase non-catalytic subunit JP650 [Solanum tuberosum]	PGL3_ARATH RecName: Full=Polygalacturonase 1 beta-like protein 3 {ECO:0000303|PubMed:26106400}; Short=AtPGL3 {ECO:0000303|PubMed:26106400}; AltName: Full=Aromatic-rich glycoprotein JP650; AltName: Full=PG1beta-like protein 3 {ECO:0000303|PubMed:26106400}; AltName: Full=Polygalacturonase 2 {ECO:0000303|PubMed:19639386}; AltName: Full=Probable polygalacturonase non-catalytic subunit JP650; Flags: P…	2.14428	2.95878e-12	8.31833e-10	up
Smechr0702338	PREDICTED: protein trichome birefringence-like 41 [Solanum tuberosum]	TBL38_ARATH RecName: Full=Protein trichome birefringence-like 38;	2.13395	4.92167e-07	2.50994e-05	up
novel.699	PREDICTED: receptor-like protein 12 isoform X2 [Solanum tuberosum]	CF0_SOLLC RecName: Full=Receptor-like protein Cf-9 homolog {ECO:0000305}; Flags: Precursor;	2.12787	7.50149e-05	0.00162069	up
Smechr1000653	hypothetical protein BC332_07650 [Capsicum chinense]	PDCB2_ARATH RecName: Full=PLASMODESMATA CALLOSE-BINDING PROTEIN 2; Short=AtPDCB2; AltName: Full=Glucan endo-1,3-beta-glucosidase-like protein 3; Flags: Precursor;	2.12675	3.52223e-08	2.69125e-06	up
Smechr0104090	PREDICTED: uncharacterized protein LOC102582744 isoform X1 [Solanum tuberosum]	SMXL3_ARATH RecName: Full=Protein SMAX1-LIKE 3 {ECO:0000303|PubMed:23893171}; Short=AtSMXL3 {ECO:0000303|PubMed:23893171};	2.12668	7.22247e-08	4.93401e-06	up
novel.93	PREDICTED: putative elongation of fatty acids protein DDB_G0272012 [Solanum pennellii]	ELO3L_ARATH RecName: Full=Elongation of fatty acids protein 3-like; Short=Protein ELO3-like; EC=2.3.1.-; AltName: Full=Protein HIGH EXPRESSION OF OSMOTICALLY RESPONSIVE GENES 3; AltName: Full=Very long-chain fatty acid condensing enzyme HOS3; Short=VLCFA condensing enzyme HOS3;	2.12353	5.03474e-06	0.000172781	up
Smechr0100074	PREDICTED: probable 26S proteasome non-ATPase regulatory subunit 3 [Solanum lycopersicum]	PSMD3_TOBAC RecName: Full=Probable 26S proteasome non-ATPase regulatory subunit 3; Short=26S proteasome subunit S3; AltName: Full=26S proteasome regulatory subunit RPN3; AltName: Full=Nuclear antigen 21D7;	2.12037	0.00199875	0.0221479	up
SmeSca00330	PREDICTED: phospholipase A1-IIgamma-like [Solanum tuberosum]	DSEL_ARATH RecName: Full=Phospholipase A1-IIgamma; EC=3.1.1.-; AltName: Full=DAD1-like seedling establishment-related lipase; Short=AtDSEL; Short=Phospholipase DSEL;	2.11045	2.11089e-12	6.17195e-10	up
Smechr0600042	PREDICTED: kinesin-like protein KIN-14G [Solanum lycopersicum]	KN14F_ORYSJ RecName: Full=Kinesin-like protein KIN-14F {ECO:0000305};	2.10828	3.81573e-20	5.22969e-17	up
novel.3568	--	--	2.10622	1.69732e-10	2.95401e-08	up
novel.1973	polyprotein, partial [Solanum melongena]	POLX_TOBAC RecName: Full=Retrovirus-related Pol polyprotein from transposon TNT 1-94; Includes: RecName: Full=Protease; EC=3.4.23.-; Includes: RecName: Full=Reverse transcriptase; EC=2.7.7.49; Includes: RecName: Full=Endonuclease;	2.10366	0.000465536	0.00714397	up
Smechr0602693	PREDICTED: glucan endo-1,3-beta-glucosidase 14-like [Capsicum annuum]	E1314_ARATH RecName: Full=Glucan endo-1,3-beta-glucosidase 14; EC=3.2.1.39; AltName: Full=(1->3)-beta-glucan endohydrolase 14; Short=(1->3)-beta-glucanase 14; AltName: Full=Beta-1,3-endoglucanase 14; Short=Beta-1,3-glucanase 14; Flags: Precursor;	2.10231	0.00181045	0.0206282	up
Smechr0102588	PREDICTED: WAT1-related protein At3g30340-like [Solanum pennellii]	WTR24_ARATH RecName: Full=WAT1-related protein At3g30340;	2.10032	1.53144e-10	2.73031e-08	up
Smechr1102018	PREDICTED: ABC transporter G family member 21 [Solanum tuberosum]	AB21G_ARATH RecName: Full=ABC transporter G family member 21; Short=ABC transporter ABCG.21; Short=AtABCG21; AltName: Full=White-brown complex homolog protein 21; Short=AtWBC21;	2.09119	5.98601e-05	0.00135537	up
Smechr0700468	hypothetical protein T459_19605 [Capsicum annuum]	B561P_ARATH RecName: Full=Cytochrome b561 and DOMON domain-containing protein At5g35735; AltName: Full=Protein b561A.tha16; Flags: Precursor;	2.08957	4.83219e-07	2.47014e-05	up
Smechr0501676	dehydration-responsive element-binding protein 3-like [Solanum tuberosum]	DREB3_ARATH RecName: Full=Dehydration-responsive element-binding protein 3; AltName: Full=Protein TINY 2;	2.08545	0.00208035	0.0228557	up
Smechr1002827	PREDICTED: UPF0481 protein At3g47200-like [Solanum lycopersicum]	Y3720_ARATH RecName: Full=UPF0481 protein At3g47200;	2.08498	1.11901e-05	0.000341341	up
Smechr0301733	PREDICTED: hexose carrier protein HEX6-like [Solanum tuberosum]	HEX6_RICCO RecName: Full=Hexose carrier protein HEX6;	2.08314	0.00324769	0.0317074	up
Smechr0402088	PREDICTED: sodium-coupled neutral amino acid transporter 5-like [Solanum tuberosum]	AVT6A_ARATH RecName: Full=Amino acid transporter AVT6A {ECO:0000305}; Short=AtAvt6A {ECO:0000303|PubMed:27925655};	2.07512	0.00382344	0.0358782	up
Smechr1000982	PREDICTED: uncharacterized protein LOC102600449 [Solanum tuberosum]	--	2.07297	0.00593486	0.0488313	up
Smechr0900045	PREDICTED: uncharacterized protein At5g39865 [Solanum tuberosum]	Y3885_ARATH RecName: Full=Uncharacterized protein At3g28850;	2.07043	0.000370445	0.00591229	up
Smechr0601707	PREDICTED: germacrene C synthase-like [Solanum pennellii]	TPSGC_SOLLC RecName: Full=Germacrene C synthase; EC=4.2.3.60; AltName: Full=Sesquiterpene synthase 1;	2.06671	2.72175e-05	0.000708537	up
Smechr0201339	PREDICTED: PLASMODESMATA CALLOSE-BINDING PROTEIN 1-like [Solanum pennellii]	E131_ARATH RecName: Full=Glucan endo-1,3-beta-glucosidase 1; EC=3.2.1.39; AltName: Full=(1->3)-beta-glucan endohydrolase 1; Short=(1->3)-beta-glucanase 1; AltName: Full=Beta-1,3-endoglucanase 1; Short=Beta-1,3-glucanase 1; Flags: Precursor;	2.06481	1.6223e-09	2.09267e-07	up
Smechr1001917	PREDICTED: uncharacterized protein LOC102586821 [Solanum tuberosum]	--	2.06399	0.000390303	0.00615309	up
Smechr0202220	gag-pol polyprotein, partial [Vitis vinifera]	POLR2_ARATH RecName: Full=Retrovirus-related Pol polyprotein from transposon RE2; AltName: Full=Retro element 2 {ECO:0000303|PubMed:10689195}; Short=AtRE2 {ECO:0000303|PubMed:10689195}; Includes: RecName: Full=Protease RE2; EC=3.4.23.-; Includes: RecName: Full=Reverse transcriptase RE2; EC=2.7.7.49; Includes: RecName: Full=Endonuclease RE2;	2.06286	6.91746e-21	1.01129e-17	up
Smechr1200064	PREDICTED: protein kinase PINOID 2 [Solanum pennellii]	PID2_ARATH RecName: Full=Protein kinase PINOID 2; EC=2.7.11.1; AltName: Full=Protein kinase AGC1-10;	2.0618	2.01811e-06	8.12021e-05	up
Smechr0601862	PREDICTED: RING-H2 finger protein ATL51-like [Solanum tuberosum]	ATL41_ORYSJ RecName: Full=E3 ubiquitin-protein ligase Os04g0590900; EC=2.3.2.27 {ECO:0000250|UniProtKB:Q9SLC3}; AltName: Full=RING-H2 finger protein Os04g0590900; AltName: Full=RING-type E3 ubiquitin transferase Os04g0590900 {ECO:0000305};	2.06062	7.951e-09	8.03491e-07	up
Smechr0801068	PREDICTED: uncharacterized protein LOC102598527 [Solanum tuberosum]	--	2.05085	8.47778e-05	0.00177564	up
Smechr1101496	PREDICTED: hornerin-like [Nicotiana sylvestris]	--	2.04871	1.10871e-12	3.62879e-10	up
novel.7272	--	--	2.04641	7.62162e-06	0.000248712	up
Smechr0502091	Tyrosine/DOPA decarboxylase 2 [Capsicum baccatum]	PAAS_PETHY RecName: Full=Phenylacetaldehyde synthase {ECO:0000303|PubMed:16766535}; Short=PhPAAS {ECO:0000303|PubMed:16766535}; EC=4.1.1.109 {ECO:0000269|PubMed:16766535};	2.04608	0.00028805	0.00483387	up
Smechr0302451	PREDICTED: potassium channel SKOR-like [Solanum tuberosum]	SKOR_ARATH RecName: Full=Potassium channel SKOR; AltName: Full=Stelar K(+) outward rectifying channel;	2.04456	6.97507e-22	1.52956e-18	up
Smechr0300194	PREDICTED: beta-glucosidase 46-like [Solanum tuberosum]	BGL47_ARATH RecName: Full=Beta-glucosidase 47; Short=AtBGLU47; EC=3.2.1.21; Flags: Precursor;	2.04453	0.000753719	0.0105095	up
novel.6033	PREDICTED: probable disease resistance protein At4g27220 [Solanum tuberosum]	DRL27_ARATH RecName: Full=Disease resistance protein At4g27190;	2.04418	2.68496e-05	0.000703447	up
Smechr0300160	putative ribonuclease h protein [Nicotiana attenuata]	--	2.03846	0.00443335	0.039665	up
Smechr0600116	PREDICTED: glutaredoxin-C11-like [Solanum tuberosum]	GRC11_ARATH RecName: Full=Glutaredoxin-C11; Short=AtGrxC11; AltName: Full=Protein ROXY 4;	2.03473	0.0015748	0.0185308	up
Smechr1002367	hypothetical protein A4A49_25265 [Nicotiana attenuata]	--	2.02628	0.00461477	0.0408713	up
Smechr1102556	PREDICTED: translation initiation factor IF-2-like isoform X2 [Solanum tuberosum]	HIP7_ARATH RecName: Full=Heavy metal-associated isoprenylated plant protein 7 {ECO:0000303|PubMed:21072340, ECO:0000303|PubMed:23368984}; Short=AtHIP07 {ECO:0000303|PubMed:21072340, ECO:0000303|PubMed:23368984}; AltName: Full=Farnesylated protein 3 {ECO:0000303|PubMed:8837031}; Short=AtFP3 {ECO:0000303|PubMed:8837031}; Flags: Precursor;	2.02521	2.01655e-05	0.000554146	up
Smechr0201989	PREDICTED: NAC domain-containing protein 86 isoform X1 [Solanum lycopersicum]	NAC86_ARATH RecName: Full=NAC domain-containing protein 86 {ECO:0000312|EMBL:AED92405.1}; AltName: Full=NAM-like protein {ECO:0000312|EMBL:BAB10513.1}; AltName: Full=No apical meristem-like protein {ECO:0000312|EMBL:BAB10513.1};	2.02416	1.16944e-08	1.08663e-06	up
Smechr0200419	PREDICTED: vicianin hydrolase-like [Solanum tuberosum]	VICHY_VICSN RecName: Full=Vicianin hydrolase {ECO:0000312|EMBL:ABD03937.1}; Short=VH {ECO:0000303|PubMed:17548373}; EC=3.2.1.119; Flags: Precursor; Fragment;	2.01956	0.00376352	0.0355121	up
Smechr0100679	PREDICTED: pathogenesis-related protein 5-like [Solanum tuberosum]	CRJ35_CRYJA RecName: Full=Pathogenesis-related thaumatin-like protein 3.5 {ECO:0000305}; AltName: Allergen=Cry j 3.5 {ECO:0000303|PubMed:16203714}; Flags: Precursor;	2.01872	2.8068e-06	0.000107418	up
Smechr0101812	PREDICTED: protein ECERIFERUM 1-like [Solanum pennellii]	CER1_ARATH RecName: Full=Very-long-chain aldehyde decarbonylase CER1 {ECO:0000305}; EC=4.1.99.5 {ECO:0000269|PubMed:21386033, ECO:0000269|PubMed:22773744}; AltName: Full=Protein ECERIFERUM 1;	2.0163	2.04275e-06	8.1893e-05	up
Smechr0600764	PREDICTED: uncharacterized protein LOC107873231 [Capsicum annuum]	--	2.01221	0.00337325	0.0326299	up
Smechr1201370	PREDICTED: transcription factor MYB46 [Solanum pennellii]	MYB83_ARATH RecName: Full=Transcription factor MYB83 {ECO:0000303|PubMed:11597504}; AltName: Full=Myb-related protein 83 {ECO:0000303|PubMed:11597504}; Short=AtMYB83 {ECO:0000303|PubMed:11597504};	2.00704	0.000677396	0.009596	up
Smechr0801043	PREDICTED: serine/threonine-protein kinase At5g01020 [Solanum tuberosum]	RIPK_ARATH RecName: Full=Serine/threonine-protein kinase RIPK {ECO:0000305}; EC=2.7.11.1 {ECO:0000305|PubMed:21320696}; AltName: Full=ACIK1A/PBL14; AltName: Full=ACRE protein ortholog 264A {ECO:0000305}; Short=AtACRE264a {ECO:0000303|PubMed:15181213}; AltName: Full=PBS1-like protein 14 {ECO:0000303|PubMed:20413097}; AltName: Full=RPM1-induced protein kinase {ECO:0000303|PubMed:21320696};	2.00635	0.00501734	0.0434711	up
Smechr0603048	PREDICTED: uncharacterized protein LOC102596543 [Solanum tuberosum]	--	2.00182	6.58358e-14	3.00774e-11	up
Smechr1002585	PREDICTED: protein SMAX1-LIKE 3-like [Capsicum annuum]	SMXL3_ARATH RecName: Full=Protein SMAX1-LIKE 3 {ECO:0000303|PubMed:23893171}; Short=AtSMXL3 {ECO:0000303|PubMed:23893171};	1.99954	2.45186e-05	0.000649358	up
Smechr0900071	PREDICTED: protein LITTLE ZIPPER 3 [Solanum lycopersicum]	ZPR4_ARATH RecName: Full=Protein LITTLE ZIPPER 4 {ECO:0000303|PubMed:18055602};	1.99923	0.00200436	0.0221652	up
Smechr0402308	PREDICTED: myosin heavy chain kinase B-like [Nicotiana sylvestris]	JGB_ARATH RecName: Full=Protein JINGUBANG {ECO:0000303|PubMed:27468890};	1.99519	0.00116221	0.0146894	up
Smechr0602423	PREDICTED: uncharacterized protein LOC101257974 [Solanum lycopersicum]	--	1.9943	1.24187e-11	3.09465e-09	up
Smechr0400374	PREDICTED: uncharacterized protein LOC102589222 [Solanum tuberosum]	MPAC1_CORAV RecName: Full=Major pollen allergen Cor a 1 isoforms 5, 6, 11 and 16; AltName: Full=Allergen Cor a I; AltName: Allergen=Cor a 1;	1.99189	4.45372e-06	0.000156015	up
SmeSca00167	hypothetical protein (mitochondrion) [Solanum melongena]	COX3_HELAN RecName: Full=Cytochrome c oxidase subunit 3; EC=7.1.1.9; AltName: Full=Cytochrome c oxidase polypeptide III;	1.98698	0.000398169	0.00625911	up
Smechr1002163	Transcription factor TCP8 [Capsicum chinense]	TCP15_ARATH RecName: Full=Transcription factor TCP15 {ECO:0000305}; Short=AtTCP15 {ECO:0000303|PubMed:25655823};	1.98589	0.00316091	0.0310554	up
Smechr0103909	PREDICTED: L-ascorbate oxidase-like [Solanum pennellii]	ASO_TOBAC RecName: Full=L-ascorbate oxidase; Short=ASO; Short=Ascorbase; EC=1.10.3.3; Flags: Precursor;	1.98539	1.13197e-07	7.13307e-06	up
Smechr0501962	PREDICTED: delta(12)-fatty-acid desaturase FAD2-like [Solanum lycopersicum]	FAD12_PUNGR RecName: Full=Delta(12)-acyl-lipid-desaturase {ECO:0000303|PubMed:12354116}; EC=1.14.19.- {ECO:0000305}; AltName: Full=Delta(12)-oleate desaturase {ECO:0000303|PubMed:12464604}; Short=PgFAD2 {ECO:0000303|PubMed:12464604};	1.98444	8.88693e-07	4.08557e-05	up
Smechr1102287	PREDICTED: serine/threonine-protein kinase BRI1-like 2 [Solanum tuberosum]	BRL2_ARATH RecName: Full=Serine/threonine-protein kinase BRI1-like 2; EC=2.7.11.1; AltName: Full=BRASSINOSTEROID INSENSITIVE 1-like protein 2; AltName: Full=Protein VASCULAR HIGHWAY 1; Flags: Precursor;	1.98443	4.69974e-07	2.4136e-05	up
Smechr0300923	PREDICTED: uncharacterized protein LOC104114986 [Nicotiana tomentosiformis]	--	1.98285	3.5852e-05	0.000881389	up
novel.4157	PREDICTED: mitogen-activated protein kinase kinase kinase A-like [Solanum tuberosum]	M3K18_ARATH RecName: Full=Mitogen-activated protein kinase kinase kinase 18 {ECO:0000303|PubMed:26443375}; EC=2.7.11.25 {ECO:0000255|PROSITE-ProRule:PRU00159, ECO:0000269|PubMed:25680457, ECO:0000269|PubMed:26443375};	1.98083	0.00174311	0.0200331	up
Smechr0500849	PREDICTED: pollen-specific leucine-rich repeat extensin-like protein 1 [Solanum tuberosum]	PDCB2_ARATH RecName: Full=PLASMODESMATA CALLOSE-BINDING PROTEIN 2; Short=AtPDCB2; AltName: Full=Glucan endo-1,3-beta-glucosidase-like protein 3; Flags: Precursor;	1.98014	3.95269e-14	2.01578e-11	up
Smechr0201256	PREDICTED: transcription repressor OFP5 [Solanum tuberosum]	OFP5_ARATH RecName: Full=Transcription repressor OFP5; AltName: Full=Ovate family protein 5; Short=AtOFP5;	1.97594	0.0016155	0.0189142	up
Smechr0402380	PREDICTED: agglutinin-like [Solanum tuberosum]	LECA_CASCR RecName: Full=Agglutinin; AltName: Full=CCA;	1.97537	6.72368e-10	9.21523e-08	up
Smechr0701501	PREDICTED: cellulose synthase-like protein G2 [Capsicum annuum]	CSLG1_ARATH RecName: Full=Cellulose synthase-like protein G1; Short=AtCslG1; EC=2.4.1.-;	1.97374	0.00296166	0.0296694	up
novel.734	PREDICTED: secoisolariciresinol dehydrogenase-like [Solanum tuberosum]	SDH_SINHE RecName: Full=Secoisolariciresinol dehydrogenase {ECO:0000303|PubMed:23653238, ECO:0000303|Ref.1}; Short=PhSDH {ECO:0000303|PubMed:23653238}; EC=1.1.1.331 {ECO:0000269|PubMed:26359402};	1.97252	0.00390881	0.036413	up
Smechr1001612	PREDICTED: ras-related protein RABC2a-like isoform X2 [Solanum pennellii]	RAC2A_ARATH RecName: Full=Ras-related protein RABC2a; Short=AtRABC2a; AltName: Full=Ras-related protein Rab18B; Short=AtRab18B;	1.97057	1.11987e-05	0.000341341	up
novel.3554	PREDICTED: uncharacterized protein LOC107022913 [Solanum pennellii]	--	1.96906	1.71383e-06	7.06438e-05	up
Smechr0100704	PREDICTED: uncharacterized protein LOC102603732 [Solanum tuberosum]	--	1.96829	0.000544235	0.00808025	up
Smechr0902256	PREDICTED: putative calcium-transporting ATPase 13, plasma membrane-type [Solanum pennellii]	ACA13_ARATH RecName: Full=Putative calcium-transporting ATPase 13, plasma membrane-type; EC=7.2.2.10; AltName: Full=Ca(2+)-ATPase isoform 13;	1.96732	1.41361e-05	0.000417777	up
Smechr0202592	PREDICTED: protein SHORT-ROOT [Solanum lycopersicum]	SHR_ARATH RecName: Full=Protein SHORT-ROOT {ECO:0000303|PubMed:10850497}; Short=AtSHR {ECO:0000303|PubMed:10850497}; AltName: Full=GRAS family protein 26; Short=AtGRAS-26; AltName: Full=Protein SHOOT GRAVITROPISM 7 {ECO:0000303|PubMed:9670559};	1.96575	1.27716e-07	7.91151e-06	up
Smechr0901012	PREDICTED: uncharacterized protein LOC107060977 [Solanum tuberosum]	--	1.96571	6.08348e-05	0.00137107	up
novel.1238	PREDICTED: LOW QUALITY PROTEIN: uncharacterized protein LOC107027646 [Solanum pennellii]	RRPO_OENBE RecName: Full=RNA-directed DNA polymerase homolog; EC=2.7.7.48; AltName: Full=Reverse transcriptase homolog;	1.9642	2.73456e-07	1.51048e-05	up
Smechr0402470	PREDICTED: WEB family protein At1g75720 [Solanum tuberosum]	Y1572_ARATH RecName: Full=WEB family protein At1g75720;	1.96338	0.000288895	0.00483971	up
Smechr0702086	PREDICTED: protein TPX2 [Solanum pennellii]	TPX2_ARATH RecName: Full=Protein TPX2; Short=AtTPX2; AltName: Full=Targeting protein for XKLP2;	1.96058	1.74895e-08	1.52799e-06	up
Smechr0702515	PREDICTED: probable galacturonosyltransferase 12 [Solanum pennellii]	GAUTC_ARATH RecName: Full=Probable galacturonosyltransferase 12; EC=2.4.1.-; AltName: Full=Like glycosyl transferase 6; AltName: Full=Protein IRREGULAR XYLEM 8;	1.95417	0.00250115	0.0262429	up
Smechr1102500	hypothetical protein CQW23_08940 [Capsicum baccatum]	--	1.95214	6.08137e-07	3.01035e-05	up
Smechr0502594	PREDICTED: glycine-rich cell wall structural protein-like [Nicotiana attenuata]	--	1.95139	4.35823e-12	1.19465e-09	up
Smechr1002696	auxin efflux facilitator SlPIN7 [Solanum lycopersicum]	PIN1B_ORYSJ RecName: Full=Probable auxin efflux carrier component 1b {ECO:0000305}; Short=OsPIN1b {ECO:0000303|PubMed:16085936}; AltName: Full=OsPIN1c {ECO:0000303|PubMed:19825657};	1.95033	2.07877e-09	2.59008e-07	up
Smechr1002296	PREDICTED: myb-related protein 2 isoform X3 [Solanum lycopersicum]	PHL9_ARATH RecName: Full=Myb-related protein 2 {ECO:0000303|PubMed:21255164}; AltName: Full=Myb family transcription factor PHL9 {ECO:0000305}; AltName: Full=Protein NITROGEN STARVATION RESPONSE 1 {ECO:0000303|PubMed:15592750}; Short=AtNSR1 {ECO:0000303|PubMed:15592750}; AltName: Full=Protein PHR1-LIKE 9 {ECO:0000305};	1.94942	8.98435e-05	0.00185341	up
Smechr1100770	PREDICTED: uncharacterized protein At1g08160-like [Solanum tuberosum]	Y1816_ARATH RecName: Full=Uncharacterized protein At1g08160;	1.94882	8.79305e-08	5.82546e-06	up
Smechr0701944	PREDICTED: vegetative cell wall protein gp1 [Nicotiana tomentosiformis]	--	1.94806	4.47477e-08	3.29286e-06	up
novel.4230	PREDICTED: protein argonaute 4 [Solanum tuberosum]	AGO4_ARATH RecName: Full=Protein argonaute 4 {ECO:0000303|PubMed:12522258, ECO:0000303|PubMed:28229965}; Short=AtAGO4 {ECO:0000303|PubMed:12522258, ECO:0000303|PubMed:28229965}; AltName: Full=Protein OVEREXPRESSOR OF CATIONIC PEROXIDASE 11;	1.94417	1.02357e-07	6.60176e-06	up
Smechr1102150	PREDICTED: probable serine/threonine-protein kinase At1g18390 [Solanum tuberosum]	LRL11_ARATH RecName: Full=LEAF RUST 10 DISEASE-RESISTANCE LOCUS RECEPTOR-LIKE PROTEIN KINASE-like 1.1 {ECO:0000303|PubMed:12805585}; EC=2.7.11.1; AltName: Full=Probable receptor-like serine/threonine-protein kinase LRK10L-1.1 {ECO:0000305}; Flags: Precursor;	1.94366	0.00290717	0.0292841	up
novel.3556	PREDICTED: uncharacterized protein LOC102601293 [Solanum tuberosum]	--	1.94351	0.00226851	0.0244693	up
Smechr1001505	PREDICTED: uncharacterized protein LOC102586983 [Solanum tuberosum]	CLE25_ARATH RecName: Full=CLAVATA3/ESR (CLE)-related protein 25 {ECO:0000303|PubMed:16489133}; Contains: RecName: Full=CLE25p {ECO:0000303|PubMed:16489133}; Flags: Precursor;	1.93949	0.00344433	0.0331711	up
Smechr0901399	putative LRR receptor-like serine/threonine-protein kinase [Capsicum baccatum]	Y5487_ARATH RecName: Full=Probable LRR receptor-like serine/threonine-protein kinase At5g48740; EC=2.7.11.1; Flags: Precursor;	1.93754	1.62824e-16	1.19019e-13	up
Smechr0200741	PREDICTED: GATA transcription factor 19 [Solanum tuberosum]	GAT18_ARATH RecName: Full=GATA transcription factor 18 {ECO:0000303|PubMed:15084732}; AltName: Full=Protein HANABA TARANU {ECO:0000303|PubMed:15367721};	1.93747	8.66723e-05	0.00180326	up
Smechr0202535	PREDICTED: uncharacterized protein LOC107008630 isoform X1 [Solanum pennellii]	WAV3_ARATH RecName: Full=E3 ubiquitin-protein ligase WAV3 {ECO:0000305}; EC=2.3.2.27 {ECO:0000269|PubMed:22122664}; AltName: Full=Protein WAVY GROWTH 3 {ECO:0000303|PubMed:22122664}; AltName: Full=RING-type E3 ubiquitin transferase WAV3 {ECO:0000305};	1.93689	0.000140146	0.0026794	up
Smechr0901909	PREDICTED: uncharacterized protein LOC107030557 [Solanum pennellii]	--	1.93633	1.83021e-06	7.48782e-05	up
novel.5646	Putative retrotransposon protein, identical [Solanum demissum]	POLR2_ARATH RecName: Full=Retrovirus-related Pol polyprotein from transposon RE2; AltName: Full=Retro element 2 {ECO:0000303|PubMed:10689195}; Short=AtRE2 {ECO:0000303|PubMed:10689195}; Includes: RecName: Full=Protease RE2; EC=3.4.23.-; Includes: RecName: Full=Reverse transcriptase RE2; EC=2.7.7.49; Includes: RecName: Full=Endonuclease RE2;	1.93534	0.00507346	0.0437606	up
Smechr0602972	PREDICTED: phosphoinositide phospholipase C 2-like isoform X1 [Solanum tuberosum]	PLCD2_ARATH RecName: Full=Phosphoinositide phospholipase C 2; EC=3.1.4.11; AltName: Full=Phosphoinositide phospholipase PLC2; Short=AtPLC2; Short=PI-PLC2;	1.93289	1.73138e-06	7.12334e-05	up
Smechr0902417	PREDICTED: homeobox protein 3 [Solanum tuberosum]	CO3_ORYSJ RecName: Full=Zinc finger protein CO3 {ECO:0000305}; AltName: Full=Protein CONSTANS-like CO3; Short=OsCO3 {ECO:0000303|PubMed:18449564};	1.93262	8.51622e-08	5.65915e-06	up
Smechr0303428	PREDICTED: uncharacterized protein LOC107012439 [Solanum pennellii]	--	1.93085	1.86136e-05	0.000521006	up
Smechr0800363	PREDICTED: uncharacterized protein LOC107028835 [Solanum pennellii]	--	1.9292	4.39672e-07	2.27395e-05	up
Smechr0300547	PREDICTED: putative endo-1,3(4)-beta-glucanase 2 [Solanum tuberosum]	--	1.92912	1.94077e-17	1.7733e-14	up
Smechr1002384	PREDICTED: thaumatin-like protein [Solanum tuberosum]	TLPH_ORYSJ RecName: Full=Thaumatin-like protein; Flags: Precursor;	1.92642	1.1214e-07	7.08681e-06	up
Smechr0101985	PREDICTED: transcription factor MYB46 [Solanum tuberosum]	MYB83_ARATH RecName: Full=Transcription factor MYB83 {ECO:0000303|PubMed:11597504}; AltName: Full=Myb-related protein 83 {ECO:0000303|PubMed:11597504}; Short=AtMYB83 {ECO:0000303|PubMed:11597504};	1.92354	0.00359016	0.0343493	up
Smechr0901961	PREDICTED: uncharacterized protein LOC102598550 [Solanum tuberosum]	--	1.9113	2.11427e-06	8.44514e-05	up
novel.6867	PREDICTED: uncharacterized protein LOC102591997 [Solanum tuberosum]	POLR1_ARATH RecName: Full=Retrovirus-related Pol polyprotein from transposon RE1; AltName: Full=Retro element 1 {ECO:0000303|PubMed:10689195}; Short=AtRE1 {ECO:0000303|PubMed:10689195}; Includes: RecName: Full=Protease RE1; EC=3.4.23.-; Includes: RecName: Full=Reverse transcriptase RE1; EC=2.7.7.49; Includes: RecName: Full=Endonuclease RE1;	1.91096	0.00369497	0.0350741	up
Smechr0201579	PREDICTED: uncharacterized protein LOC107858923 isoform X2 [Capsicum annuum]	NPR4_ORYSJ RecName: Full=Ankyrin repeat-containing protein NPR4 {ECO:0000305}; Short=OsNPR4 {ECO:0000303|PubMed:17309686};	1.90989	0.00016582	0.00307896	up
Smechr0402491	PREDICTED: receptor protein kinase CLAVATA1 [Solanum tuberosum]	CLV1_ARATH RecName: Full=Receptor protein kinase CLAVATA1; EC=2.7.11.1; Flags: Precursor;	1.90788	2.82059e-11	6.51081e-09	up
Smechr0201587	PREDICTED: uncharacterized protein LOC107858923 isoform X1 [Capsicum annuum]	NPR4_ORYSJ RecName: Full=Ankyrin repeat-containing protein NPR4 {ECO:0000305}; Short=OsNPR4 {ECO:0000303|PubMed:17309686};	1.90508	7.27253e-10	9.8444e-08	up
Smechr1000540	--	--	1.90466	0.0056082	0.0469151	up
Smechr1201905	PREDICTED: kiwellin-like [Solanum pennellii]	KIWEL_ACTCC RecName: Full=Kiwellin; AltName: Allergen=Act c 5; Contains: RecName: Full=Kissper; Contains: RecName: Full=KiTH-3; Contains: RecName: Full=KiTH-1; Contains: RecName: Full=KiTH-2; Flags: Precursor;	1.90327	1.30912e-05	0.000390581	up
Smechr0602286	hydroxyproline-rich glycopeptide precursor [Solanum tuberosum]	HSY1_SOLLC RecName: Full=Hydroxyproline-rich systemin; AltName: Full=Defense-signaling glycopeptide hormone; Contains: RecName: Full=HypSys I; AltName: Full=TomHypSys I; Contains: RecName: Full=HypSys II; AltName: Full=TomHypSys II; Contains: RecName: Full=HypSys III; AltName: Full=TomHypSys III; Flags: Precursor;	1.90184	2.44394e-09	2.91267e-07	up
novel.7724	clp protease proteolytic subunit (chloroplast) [Ficus racemosa]	CLPP_SOLLC RecName: Full=ATP-dependent Clp protease proteolytic subunit {ECO:0000255|HAMAP-Rule:MF_00444}; EC=3.4.21.92 {ECO:0000255|HAMAP-Rule:MF_00444}; AltName: Full=Endopeptidase Clp {ECO:0000255|HAMAP-Rule:MF_00444};	1.89707	0.000616003	0.00888706	up
novel.4236	PREDICTED: putative SWI/SNF-related matrix-associated actin-dependent regulator of chromatin subfamily A member 3-like 3 [Solanum lycopersicum]	SM3L3_ARATH RecName: Full=DNA repair protein RAD5B {ECO:0000305}; EC=3.6.4.- {ECO:0000305}; AltName: Full=Putative SWI/SNF-related matrix-associated actin-dependent regulator of chromatin subfamily A member 3-like 3 {ECO:0000305}; Short=SMARCA3-like protein 3 {ECO:0000305}; AltName: Full=RAD5 homolog B {ECO:0000303|PubMed:18310306}; Short=AtRAD5B {ECO:0000303|PubMed:18310306};	1.89161	9.77403e-16	5.79283e-13	up
Smechr0801504	PREDICTED: F-box only protein 13 [Solanum tuberosum]	FBX13_ARATH RecName: Full=F-box only protein 13;	1.89029	4.03707e-11	9.03355e-09	up
Smechr0701756	PREDICTED: cytochrome b561 and DOMON domain-containing protein At2g04850 [Capsicum annuum]	B561G_ARATH RecName: Full=Cytochrome b561 and DOMON domain-containing protein At2g04850; AltName: Full=Protein b561A.tha7; Flags: Precursor;	1.88965	0.00181723	0.0206583	up
Smechr0702101	PREDICTED: TBC1 domain family member 5 homolog A-like [Solanum tuberosum]	--	1.88906	1.37578e-10	2.51413e-08	up
Smechr1001627	PREDICTED: dof zinc finger protein DOF2.4-like [Capsicum annuum]	DOF51_ARATH RecName: Full=Dof zinc finger protein DOF5.1 {ECO:0000303|PubMed:12475498}; Short=AtDOF5.1 {ECO:0000303|PubMed:12475498}; AltName: Full=Protein PHLOEM EARLY DOF 2 {ECO:0000303|PubMed:30626969};	1.88558	4.36813e-07	2.26635e-05	up
Smechr0200464	hypothetical protein CQW23_03375 [Capsicum baccatum]	CSC1_ARATH RecName: Full=Calcium permeable stress-gated cation channel 1 {ECO:0000303|PubMed:24503647}; Short=AtCSC1 {ECO:0000303|PubMed:24503647}; AltName: Full=Hyperosmolality-gated Ca2+ permeable channel 1.2 {ECO:0000303|PubMed:25162526}; Short=AtOSCA1.2 {ECO:0000303|PubMed:25162526};	1.88516	1.74507e-06	7.16624e-05	up
Smechr0602745	PREDICTED: uncharacterized protein LOC102600541 [Solanum tuberosum]	--	1.88492	0.000116323	0.00229187	up
Smechr1001715	PREDICTED: protein trichome birefringence-like 3 [Solanum tuberosum]	TBL3_ARATH RecName: Full=Protein trichome birefringence-like 3;	1.88433	0.000314563	0.00521395	up
Smechr1102291	Defensin SD2 [Capsicum annuum]	DEF2_CAPAN RecName: Full=Defensin J1-2; Flags: Precursor;	1.87545	1.55479e-06	6.52983e-05	up
Smechr0103291	PREDICTED: receptor-like protein 12 isoform X2 [Solanum tuberosum]	CF0_SOLLC RecName: Full=Receptor-like protein Cf-9 homolog {ECO:0000305}; Flags: Precursor;	1.87182	3.4679e-06	0.000126325	up
Smechr0402036	PREDICTED: protein DETOXIFICATION 48 [Capsicum annuum]	DTX48_ARATH RecName: Full=Protein DETOXIFICATION 48 {ECO:0000303|PubMed:11739388}; Short=AtDTX48 {ECO:0000303|PubMed:11739388}; AltName: Full=Multidrug and toxic compound extrusion protein 48 {ECO:0000305}; Short=MATE protein 48 {ECO:0000305}; AltName: Full=Protein ABNORMAL SHOOT 4 {ECO:0000303|PubMed:26160579}; AltName: Full=Protein BUSH-AND-CHLOROTIC-DWARF 1 {ECO:0000303|PubMed:22150160}; Short…	1.8715	2.18472e-06	8.66344e-05	up
Smechr0800070	PREDICTED: uncharacterized protein At4g22758-like isoform X1 [Solanum pennellii]	Y4276_ARATH RecName: Full=Uncharacterized protein At4g22758;	1.86973	0.00034975	0.00563946	up
Smechr1201291	pathogenesis-related protein STH-2 [Solanum tuberosum]	PRS2_SOLTU RecName: Full=Pathogenesis-related protein STH-2;	1.86317	0.00364092	0.034744	up
Smechr0800366	PREDICTED: putative UPF0481 protein At3g02645 [Solanum lycopersicum]	Y3720_ARATH RecName: Full=UPF0481 protein At3g47200;	1.86109	8.15975e-05	0.00172551	up
Smechr0402366	PREDICTED: uncharacterized protein LOC102587116 [Solanum tuberosum]	--	1.86024	1.92444e-07	1.12237e-05	up
Smechr1201817	PREDICTED: uncharacterized protein LOC102603395 isoform X1 [Solanum tuberosum]	SGO2_ARATH RecName: Full=SHUGOSHIN 2 {ECO:0000303|PubMed:23884434}; Short=AtSGO2 {ECO:0000303|PubMed:23884434};	1.85921	3.54664e-05	0.000873869	up
Smechr0303304	PREDICTED: thaumatin-like protein [Solanum tuberosum]	TLPH_ARATH RecName: Full=Thaumatin-like protein; Flags: Precursor;	1.85852	1.23716e-16	9.68916e-14	up
Smechr1000574	PREDICTED: indole-3-acetate O-methyltransferase 1-like [Solanum tuberosum]	IAMT1_ARATH RecName: Full=Indole-3-acetate O-methyltransferase 1; EC=2.1.1.278; AltName: Full=IAA carboxylmethyltransferase 1; AltName: Full=S-adenosyl-L-methionine:(indol-3-yl) acetate carboxylmethyltransferase 1;	1.85719	0.000210312	0.00373738	up
Smechr0202335	PREDICTED: uncharacterized protein LOC102588089 [Solanum tuberosum]	--	1.85714	0.000256183	0.00440614	up
Smechr1201906	PREDICTED: kiwellin-like [Solanum pennellii]	KIWEL_ACTDE RecName: Full=Kiwellin {ECO:0000303|PubMed:16328735}; AltName: Allergen=Act d 5; Contains: RecName: Full=Kissper {ECO:0000303|PubMed:18186145}; Contains: RecName: Full=KiTH-3 {ECO:0000303|PubMed:18442249}; Contains: RecName: Full=KiTH-1 {ECO:0000303|PubMed:18442249}; Contains: RecName: Full=KiTH-2 {ECO:0000303|PubMed:18442249}; Flags: Precursor;	1.85709	0.00598373	0.0491083	up
Smechr0202922	PREDICTED: myb-related protein Hv1-like [Capsicum annuum]	MYB16_ARATH RecName: Full=Transcription factor MYB16 {ECO:0000305}; AltName: Full=Myb-related protein 16 {ECO:0000303|PubMed:11597504}; Short=AtMYB16 {ECO:0000303|PubMed:11597504}; AltName: Full=Protein MIXTA homolog {ECO:0000303|PubMed:17376813}; Short=AtMIXTA {ECO:0000303|PubMed:17376813};	1.85589	0.00103024	0.0134396	up
Smechr0902357	PREDICTED: uncharacterized protein LOC104649396 [Solanum lycopersicum]	--	1.85418	7.10409e-14	3.1793e-11	up
Smechr0400138	hypothetical protein CQW23_23090 [Capsicum baccatum]	--	1.85279	4.21173e-05	0.00101829	up
Smechr0300972	PREDICTED: LOW QUALITY PROTEIN: histidine-rich glycoprotein [Solanum pennellii]	--	1.85154	6.53023e-12	1.72532e-09	up
Smechr1200413	PREDICTED: uncharacterized protein LOC102597522 [Solanum tuberosum]	--	1.84899	0.00587441	0.0484285	up
Smechr1100408	PREDICTED: glucomannan 4-beta-mannosyltransferase 9-like [Capsicum annuum]	CSLA9_ARATH RecName: Full=Glucomannan 4-beta-mannosyltransferase 9 {ECO:0000305}; EC=2.4.1.32 {ECO:0000269|PubMed:15647349, ECO:0000269|PubMed:17307900}; AltName: Full=Cellulose synthase-like protein A9 {ECO:0000303|PubMed:14612582}; Short=AtCslA9 {ECO:0000303|PubMed:14612582}; AltName: Full=Glucomannan synthase {ECO:0000305}; AltName: Full=Mannan synthase 9 {ECO:0000305}; AltName: Full=Protein R…	1.8486	0.000103991	0.00208448	up
Smechr1100157	PREDICTED: protein RSI-1 [Capsicum annuum]	RSI1_SOLLC RecName: Full=Protein RSI-1; AltName: Full=TR132; Flags: Precursor;	1.84619	1.38295e-09	1.80516e-07	up
Smechr0902065	Glutathione S-transferase [Capsicum baccatum]	GSTF1_TOBAC RecName: Full=Glutathione S-transferase PARB {ECO:0000303|PubMed:1729717}; EC=2.5.1.18 {ECO:0000250|UniProtKB:O80852}; AltName: Full=GST class-phi {ECO:0000303|PubMed:1729717};	1.84514	0.00200149	0.0221559	up
Smechr0800042	PREDICTED: disease resistance protein At4g27190-like [Solanum tuberosum]	DRL27_ARATH RecName: Full=Disease resistance protein At4g27190;	1.84485	2.27015e-08	1.90008e-06	up
Smechr0502527	PREDICTED: homeobox protein 13-like isoform X1 [Capsicum annuum]	COL4_ARATH RecName: Full=Zinc finger protein CONSTANS-LIKE 4;	1.8435	5.25505e-08	3.72939e-06	up
Smechr0702736	PREDICTED: uncharacterized protein LOC102584717 [Solanum tuberosum]	--	1.84323	8.90896e-06	0.000284788	up
Smechr0101795	PREDICTED: putative invertase inhibitor [Nicotiana attenuata]	PLA1_PLAAC RecName: Full=Putative invertase inhibitor; AltName: Full=Pollen allergen Pla a 1 {ECO:0000303|PubMed:11906336, ECO:0000303|PubMed:12859456, ECO:0000303|PubMed:16179793, ECO:0000303|PubMed:17177673, ECO:0000303|Ref.4}; AltName: Allergen=Pla a 1.0101 {ECO:0000305}; Flags: Precursor;	1.8431	2.28758e-08	1.90739e-06	up
Smechr1001759	PREDICTED: cationic peroxidase 1-like [Nicotiana tabacum]	PER4_VITVI RecName: Full=Peroxidase 4 {ECO:0000250|UniProtKB:Q42578}; EC=1.11.1.7; Flags: Precursor;	1.83817	7.73307e-05	0.0016541	up
Smechr0801755	hypothetical protein A4A49_09642 [Nicotiana attenuata]	--	1.8367	8.38999e-05	0.0017623	up
Smechr0200726	PREDICTED: laccase-11-like [Solanum pennellii]	LAC11_ARATH RecName: Full=Laccase-11; EC=1.10.3.2; AltName: Full=Benzenediol:oxygen oxidoreductase 11; AltName: Full=Diphenol oxidase 11; AltName: Full=Urishiol oxidase 11; Flags: Precursor;	1.83636	0.00175567	0.020123	up
Smechr0300086	PREDICTED: aquaporin NIP1-1 [Solanum lycopersicum]	NIP11_ORYSJ RecName: Full=Aquaporin NIP1-1; AltName: Full=NOD26-like intrinsic protein 1-1; AltName: Full=OsNIP1;1;	1.83393	2.05578e-05	0.000563515	up
Smechr1001668	hypothetical protein CQW23_23990, partial [Capsicum baccatum]	HSP11_PEA RecName: Full=18.1 kDa class I heat shock protein; AltName: Full=HSP 18.1;	1.83304	2.27086e-14	1.18943e-11	up
Smechr1200072	hypothetical protein BC332_24443 [Capsicum chinense]	EFM_ARATH RecName: Full=Myb family transcription factor EFM {ECO:0000303|PubMed:25132385}; AltName: Full=MYB-domain transcription factor HHO4 {ECO:0000305}; AltName: Full=Protein EARLY FLOWERING MYB {ECO:0000303|PubMed:25132385}; AltName: Full=Protein HRS1 HOMOLOG 4 {ECO:0000305};	1.83095	3.62094e-09	4.01028e-07	up
novel.220	PREDICTED: bax inhibitor 1-like [Capsicum annuum]	--	1.82962	0.00198886	0.0220717	up
Smechr0702176	PREDICTED: RING finger protein 44 [Solanum tuberosum]	RZF1_ARATH RecName: Full=E3 ubiquitin-protein ligase RZF1 {ECO:0000303|PubMed:23415322}; EC=2.3.2.27 {ECO:0000269|PubMed:23415322}; AltName: Full=RING-H2 zinc finger protein 1 {ECO:0000303|PubMed:23415322}; Short=AtRZF1 {ECO:0000303|PubMed:23415322};	1.82616	7.74383e-10	1.04181e-07	up
Smechr0601852	hypothetical protein BC332_15916 [Capsicum chinense]	--	1.82571	1.47403e-17	1.46927e-14	up
Smechr1100775	PREDICTED: nuclear transcription factor Y subunit B-3-like [Solanum tuberosum]	NFYB3_ARATH RecName: Full=Nuclear transcription factor Y subunit B-3; Short=AtNF-YB-3; AltName: Full=Transcriptional activator HAP3C;	1.82352	6.30423e-07	3.09478e-05	up
novel.6724	--	--	1.82201	0.000852307	0.0114946	up
Smechr0202252	PREDICTED: uncharacterized protein LOC102587215 [Solanum tuberosum]	--	1.81965	0.000537229	0.00800333	up
Smechr1000393	PREDICTED: uncharacterized protein LOC102590575 [Solanum tuberosum]	--	1.81726	1.03641e-08	9.79631e-07	up
Smechr0201545	PREDICTED: protein PHLOEM PROTEIN 2-LIKE A1-like [Solanum tuberosum]	P2A01_ARATH RecName: Full=Protein PHLOEM PROTEIN 2-LIKE A1; Short=AtPP2-A1;	1.81576	2.49748e-08	2.04076e-06	up
Smechr0201235	PREDICTED: cellulose synthase A catalytic subunit 8 [UDP-forming]	CESA8_ARATH RecName: Full=Cellulose synthase A catalytic subunit 8 [UDP-forming]; Short=AtCesA8; EC=2.4.1.12; AltName: Full=Protein IRREGULAR XYLEM 1; Short=AtIRX1; AltName: Full=Protein LEAF WILTING 2;	1.80888	1.48115e-12	4.57466e-10	up
Smechr0400393	PREDICTED: jasmonic acid-amido synthetase JAR1-like [Solanum pennellii]	GH310_ARATH RecName: Full=Indole-3-acetic acid-amido synthetase GH3.10 {ECO:0000305}; EC=6.3.2.- {ECO:0000305}; AltName: Full=Auxin-responsive GH3-like protein 10 {ECO:0000305}; AltName: Full=Protein DWARF IN LIGHT 2 {ECO:0000303|PubMed:14581632};	1.80762	9.86554e-06	0.000308618	up
novel.7514	hypothetical protein (mitochondrion) [Capsicum annuum]	YMF19_HELAN RecName: Full=Putative ATP synthase protein YMF19; EC=7.1.2.2; AltName: Full=Mitochondrial protein YMF19;	1.80685	0.000716363	0.0100699	up
Smechr0802246	PREDICTED: probable F-box protein At1g65740 [Solanum tuberosum]	--	1.80546	0.00127823	0.0157562	up
Smechr1102210	PREDICTED: kirola-like [Solanum lycopersicum]	MLP43_ARATH RecName: Full=MLP-like protein 43;	1.80476	4.48432e-13	1.63895e-10	up
Smechr0601022	PREDICTED: WEB family protein At2g38370-like [Solanum lycopersicum]	Y2048_ARATH RecName: Full=WEB family protein At2g40480;	1.80466	9.00558e-11	1.79013e-08	up
Smechr0201604	PREDICTED: polygalacturonase QRT3 [Solanum pennellii]	QRT3_ARATH RecName: Full=Polygalacturonase QRT3; Short=AtQRT3; Short=PG QRT3; EC=3.2.1.15; AltName: Full=Pectinase QRT3; AltName: Full=Protein QUARTET 3; Flags: Precursor;	1.80347	1.49292e-07	9.06875e-06	up
Smechr0101766	PREDICTED: ankyrin repeat-containing protein At2g01680-like [Solanum tuberosum]	--	1.8031	0.00269239	0.027693	up
Smechr0300620	NAC domain-containing protein 73 [Capsicum baccatum]	NAC75_ARATH RecName: Full=NAC domain-containing protein 75 {ECO:0000303|PubMed:15029955}; Short=ANAC075 {ECO:0000303|PubMed:15029955};	1.79959	2.39197e-08	1.97938e-06	up
Smechr0100365	PREDICTED: probable LRR receptor-like serine/threonine-protein kinase At1g67720 [Solanum tuberosum]	Y2451_ARATH RecName: Full=Leucine-rich repeat receptor-like serine/threonine-protein kinase At2g14510; EC=2.7.11.1; Flags: Precursor;	1.79925	0.00273611	0.0279518	up
Smechr0400080	PREDICTED: metal tolerance protein 9-like [Solanum tuberosum]	MTP10_ARATH RecName: Full=Metal tolerance protein 10; Short=AtMTP10;	1.7989	0.000216595	0.00382118	up
Smechr1000655	Myb family transcription factor APL [Capsicum chinense]	IPN2_LOTJA RecName: Full=Myb family transcription factor IPN2 {ECO:0000305}; AltName: Full=Interacting protein of NSP2 {ECO:0000303|PubMed:24400899}; Short=LjIPN2 {ECO:0000303|PubMed:24400899};	1.79718	5.91291e-10	8.47478e-08	up
Smechr0702692	PREDICTED: uncharacterized protein LOC102601021 [Solanum tuberosum]	--	1.79632	0.00204779	0.0225545	up
Smechr0602560	PREDICTED: CASP-like protein 4D1 [Solanum lycopersicum]	CSPLB_ARATH RecName: Full=CASP-like protein 4D2; Short=AtCASPL4D2;	1.7945	0.00198046	0.0220133	up
Smechr0400058	PREDICTED: protein YLS9 [Solanum tuberosum]	NHL1_ARATH RecName: Full=NDR1/HIN1-like protein 1 {ECO:0000303|Ref.1};	1.79356	2.52466e-10	4.10098e-08	up
Smechr1200176	PREDICTED: IQ domain-containing protein IQM1 [Solanum tuberosum]	IQM1_ARATH RecName: Full=IQ domain-containing protein IQM1 {ECO:0000305}; AltName: Full=IQ motif-containing protein 1 {ECO:0000303|Ref.6};	1.78986	6.07453e-10	8.59409e-08	up
Smechr0502047	PREDICTED: anthocyanidin 3-O-glucosyltransferase [Solanum tuberosum]	UFOG_PETHY RecName: Full=Anthocyanidin-3-O-glucoside rhamnosyltransferase {ECO:0000303|PubMed:8130800}; EC=2.4.1.- {ECO:0000305}; AltName: Full=Anthocyanin rhamnosyl transferase {ECO:0000303|PubMed:8130799};	1.77732	3.97457e-07	2.11037e-05	up
Smechr0700647	PREDICTED: uncharacterized protein LOC102606054 [Solanum tuberosum]	SMXL4_ARATH RecName: Full=Protein SMAX1-LIKE 4 {ECO:0000303|PubMed:23893171}; Short=AtSMXL4 {ECO:0000303|PubMed:23893171}; AltName: Full=Protein HEAT SHOCK PROTEIN-RELATED {ECO:0000303|PubMed:26603028}; Short=AtHSPR {ECO:0000303|PubMed:26603028}; EC=3.6.3.- {ECO:0000269|PubMed:26603028};	1.77317	7.22941e-13	2.47709e-10	up
Smechr0103292	hypothetical protein T459_21117 [Capsicum annuum]	9DC1_SOLPI RecName: Full=Receptor-like protein 9DC1 {ECO:0000312|EMBL:AAT77548.1}; Flags: Precursor;	1.77263	0.00290879	0.0292869	up
Smechr1102211	Kirola [Capsicum baccatum]	MLP34_ARATH RecName: Full=MLP-like protein 34;	1.7711	1.38875e-16	1.05014e-13	up
Smechr0303578	PREDICTED: phospholipase D alpha 4 [Solanum pennellii]	PLDA4_ARATH RecName: Full=Phospholipase D alpha 4 {ECO:0000303|PubMed:11891260}; Short=AtPLDalpha4 {ECO:0000303|PubMed:11891260}; Short=PLD alpha 4 {ECO:0000303|PubMed:11891260}; EC=3.1.4.4 {ECO:0000250|UniProtKB:Q38882}; AltName: Full=PLDalpha3; AltName: Full=Phospholipase D epsilon {ECO:0000303|PubMed:19143999}; Short=AtPLDepsilon {ECO:0000303|PubMed:19143999}; Short=PLD epsilon {ECO:0000303|Pu…	1.76777	0.000252804	0.00435863	up
Smechr0200314	PREDICTED: protein PHLOEM PROTEIN 2-LIKE A9-like [Solanum tuberosum]	P2A09_ARATH RecName: Full=Protein PHLOEM PROTEIN 2-LIKE A9; Short=AtPP2-A9;	1.76431	6.89534e-16	4.20022e-13	up
Smechr0101231	PREDICTED: protein RESTRICTED TEV MOVEMENT 2 [Solanum pennellii]	RTM2A_ARATH RecName: Full=Inactive protein RESTRICTED TEV MOVEMENT 2; AltName: Full=Inactive restricted tobacco etch virus movement protein 2;	1.7622	1.61484e-06	6.74513e-05	up
Smechr0201388	PREDICTED: GDSL esterase/lipase At4g10955-like [Solanum lycopersicum]	GDL62_ARATH RecName: Full=GDSL esterase/lipase At4g10955; EC=3.1.1.-;	1.76136	4.40878e-07	2.27483e-05	up
Smechr0600996	PREDICTED: probable sodium-coupled neutral amino acid transporter 6 [Solanum tuberosum]	AVT6C_ARATH RecName: Full=Amino acid transporter AVT6C {ECO:0000305}; Short=AtAvt6C {ECO:0000303|PubMed:27925655};	1.76102	0.00549546	0.0462966	up
Smechr0301325	PREDICTED: uncharacterized protein LOC102591376 [Solanum tuberosum]	--	1.76068	2.84188e-12	8.09344e-10	up
Smechr0602498	PREDICTED: uncharacterized protein LOC107875899 [Capsicum annuum]	--	1.7583	8.70464e-13	2.93668e-10	up
Smechr0101896	PREDICTED: AAA-ATPase At4g30250-like [Solanum lycopersicum]	AATPE_ARATH RecName: Full=AAA-ATPase At4g30250; EC=3.6.1.- {ECO:0000250|UniProtKB:Q9FLD5}; Flags: Precursor;	1.75739	4.51211e-05	0.00108188	up
Smechr1001723	PREDICTED: wall-associated receptor kinase 2-like [Solanum tuberosum]	WAK2_ARATH RecName: Full=Wall-associated receptor kinase 2; EC=2.7.11.-; Flags: Precursor;	1.75642	3.80178e-05	0.000925296	up
Smechr0501622	glucan endo-1,3-beta-glucosidase 12-like precursor [Solanum tuberosum]	E1312_ARATH RecName: Full=Glucan endo-1,3-beta-glucosidase 12; EC=3.2.1.39; AltName: Full=(1->3)-beta-glucan endohydrolase 12; Short=(1->3)-beta-glucanase 12; AltName: Full=Beta-1,3-endoglucanase 12; Short=Beta-1,3-glucanase 12; Flags: Precursor;	1.75529	3.64966e-06	0.000132068	up
Smechr0402041	PREDICTED: receptor-like protein kinase HSL1 [Solanum pennellii]	CEPR1_ARATH RecName: Full=Receptor protein-tyrosine kinase CEPR1 {ECO:0000303|PubMed:25324386}; EC=2.7.10.1 {ECO:0000255|PROSITE-ProRule:PRU10027}; AltName: Full=Protein C-TERMINALLY ENCODED PEPTIDE RECEPTOR 1 {ECO:0000303|PubMed:25324386}; AltName: Full=Protein XYLEM INTERMIXED WITH PHLOEM 1 {ECO:0000303|PubMed:21853254}; Flags: Precursor;	1.75377	3.30436e-10	5.1391e-08	up
Smechr1001664	PREDICTED: 18.1 kDa class I heat shock protein-like [Solanum tuberosum]	HSP11_PEA RecName: Full=18.1 kDa class I heat shock protein; AltName: Full=HSP 18.1;	1.75317	0.00165924	0.019272	up
Smechr0402328	PREDICTED: calcium uniporter protein 4, mitochondrial [Solanum tuberosum]	MCU2_ARATH RecName: Full=Calcium uniporter protein 2, mitochondrial; Flags: Precursor;	1.75303	6.58476e-07	3.18758e-05	up
Smechr0900048	PREDICTED: alpha carbonic anhydrase 1, chloroplastic [Solanum lycopersicum]	ATCA1_ARATH RecName: Full=Alpha carbonic anhydrase 1, chloroplastic; Short=AtaCA1; Short=AtalphaCA1; EC=4.2.1.1; AltName: Full=Alpha carbonate dehydratase 1; Flags: Precursor;	1.74951	4.78821e-14	2.38638e-11	up
Smechr0100594	PREDICTED: metacaspase-1-like [Solanum pennellii]	MCA1_ARATH RecName: Full=Metacaspase-1; Short=AtMC1; EC=3.4.22.-; AltName: Full=Metacaspase 1b; Short=AtMCP1b; AltName: Full=Protein LSD ONE LIKE 3;	1.74891	8.78687e-06	0.000281295	up
Smechr0302686	hypothetical protein BC332_08908 [Capsicum chinense]	--	1.74842	1.17456e-07	7.35912e-06	up
Smechr1201909	PREDICTED: uncharacterized protein LOC102592731 [Solanum tuberosum]	--	1.74793	2.3486e-05	0.000629615	up
Smechr0401650	PREDICTED: uncharacterized protein LOC107017244 [Solanum pennellii]	HSP11_PEA RecName: Full=18.1 kDa class I heat shock protein; AltName: Full=HSP 18.1;	1.74774	0.00152084	0.0180859	up
Smechr0302067	PREDICTED: UPF0496 protein At3g49070-like [Solanum pennellii]	U496N_ARATH RecName: Full=UPF0496 protein At3g49070;	1.74686	0.00144472	0.0173977	up
Smechr0401923	PREDICTED: uncharacterized protein LOC109207166 [Nicotiana attenuata]	--	1.74658	1.35435e-05	0.000402434	up
Smechr0901960	hypothetical protein T459_08427 [Capsicum annuum]	--	1.74641	6.47894e-05	0.00144094	up
Smechr0901372	PREDICTED: linoleate 9S-lipoxygenase 5, chloroplastic-like [Solanum pennellii]	LOX5_ARATH RecName: Full=Linoleate 9S-lipoxygenase 5 {ECO:0000303|PubMed:17369372}; EC=1.13.11.58 {ECO:0000269|PubMed:18949503}; AltName: Full=Lipoxygenase 5 {ECO:0000303|PubMed:17369372}; Short=AtLOX5 {ECO:0000303|PubMed:18949503};	1.73976	7.99343e-09	8.04073e-07	up
Smechr0902271	unknown [Solanum tuberosum]	RTM1A_ARATH RecName: Full=Inactive protein RESTRICTED TEV MOVEMENT 1; AltName: Full=Inactive restricted tobacco etch virus movement protein 1;	1.73683	3.86621e-08	2.91348e-06	up
Smechr0902477	hypothetical protein T459_07581 [Capsicum annuum]	--	1.73654	5.07412e-13	1.8241e-10	up
Smechr0302485	PREDICTED: sucrose synthase 5-like [Solanum tuberosum]	SUS6_ARATH RecName: Full=Sucrose synthase 6; Short=AtSUS6; EC=2.4.1.13; AltName: Full=Sucrose-UDP glucosyltransferase 6;	1.73578	2.18197e-09	2.64355e-07	up
Smechr0302683	hypothetical protein A4A49_06396 [Nicotiana attenuata]	--	1.73332	2.18729e-07	1.25563e-05	up
Smechr0402100	hypothetical protein T459_12948 [Capsicum annuum]	BZIP4_ARATH RecName: Full=Basic leucine zipper 4 {ECO:0000303|PubMed:11906833}; Short=AtbZIP4 {ECO:0000303|PubMed:11906833};	1.73272	0.000410692	0.00642166	up
Smechr1100532	PREDICTED: GDSL esterase/lipase At5g33370-like [Solanum pennellii]	GDL79_ARATH RecName: Full=GDSL esterase/lipase At5g33370; EC=3.1.1.-; AltName: Full=Extracellular lipase At5g33370; Flags: Precursor;	1.73087	0.000516786	0.00775674	up
Smechr0602401	PREDICTED: UDP-glucose 6-dehydrogenase 5-like [Solanum lycopersicum]	UGDH5_ORYSJ RecName: Full=UDP-glucose 6-dehydrogenase 5; Short=UDP-Glc dehydrogenase 5; Short=UDP-GlcDH 5; Short=UDPGDH 5; EC=1.1.1.22; AltName: Full=Os-UGD5;	1.72978	0.00177941	0.0203338	up
Smechr1002053	PREDICTED: uncharacterized protein LOC107869749 isoform X1 [Capsicum annuum]	PHL8_ARATH RecName: Full=Myb family transcription factor PHL8 {ECO:0000305}; AltName: Full=Protein PHR1-LIKE 8 {ECO:0000305};	1.72892	5.11675e-10	7.5287e-08	up
Smechr0602787	PREDICTED: agmatine coumaroyltransferase-2-like [Solanum tuberosum]	AHT1_ORYSJ RecName: Full=Agmatine hydroxycinnamoyltransferase 1 {ECO:0000303|PubMed:27354554}; Short=OsAHT1 {ECO:0000303|PubMed:27354554}; EC=2.3.1.- {ECO:0000305}; AltName: Full=Agmatine hydroxycinnamoyl transferase {ECO:0000303|PubMed:24908251};	1.72729	7.07841e-07	3.36708e-05	up
Smechr0402549	PREDICTED: vinorine synthase-like [Solanum tuberosum]	SAT_CATRO RecName: Full=Stemmadenine O-acetyltransferase {ECO:0000303|PubMed:29511102}; Short=CrSAT {ECO:0000303|PubMed:29511102}; EC=1.7.1.- {ECO:0000269|PubMed:29511102};	1.72595	5.51125e-06	0.000185647	up
Smechr0102519	PREDICTED: monothiol glutaredoxin-S10 [Nicotiana tomentosiformis]	GRS10_ARATH RecName: Full=Monothiol glutaredoxin-S10; Short=AtGrxS10; AltName: Full=Protein ROXY 3;	1.7259	3.25425e-09	3.66272e-07	up
Smechr0602486	PREDICTED: dof zinc finger protein DOF5.6-like [Solanum tuberosum]	DOF56_ARATH RecName: Full=Dof zinc finger protein DOF5.6 {ECO:0000303|PubMed:12475498}; Short=AtDOF5.6 {ECO:0000303|PubMed:12475498}; AltName: Full=Protein HIGH CAMBIAL ACTIVITY 2 {ECO:0000303|PubMed:19915089}; AltName: Full=Protein PHLOEM EARLY DOF HCA2 {ECO:0000303|PubMed:30626969};	1.72476	3.22386e-08	2.50141e-06	up
novel.4273	--	--	1.72459	0.000410852	0.00642166	up
Smechr0800895	PREDICTED: protein ECERIFERUM 1-like [Solanum tuberosum]	CER1_ARATH RecName: Full=Very-long-chain aldehyde decarbonylase CER1 {ECO:0000305}; EC=4.1.99.5 {ECO:0000269|PubMed:21386033, ECO:0000269|PubMed:22773744}; AltName: Full=Protein ECERIFERUM 1;	1.72236	3.08749e-06	0.000116533	up
Smechr0600965	PREDICTED: probably inactive leucine-rich repeat receptor-like protein kinase IMK2 [Solanum lycopersicum]	IMK3_ARATH RecName: Full=Probable leucine-rich repeat receptor-like protein kinase IMK3; EC=2.7.11.1; AltName: Full=Protein INFLORESCENCE MERISTEM RECEPTOR-LIKE KINASE 3; AltName: Full=Protein MERISTEMATIC RECEPTOR-LIKE KINASE; Flags: Precursor;	1.72208	5.76666e-07	2.88057e-05	up
Smechr1201709	PREDICTED: putative uncharacterized protein DDB_G0277255 [Solanum tuberosum]	--	1.72171	0.000522999	0.00782322	up
Smechr0702040	PREDICTED: putative cell wall protein [Solanum pennellii]	CWPX_ARATH RecName: Full=Putative cell wall protein; Flags: Precursor;	1.72085	8.35357e-11	1.69616e-08	up
Smechr1102415	PREDICTED: cysteine-rich and transmembrane domain-containing protein A [Nicotiana sylvestris]	--	1.71897	1.04186e-23	2.53856e-20	up
Smechr0100984	PREDICTED: bifunctional epoxide hydrolase 2-like [Solanum tuberosum]	D14L_ORYSJ RecName: Full=Probable esterase D14L; AltName: Full=Protein DWARF-14-like; Short=Protein D14-like; AltName: Full=Protein HEBIBA D14L {ECO:0000303|PubMed:26680197};	1.71887	1.28785e-06	5.5593e-05	up
Smechr1001397	PREDICTED: protein ESKIMO 1 [Solanum pennellii]	TBL29_ARATH RecName: Full=Protein ESKIMO 1; AltName: Full=Protein trichome birefringence-like 29;	1.71801	0.000204515	0.00366705	up
Smechr0702531	PREDICTED: early nodulin-like protein 3 [Solanum pennellii]	ENL3_ARATH RecName: Full=Early nodulin-like protein 3; AltName: Full=Phytocyanin-like protein; Flags: Precursor;	1.71709	8.27018e-14	3.62714e-11	up
Smechr1200233	PREDICTED: calmodulin-like protein 3 [Solanum tuberosum]	CML5_ARATH RecName: Full=Calmodulin-like protein 5; AltName: Full=Protein MULTICOPY SUPPRESSORS OF SNF4 DEFICIENCY IN YEAST 3;	1.71193	5.73925e-05	0.00131925	up
Smechr0102396	PREDICTED: leucine-rich repeat receptor-like serine/threonine-protein kinase BAM3 [Solanum tuberosum]	BAME3_ARATH RecName: Full=Leucine-rich repeat receptor-like serine/threonine-protein kinase BAM3 {ECO:0000303|PubMed:16367950}; EC=2.7.11.1 {ECO:0000255|PROSITE-ProRule:PRU00159}; AltName: Full=Protein BARELY ANY MERISTEM 3 {ECO:0000303|PubMed:16367950}; Flags: Precursor;	1.71082	1.96775e-08	1.68557e-06	up
Smechr0802514	PREDICTED: probable E3 ubiquitin-protein ligase RHA4A [Solanum lycopersicum]	RHA4A_ARATH RecName: Full=Probable E3 ubiquitin-protein ligase RHA4A {ECO:0000305}; EC=2.3.2.27; AltName: Full=RING-H2 finger A4a {ECO:0000303|PubMed:9781696}; AltName: Full=RING-H2 zinc finger protein RHA4a {ECO:0000305}; AltName: Full=RING-type E3 ubiquitin transferase RHA4A {ECO:0000305};	1.70967	9.92418e-09	9.58711e-07	up
Smechr0300594	PREDICTED: tetraspanin-2-like [Solanum tuberosum]	TET2_ARATH RecName: Full=Tetraspanin-2;	1.70949	4.0809e-08	3.05427e-06	up
Smechr0101595	PREDICTED: BON1-associated protein 2 [Solanum tuberosum]	BAP2_ARATH RecName: Full=BON1-associated protein 2; AltName: Full=Protein BON1-ASSOCIATED PROTEIN 1-LIKE;	1.70791	0.00505329	0.0436618	up
Smechr0302458	PREDICTED: purple acid phosphatase 17-like [Solanum tuberosum]	PPA17_ARATH RecName: Full=Purple acid phosphatase 17; EC=3.1.3.2; AltName: Full=Acid phosphatase type 5; AltName: Full=Peroxidase; EC=1.11.1.7; Flags: Precursor;	1.7059	0.000506747	0.00764353	up
Smechr1200124	PREDICTED: uncharacterized protein LOC102602401 [Solanum tuberosum]	--	1.70509	0.000199079	0.00357837	up
Smechr0900135	PREDICTED: glucomannan 4-beta-mannosyltransferase 9-like [Solanum tuberosum]	CSLA9_ARATH RecName: Full=Glucomannan 4-beta-mannosyltransferase 9 {ECO:0000305}; EC=2.4.1.32 {ECO:0000269|PubMed:15647349, ECO:0000269|PubMed:17307900}; AltName: Full=Cellulose synthase-like protein A9 {ECO:0000303|PubMed:14612582}; Short=AtCslA9 {ECO:0000303|PubMed:14612582}; AltName: Full=Glucomannan synthase {ECO:0000305}; AltName: Full=Mannan synthase 9 {ECO:0000305}; AltName: Full=Protein R…	1.7043	1.82608e-07	1.07645e-05	up
Smechr0201238	PREDICTED: uncharacterized protein LOC107062756 [Solanum tuberosum]	--	1.70374	0.00422732	0.0383696	up
Smechr1002638	Transcription factor MYB3 [Capsicum baccatum]	MYB60_VITVI RecName: Full=Transcription factor MYB60 {ECO:0000303|PubMed:18647406}; AltName: Full=Myb domain protein 60 {ECO:0000303|PubMed:18647406}; Short=VvMYB60 {ECO:0000303|PubMed:18647406};	1.70347	0.000172372	0.00318094	up
Smechr1002256	PREDICTED: uncharacterized protein LOC102593645 [Solanum tuberosum]	NAKR2_ARATH RecName: Full=Protein SODIUM POTASSIUM ROOT DEFECTIVE 2 {ECO:0000303|PubMed:21193571}; Short=NaKR2 {ECO:0000303|PubMed:21193571}; AltName: Full=Heavy metal-associated plant protein 3 {ECO:0000303|PubMed:23368984}; Short=AtHPP03 {ECO:0000303|PubMed:23368984};	1.70332	5.83139e-07	2.90629e-05	up
Smechr0303374	PREDICTED: uncharacterized protein LOC107013922 [Solanum pennellii]	--	1.70239	8.58638e-05	0.00179495	up
novel.7352	hypothetical protein BC332_34292 [Capsicum chinense]	--	1.70123	0.00381221	0.0358482	up
Smechr0201411	PREDICTED: uncharacterized protein LOC102592248 [Solanum tuberosum]	--	1.69984	7.50464e-08	5.09502e-06	up
Smechr0900147	PREDICTED: leucine-rich repeat receptor-like protein kinase PXC1 [Solanum tuberosum]	PXC1_ARATH RecName: Full=Leucine-rich repeat receptor-like protein kinase PXC1 {ECO:0000305}; AltName: Full=Protein PXY/TDR-CORRELATED 1 {ECO:0000303|PubMed:23815750}; Flags: Precursor;	1.69951	5.66065e-09	5.8553e-07	up
Smechr0201954	PREDICTED: uncharacterized protein LOC102605627 [Solanum tuberosum]	PLY2_ARATH RecName: Full=Putative pectate lyase 2; EC=4.2.2.2; Flags: Precursor;	1.6974	1.53876e-07	9.28217e-06	up
Smechr0402542	PREDICTED: uncharacterized protein LOC102592187 [Solanum tuberosum]	--	1.69536	0.000577957	0.00848327	up
novel.600	hypothetical protein A4A49_26661 [Nicotiana attenuata]	--	1.69476	0.00469134	0.0412862	up
Smechr0301744	PREDICTED: F-box protein At5g51370-like isoform X1 [Solanum lycopersicum]	FB290_ARATH RecName: Full=F-box protein At5g51380;	1.69401	0.00256142	0.0267092	up
Smechr1000501	PREDICTED: indole-3-acetic acid-amido synthetase GH3.6 [Solanum tuberosum]	GH36_ARATH RecName: Full=Indole-3-acetic acid-amido synthetase GH3.6; EC=6.3.2.-; AltName: Full=Auxin-responsive GH3-like protein 6; Short=AtGH3-6; AltName: Full=Protein DWARF IN LIGHT 1; Short=DFL-1;	1.69059	0.000485187	0.00740582	up
novel.1795	--	--	1.69042	0.000446576	0.00691106	up
Smechr0100728	PREDICTED: serine/threonine-protein kinase-like protein At5g23170 [Solanum pennellii]	STPKL_ARATH RecName: Full=Serine/threonine-protein kinase-like protein At5g23170; EC=2.7.11.1;	1.68973	0.00013516	0.00260202	up
novel.6389	PREDICTED: uncharacterized protein LOC109119075 [Solanum lycopersicum]	--	1.68955	6.81946e-13	2.412e-10	up
Smechr0202540	PREDICTED: transcription factor bHLH18-like [Solanum pennellii]	BH025_ARATH RecName: Full=Transcription factor bHLH25; AltName: Full=Basic helix-loop-helix protein 25; Short=AtbHLH25; Short=bHLH 25; AltName: Full=Transcription factor EN 29; AltName: Full=bHLH transcription factor bHLH025;	1.68568	1.93314e-06	7.85034e-05	up
Smechr1000281	PREDICTED: protein MLP1-like [Solanum lycopersicum]	--	1.68351	6.7574e-07	3.24963e-05	up
Smechr0102474	PREDICTED: probable pectinesterase 53 [Solanum tuberosum]	PME53_ARATH RecName: Full=Probable pectinesterase 53; Short=PE 53; EC=3.1.1.11; AltName: Full=Pectin methylesterase 53; Short=AtPME53; Flags: Precursor;	1.68118	5.77244e-10	8.32789e-08	up
Smechr0603176	hypothetical protein T459_18546 [Capsicum annuum]	CSCL2_ARATH RecName: Full=CSC1-like protein At4g02900;	1.68092	0.000764525	0.0106287	up
Smechr1200481	PREDICTED: uncharacterized protein LOC102594567 [Solanum tuberosum]	--	1.67504	0.00193188	0.0216365	up
Smechr0202289	PREDICTED: glycine-rich protein 2-like [Solanum tuberosum]	--	1.6743	0.00157993	0.0185771	up
novel.6564	--	--	1.67359	9.20551e-31	6.72892e-27	up
Smechr1201645	PREDICTED: inactive protein RESTRICTED TEV MOVEMENT 2 [Solanum tuberosum]	RTM2B_ARATH RecName: Full=Inactive protein RESTRICTED TEV MOVEMENT 2; AltName: Full=Inactive restricted tobacco etch virus movement protein 2;	1.67254	3.82872e-13	1.42305e-10	up
Smechr1100434	PREDICTED: copper transport protein ATX1-like isoform X2 [Nicotiana tomentosiformis]	CCH_ARATH RecName: Full=Copper transport protein CCH; AltName: Full=Copper chaperone CCH;	1.67045	2.11736e-17	1.85726e-14	up
Smechr0302127	PREDICTED: S-type anion channel SLAH2-like [Solanum pennellii]	SLAH3_ARATH RecName: Full=S-type anion channel SLAH3; AltName: Full=SLAC1-homolog protein 3;	1.66988	6.62456e-10	9.13647e-08	up
Smechr0300033	hypothetical protein T459_11088 [Capsicum annuum]	WTR32_ARATH RecName: Full=WAT1-related protein At4g08300;	1.66684	1.00268e-07	6.48609e-06	up
Smechr0602862	PREDICTED: ankyrin repeat-containing protein At5g02620 [Solanum tuberosum]	Y5262_ARATH RecName: Full=Ankyrin repeat-containing protein At5g02620;	1.66585	3.35724e-06	0.000123518	up
Smechr0100111	PREDICTED: auxin transporter-like protein 2 [Nicotiana tomentosiformis]	LAX5_MEDTR RecName: Full=Auxin transporter-like protein 5; AltName: Full=AUX1-like protein 5; AltName: Full=MtLAX5;	1.66474	2.3044e-07	1.31304e-05	up
Smechr0202067	PREDICTED: deSI-like protein At4g17486 [Solanum tuberosum]	--	1.66364	0.000357363	0.00574954	up
Smechr1002693	Protein RADIALIS-like 2 [Capsicum baccatum]	RADL6_ARATH RecName: Full=Protein RADIALIS-like 6; Short=AtRL6; Short=Protein RAD-like 6; AltName: Full=Protein RADIALIS-LIKE SANT/MYB 3; Short=Protein RSM3;	1.66326	2.09267e-10	3.50307e-08	up
Smechr0303638	PREDICTED: peroxisomal (S)-2-hydroxy-acid oxidase GLO4-like [Solanum tuberosum]	GLO4_ARATH RecName: Full=Peroxisomal (S)-2-hydroxy-acid oxidase GLO4; EC=1.1.3.15; AltName: Full=Glycolate oxidase 4; Short=AtGLO4; Short=GOX 4; AltName: Full=Short chain alpha-hydroxy acid oxidase GLO4;	1.66284	3.28069e-06	0.000121918	up
Smechr1101640	PREDICTED: delta(12) oleic acid desaturase FAD2-like [Solanum tuberosum]	FD6E1_SOYBN RecName: Full=Omega-6 fatty acid desaturase, endoplasmic reticulum isozyme 1; EC=1.14.19.-;	1.66116	4.91184e-08	3.56485e-06	up
Smechr0300098	PREDICTED: CBL-interacting protein kinase 5-like [Solanum lycopersicum]	CIPK5_ORYSJ RecName: Full=CBL-interacting protein kinase 5; EC=2.7.11.1; AltName: Full=OsCIPK05;	1.65965	0.00402397	0.0371544	up
Smechr1100138	PREDICTED: cysteine-rich repeat secretory protein 60 [Solanum tuberosum]	PDLP7_ARATH RecName: Full=Plasmodesmata-located protein 7; Short=PD-located protein 7 {ECO:0000303|PubMed:20886105}; AltName: Full=Cysteine-rich repeat secretory protein 60 {ECO:0000303|PubMed:11402176}; Flags: Precursor;	1.65874	3.66039e-06	0.000132238	up
Smechr1002278	PREDICTED: probable leucine-rich repeat receptor-like protein kinase At5g49770 [Solanum tuberosum]	HPCA1_ARATH RecName: Full=Leucine-rich repeat receptor protein kinase HPCA1 {ECO:0000305}; EC=2.7.11.1 {ECO:0000269|PubMed:32076270}; AltName: Full=Protein HYDROGEN-PEROXIDE-INDUCED CALCIUM INCREASES 1 {ECO:0000303|PubMed:32076270}; Flags: Precursor;	1.65797	0.000519972	0.00779389	up
Smechr1102450	cytokinin oxidase/dehydrogenase 1 precursor [Solanum tuberosum]	CKX1_ARATH RecName: Full=Cytokinin dehydrogenase 1; EC=1.5.99.12; AltName: Full=Cytokinin oxidase 1; Short=AtCKX1; Short=CKO 1; Flags: Precursor;	1.65441	0.00496668	0.0430998	up
Smechr0500625	PREDICTED: glucomannan 4-beta-mannosyltransferase 9-like [Solanum tuberosum]	CSLA9_ARATH RecName: Full=Glucomannan 4-beta-mannosyltransferase 9 {ECO:0000305}; EC=2.4.1.32 {ECO:0000269|PubMed:15647349, ECO:0000269|PubMed:17307900}; AltName: Full=Cellulose synthase-like protein A9 {ECO:0000303|PubMed:14612582}; Short=AtCslA9 {ECO:0000303|PubMed:14612582}; AltName: Full=Glucomannan synthase {ECO:0000305}; AltName: Full=Mannan synthase 9 {ECO:0000305}; AltName: Full=Protein R…	1.65433	4.86255e-06	0.000168115	up
Smechr0203031	PREDICTED: uncharacterized protein LOC102585981 isoform X2 [Solanum tuberosum]	SOQ1_ARATH RecName: Full=Protein SUPPRESSOR OF QUENCHING 1, chloroplastic {ECO:0000303|PubMed:23818601}; EC=3.1.3.- {ECO:0000250|UniProtKB:P95649}; Flags: Precursor;	1.65236	1.21399e-06	5.28206e-05	up
Smechr0802562	PREDICTED: probable lysophospholipase BODYGUARD 2 [Nicotiana tomentosiformis]	BDG3_ARATH RecName: Full=Probable lysophospholipase BODYGUARD 3 {ECO:0000303|PubMed:16415209}; Short=AtBDG3 {ECO:0000303|PubMed:16415209}; EC=3.1.1.- {ECO:0000305}; Flags: Precursor;	1.64901	0.0044747	0.0399697	up
Smechr0502147	hypothetical protein A4A49_20915 [Nicotiana attenuata]	--	1.64538	2.64166e-06	0.000102348	up
Smechr0302387	PREDICTED: inositol-tetrakisphosphate 1-kinase 1-like [Capsicum annuum]	ITPK1_ARATH RecName: Full=Inositol-tetrakisphosphate 1-kinase 1; EC=2.7.1.134 {ECO:0000305}; AltName: Full=Inositol 1,3,4-trisphosphate 5/6-kinase 1; Short=AtItpk-1; Short=Inositol-triphosphate 5/6-kinase 1; Short=Ins(1,3,4)P(3) 5/6-kinase 1; EC=2.7.1.159 {ECO:0000269|PubMed:9126335};	1.64239	0.00150492	0.0179355	up
novel.2920	PREDICTED: PLASMODESMATA CALLOSE-BINDING PROTEIN 3-like [Solanum pennellii]	PDCB2_ARATH RecName: Full=PLASMODESMATA CALLOSE-BINDING PROTEIN 2; Short=AtPDCB2; AltName: Full=Glucan endo-1,3-beta-glucosidase-like protein 3; Flags: Precursor;	1.6362	0.000589515	0.00860111	up
Smechr0502719	PREDICTED: uncharacterized protein LOC107005791 [Solanum pennellii]	--	1.63158	2.79277e-06	0.000107068	up
Smechr0103193	PREDICTED: disease resistance protein RPP13-like [Solanum tuberosum]	RPP13_ARATH RecName: Full=Disease resistance protein RPP13; AltName: Full=Resistance to Peronospora parasitica protein 13;	1.62844	1.89482e-08	1.62947e-06	up
Smechr0602834	PREDICTED: fasciclin-like arabinogalactan protein 11 [Solanum tuberosum]	FLA11_ARATH RecName: Full=Fasciclin-like arabinogalactan protein 11; Flags: Precursor;	1.62749	6.6356e-07	3.19807e-05	up
Smechr0603112	PREDICTED: glucan endo-1,3-beta-glucosidase 5-like isoform X1 [Solanum pennellii]	E136_ARATH RecName: Full=Glucan endo-1,3-beta-glucosidase 6; EC=3.2.1.39; AltName: Full=(1->3)-beta-glucan endohydrolase 6; Short=(1->3)-beta-glucanase 6; AltName: Full=Beta-1,3-endoglucanase 6; Short=Beta-1,3-glucanase 6; Flags: Precursor;	1.62483	0.000284018	0.00479464	up
Smechr0202843	PREDICTED: COBRA-like protein 4 [Solanum lycopersicum]	COBL4_ARATH RecName: Full=COBRA-like protein 4; Flags: Precursor;	1.62315	0.000331292	0.00540544	up
Smechr1001881	PREDICTED: protein ABHD17C-like [Nicotiana attenuata]	--	1.62216	0.000244522	0.00424522	up
Smechr0101703	PREDICTED: uncharacterized protein LOC101259881 [Solanum lycopersicum]	--	1.62082	5.51379e-11	1.17251e-08	up
Smechr1001449	PREDICTED: probable inactive receptor kinase At5g58300 [Solanum tuberosum]	Y5830_ARATH RecName: Full=Probable inactive receptor kinase At5g58300; Flags: Precursor;	1.62006	1.09985e-14	6.18429e-12	up
Smechr0200374	Zinc transporter 5 [Capsicum chinense]	ZIP5_ORYSJ RecName: Full=Zinc transporter 5; AltName: Full=ZRT/IRT-like protein 5; Short=OsZIP5; Flags: Precursor;	1.62002	0.00181081	0.0206282	up
Smechr0202698	PREDICTED: ethylene-responsive transcription factor ERF095-like [Solanum pennellii]	RAP26_ARATH RecName: Full=Ethylene-responsive transcription factor RAP2-6; AltName: Full=Protein RELATED TO APETALA2 6;	1.6199	0.000937335	0.0124424	up
Smechr0900446	PREDICTED: laccase-17-like [Nicotiana attenuata]	LAC17_ARATH RecName: Full=Laccase-17; EC=1.10.3.2; AltName: Full=Benzenediol:oxygen oxidoreductase 17; AltName: Full=Diphenol oxidase 17; AltName: Full=Urishiol oxidase 17; Flags: Precursor;	1.6176	0.00360676	0.0344931	up
Smechr1201540	PREDICTED: uncharacterized protein LOC102578972 isoform X1 [Solanum tuberosum]	ACD6_ARATH RecName: Full=Protein ACCELERATED CELL DEATH 6 {ECO:0000303|PubMed:10488236};	1.61756	0.000607729	0.00879082	up
Smechr0802440	PREDICTED: cation/H(+) antiporter 18-like [Solanum tuberosum]	CHX18_ARATH RecName: Full=Cation/H(+) antiporter 18; AltName: Full=Protein CATION/H+ EXCHANGER 18; Short=AtCHX18;	1.61496	3.49113e-05	0.000865051	up
Smechr1001777	PREDICTED: non-specific lipid-transfer protein 2-like [Solanum tuberosum]	NLTP2_SOLLC RecName: Full=Non-specific lipid-transfer protein 2; Short=LTP 2; Flags: Precursor;	1.6144	9.47174e-09	9.24209e-07	up
Smechr0802013	PREDICTED: protein NRT1/ PTR FAMILY 7.3-like [Solanum tuberosum]	PTR14_ARATH RecName: Full=Protein NRT1/ PTR FAMILY 7.3; Short=AtNPF7.3; AltName: Full=Nitrate transporter 1.5;	1.6121	6.78768e-08	4.69549e-06	up
Smechr0901941	PREDICTED: reticuline oxidase-like protein [Solanum tuberosum]	BBE13_ARATH RecName: Full=Berberine bridge enzyme-like 13 {ECO:0000303|PubMed:26037923}; Short=AtBBE-like 13 {ECO:0000303|PubMed:26037923}; EC=1.1.1.194 {ECO:0000269|PubMed:26037923}; EC=1.1.1.195 {ECO:0000269|PubMed:26037923}; Flags: Precursor;	1.61131	7.66465e-05	0.00164621	up
Smechr1002575	hypothetical protein A4A49_22135 [Nicotiana attenuata]	GIR2_ARATH RecName: Full=Protein GL2-INTERACTING REPRESSOR 2 {ECO:0000303|PubMed:28526410};	1.60964	0.000142467	0.00271429	up
Smechr0303347	PREDICTED: protein SAR DEFICIENT 1-like [Solanum tuberosum]	SARD1_ARATH RecName: Full=Protein SAR DEFICIENT 1 {ECO:0000303|PubMed:20921422};	1.60941	8.9533e-06	0.000285789	up
Smechr1100417	PREDICTED: RING-H2 finger protein ATL38-like [Nicotiana attenuata]	ATL38_ARATH RecName: Full=RING-H2 finger protein ATL38; EC=2.3.2.27 {ECO:0000305}; AltName: Full=RING-type E3 ubiquitin transferase ATL38 {ECO:0000305};	1.60688	1.41445e-06	5.99951e-05	up
Smechr0602725	PREDICTED: protein YLS9-like [Capsicum annuum]	NHL1_ARATH RecName: Full=NDR1/HIN1-like protein 1 {ECO:0000303|Ref.1};	1.60685	0.000119331	0.00233644	up
Smechr0100638	PREDICTED: vacuolar iron transporter homolog 4-like [Solanum tuberosum]	VITH1_ARATH RecName: Full=Vacuolar iron transporter homolog 1 {ECO:0000305}; AltName: Full=Protein NODULIN-LIKE 1 {ECO:0000303|PubMed:21411332}; AltName: Full=Vacuolar iron transporter-like 1 {ECO:0000303|PubMed:25360591}; Short=AtVTL1 {ECO:0000303|PubMed:25360591};	1.6064	4.06804e-07	2.15478e-05	up
Smechr0101391	PREDICTED: GDSL esterase/lipase At4g01130 [Solanum pennellii]	GDL61_ARATH RecName: Full=GDSL esterase/lipase At4g01130; EC=3.1.1.-; AltName: Full=Extracellular lipase At4g01130; Flags: Precursor;	1.60434	0.00324896	0.0317074	up
Smechr0801528	Non-specific lipid-transfer protein 2 [Capsicum baccatum]	NLT2A_ORYSJ RecName: Full=Non-specific lipid-transfer protein 2A; Short=LTP 2A; Flags: Precursor;	1.60398	5.52724e-05	0.00127855	up
Smechr0301844	PREDICTED: probable leucine-rich repeat receptor-like protein kinase At1g35710 [Solanum lycopersicum]	CRPK1_ARATH RecName: Full=Cold-responsive protein kinase 1 {ECO:0000303|PubMed:28344081}; EC=2.7.11.1 {ECO:0000255|PROSITE-ProRule:PRU00159, ECO:0000269|PubMed:28344081};	1.60335	1.28163e-06	5.54338e-05	up
Smechr0301098	PREDICTED: protein SIEVE ELEMENT OCCLUSION C [Solanum pennellii]	SEOC_ARATH RecName: Full=Protein SIEVE ELEMENT OCCLUSION C {ECO:0000303|PubMed:20932300}; Short=AtSEOc {ECO:0000303|PubMed:20932300};	1.60079	6.95067e-08	4.77371e-06	up
Smechr0302889	PREDICTED: U-box domain-containing protein 19-like [Solanum pennellii]	PUB19_ARATH RecName: Full=U-box domain-containing protein 19; EC=2.3.2.27; AltName: Full=Plant U-box protein 19; AltName: Full=RING-type E3 ubiquitin transferase PUB19 {ECO:0000305};	1.59955	1.34383e-07	8.25461e-06	up
Smechr0800136	PREDICTED: nucleoside diphosphate kinase 3 [Solanum lycopersicum]	NDK4_ARATH RecName: Full=Nucleoside diphosphate kinase IV, chloroplastic/mitochondrial; Short=NDK IV; Short=NDP kinase IV; Short=NDPK IV; EC=2.7.4.6; AltName: Full=Nucleoside diphosphate kinase 4; Flags: Precursor;	1.59898	0.00590463	0.0486411	up
Smechr1201483	PREDICTED: exocyst complex component EXO70A1 [Solanum lycopersicum]	E70H1_ARATH RecName: Full=Exocyst complex component EXO70H1 {ECO:0000303|PubMed:16942608}; Short=AtExo70h1 {ECO:0000303|PubMed:16942608}; AltName: Full=Exocyst subunit Exo70 family protein H1 {ECO:0000303|PubMed:16942608};	1.59156	0.00135753	0.0165293	up
Smechr0402392	PREDICTED: DNA-directed RNA polymerase II subunit RPB1 [Solanum lycopersicum]	--	1.58815	7.20907e-05	0.00157145	up
novel.3563	--	--	1.58707	0.000755724	0.0105176	up
Smechr0302423	PREDICTED: uncharacterized protein LOC104646477 [Solanum lycopersicum]	--	1.58671	2.35761e-08	1.95834e-06	up
Smechr0102189	PREDICTED: 3'-N-debenzoyl-2'-deoxytaxol N-benzoyltransferase [Solanum tuberosum]	AT4_ORYSJ RecName: Full=Acyl transferase 4 {ECO:0000305}; Short=OsAT4 {ECO:0000303|PubMed:23391577}; EC=2.3.1.- {ECO:0000305}; AltName: Full=p-coumaroyl-CoA monolignol transferase {ECO:0000305}; Short=OsPMT {ECO:0000303|PubMed:22267741};	1.58532	0.00324295	0.0316799	up
Smechr0202213	PREDICTED: ubiquitin-conjugating enzyme E2 28-like isoform X1 [Capsicum annuum]	UBC28_ARATH RecName: Full=Ubiquitin-conjugating enzyme E2 28; EC=2.3.2.23; AltName: Full=AtUBC9A {ECO:0000303|PubMed:12226665}; AltName: Full=E2 ubiquitin-conjugating enzyme 28; AltName: Full=Ubiquitin carrier protein 28;	1.58401	5.94955e-08	4.1683e-06	up
Smechr1000765	PREDICTED: acetylajmalan esterase-like [Capsicum annuum]	AAE_RAUSE RecName: Full=Acetylajmalan esterase {ECO:0000303|PubMed:16133216}; EC=3.1.1.80; Flags: Precursor;	1.5818	2.4648e-10	4.03363e-08	up
Smechr1000172	PREDICTED: transcription factor bHLH30 [Capsicum annuum]	BH030_ARATH RecName: Full=Transcription factor bHLH30; AltName: Full=Basic helix-loop-helix protein 30; Short=AtbHLH30; Short=bHLH 30; AltName: Full=Transcription factor EN 53; AltName: Full=bHLH transcription factor bHLH030;	1.58069	6.58298e-10	9.13647e-08	up
Smechr0502718	PREDICTED: WAT1-related protein At3g30340-like [Solanum pennellii]	WTR24_ARATH RecName: Full=WAT1-related protein At3g30340;	1.58013	4.00167e-06	0.000141995	up
Smechr1002653	PREDICTED: myb-related protein B [Solanum tuberosum]	CSA_ORYSJ RecName: Full=Transcription factor CSA {ECO:0000305}; AltName: Full=Myb-related protein CSA {ECO:0000305}; AltName: Full=Protein CARBON STARVED ANTHER {ECO:0000303|PubMed:20305120};	1.57789	0.000322999	0.0053176	up
Smechr0701952	PREDICTED: disease resistance RPP13-like protein 4 [Solanum tuberosum]	R13L4_ARATH RecName: Full=Disease resistance RPP13-like protein 4; AltName: Full=Disease resistance protein ZAR1 {ECO:0000305}; AltName: Full=Protein HOPZ-ACTIVATED RESISTANCE 1 {ECO:0000303|PubMed:20368970}; Short=AtZAR1 {ECO:0000303|PubMed:28652264};	1.5774	5.2978e-07	2.66457e-05	up
Smechr0201328	hypothetical protein T459_05279 [Capsicum annuum]	PM19L_ORYSJ RecName: Full=Membrane protein PM19L {ECO:0000305}; AltName: Full=PM19-like protein 1 {ECO:0000303|PubMed:26505346}; Short=OsPM19L1 {ECO:0000303|PubMed:26505346};	1.57416	6.66253e-11	1.39145e-08	up
Smechr1002370	PREDICTED: protein NRT1/ PTR FAMILY 5.6-like [Solanum pennellii]	PTR28_ARATH RecName: Full=Protein NRT1/ PTR FAMILY 5.6; Short=AtNPF5.6;	1.57409	8.85821e-12	2.31252e-09	up
Smechr0700681	PREDICTED: glucan endo-1,3-beta-glucosidase 5-like [Solanum lycopersicum]	E135_ARATH RecName: Full=Glucan endo-1,3-beta-glucosidase 5; EC=3.2.1.39; AltName: Full=(1->3)-beta-glucan endohydrolase 5; Short=(1->3)-beta-glucanase 5; AltName: Full=Beta-1,3-endoglucanase 5; Short=Beta-1,3-glucanase 5; Flags: Precursor;	1.57354	9.79113e-05	0.00198805	up
Smechr0201935	PREDICTED: ankyrin repeat domain-containing protein 13C [Solanum pennellii]	--	1.57333	0.000331967	0.00541242	up
Smechr0600937	PREDICTED: peptide-N4-(N-acetyl-beta-glucosaminyl)asparagine amidase A-like [Solanum tuberosum]	PNAA_PRUDU RecName: Full=Peptide-N4-(N-acetyl-beta-glucosaminyl)asparagine amidase A; Short=PNGase A; EC=3.5.1.52; AltName: Full=Glycopeptide N-glycosidase; AltName: Full=N-glycanase; Contains: RecName: Full=Peptide-N4-(N-acetyl-beta-glucosaminyl)asparagine amidase A light chain; AltName: Full=PNGase A small chain; AltName: Full=PNGase A subunit B; Contains: RecName: Full=Peptide-N4-(N-acetyl-bet…	1.57299	1.63043e-05	0.00046921	up
Smechr0900612	PREDICTED: UPF0503 protein At3g09070, chloroplastic-like [Solanum tuberosum]	OPS_ARATH RecName: Full=Protein OCTOPUS {ECO:0000303|PubMed:22395740};	1.57221	4.19164e-07	2.20958e-05	up
Smechr0801792	PREDICTED: acylsugar acyltransferase 3-like [Solanum tuberosum]	PUN1_CAPCH RecName: Full=Acyltransferase Pun1 {ECO:0000305}; EC=2.3.2.35 {ECO:0000250|UniProtKB:D2Y3X2}; AltName: Full=Acyltransferase 3 {ECO:0000303|PubMed:15918882}; AltName: Full=Capsaicin synthase {ECO:0000305}; AltName: Full=Protein PUNGENT 1 {ECO:0000303|PubMed:15918882};	1.57205	0.0049671	0.0430998	up
novel.6625	--	--	1.56788	0.00304734	0.0302958	up
Smechr0402316	PREDICTED: probable E3 ubiquitin-protein ligase ARI2 [Solanum tuberosum]	ARI2_ARATH RecName: Full=Probable E3 ubiquitin-protein ligase ARI2; EC=2.3.2.31 {ECO:0000250|UniProtKB:Q9Y4X5}; AltName: Full=ARIADNE-like protein ARI2; AltName: Full=Protein ariadne homolog 2; AltName: Full=RING-type E3 ubiquitin transferase ARI2 {ECO:0000305};	1.56768	0.000997999	0.0131206	up
Smechr0200520	hypothetical protein CQW23_03830 [Capsicum baccatum]	--	1.56753	0.000703807	0.00991888	up
Smechr0500335	PREDICTED: protein DA1-related 2 isoform X2 [Solanum pennellii]	DAR2_ARATH RecName: Full=Protein DA1-related 2 {ECO:0000303|PubMed:18483219}; AltName: Full=Protein LATERAL ROOT DEVELOPMENT 3 {ECO:0000303|PubMed:21749503};	1.56577	9.47964e-12	2.44564e-09	up
Smechr0301915	PREDICTED: protein LONGIFOLIA 1 isoform X2 [Solanum tuberosum]	--	1.56575	3.28496e-06	0.000121918	up
Smechr0101362	PREDICTED: uncharacterized protein LOC101245704 [Solanum lycopersicum]	PLIP1_ARATH RecName: Full=Phospholipase A1 PLIP1, chloroplastic {ECO:0000305}; EC=3.1.1.32 {ECO:0000269|PubMed:28687655}; AltName: Full=Galactolipase PLIP1 {ECO:0000305}; EC=3.1.1.26 {ECO:0000269|PubMed:28687655}; AltName: Full=Protein PLASTID LIPASE 1 {ECO:0000303|PubMed:28687655}; Flags: Precursor;	1.56395	0.000268282	0.00457477	up
Smechr0301938	CRT binding factor 2 [Solanum commersonii]	DRE1A_ARATH RecName: Full=Dehydration-responsive element-binding protein 1A {ECO:0000303|PubMed:9707537}; Short=Protein DREB1A {ECO:0000303|PubMed:9707537}; AltName: Full=C-repeat/dehydration-responsive element-binding factor 3 {ECO:0000303|PubMed:9881163}; Short=C-repeat-binding factor 3 {ECO:0000303|PubMed:9881163}; Short=CRT/DRE-binding factor 3 {ECO:0000303|PubMed:9881163}; AltName: Full=Cold…	1.56357	0.00109949	0.0140506	up
Smechr0600356	Phosphoinositide phospholipase C 6 [Capsicum chinense]	PLCD6_ARATH RecName: Full=Phosphoinositide phospholipase C 6; EC=3.1.4.11; AltName: Full=Phosphoinositide phospholipase PLC6; Short=AtPLC6; Short=AtPLC8; Short=PI-PLC6;	1.5632	2.59765e-08	2.10199e-06	up
Smechr0100414	PREDICTED: probable LRR receptor-like serine/threonine-protein kinase At4g37250 [Solanum lycopersicum]	RPKL_ARATH RecName: Full=Receptor protein kinase-like protein At4g34220; Flags: Precursor;	1.56239	9.38881e-08	6.1828e-06	up
Smechr0202801	PREDICTED: uncharacterized protein LOC102587749 [Solanum tuberosum]	--	1.56179	0.00331826	0.0321974	up
Smechr0302919	PREDICTED: uncharacterized protein LOC107865936 [Capsicum annuum]	--	1.5596	1.4034e-08	1.24094e-06	up
Smechr0901980	PREDICTED: uncharacterized protein LOC107031659 [Solanum pennellii]	AK10B_ARATH RecName: Full=RNA demethylase ALKBH10B {ECO:0000305}; EC=1.14.11.- {ECO:0000269|PubMed:29180595}; AltName: Full=Alkylated DNA repair protein alkB homolog 10B {ECO:0000305}; AltName: Full=Alpha-ketoglutarate-dependent dioxygenase alkB homolog 10B {ECO:0000305};	1.55574	3.76319e-13	1.42305e-10	up
Smechr0800196	PREDICTED: ABC transporter G family member 14-like isoform X2 [Solanum tuberosum]	AB14G_ARATH RecName: Full=ABC transporter G family member 14 {ECO:0000303|PubMed:18299247}; Short=ABC transporter ABCG.14 {ECO:0000303|PubMed:18299247}; Short=AtABCG14 {ECO:0000303|PubMed:18299247}; AltName: Full=Protein INSENSITIVE TO TEMPERATURE 211 {ECO:0000303|PubMed:28398838}; AltName: Full=White-brown complex homolog protein 14 {ECO:0000303|PubMed:11346655}; Short=AtWBC14 {ECO:0000303|PubMe…	1.5539	2.69667e-05	0.000704831	up
Smechr1102724	PREDICTED: protein NRT1/ PTR FAMILY 6.1 [Solanum tuberosum]	PTR49_ARATH RecName: Full=Protein NRT1/ PTR FAMILY 6.1; Short=AtNPF6.1;	1.55319	7.33178e-06	0.00023961	up
Smechr0100979	PREDICTED: putative pectinesterase/pectinesterase inhibitor 22 [Solanum tuberosum]	PME22_ARATH RecName: Full=Putative pectinesterase/pectinesterase inhibitor 22; Includes: RecName: Full=Pectinesterase inhibitor 22; AltName: Full=Pectin methylesterase inhibitor 22; Includes: RecName: Full=Pectinesterase 22; Short=PE 22; EC=3.1.1.11; AltName: Full=Pectin methylesterase 22; Short=AtPME22; Flags: Precursor;	1.55146	7.13348e-07	3.37862e-05	up
Smechr0801039	PREDICTED: putative leucine-rich repeat-containing protein DDB_G0290503 [Solanum pennellii]	--	1.54987	1.86269e-05	0.000521006	up
Smechr0401420	hypothetical protein CQW23_10009 [Capsicum baccatum]	LAC14_ARATH RecName: Full=Laccase-14; EC=1.10.3.2; AltName: Full=Benzenediol:oxygen oxidoreductase 14; AltName: Full=Diphenol oxidase 14; AltName: Full=Urishiol oxidase 14; Flags: Precursor;	1.54784	2.42718e-05	0.000644378	up
Smechr0902358	PREDICTED: 11S globulin subunit beta-like [Solanum pennellii]	11S1_CARIL RecName: Full=11S globulin seed storage protein 1 {ECO:0000305}; AltName: Full=11S legumin {ECO:0000303|PubMed:21718052}; AltName: Full=Allergen Car i 4 {ECO:0000303|PubMed:21718052, ECO:0000303|PubMed:28121438}; AltName: Full=Pec11S-1 {ECO:0000303|PubMed:21718052}; AltName: Allergen=Car i 4.0101 {ECO:0000305}; Contains: RecName: Full=11S globulin seed storage protein 1 acidic chain {E…	1.54739	0.000317227	0.0052462	up
Smechr0502788	PREDICTED: delta(12) oleic acid desaturase FAD2-like [Solanum tuberosum]	FAD2_VERFO RecName: Full=Delta(12)-fatty-acid desaturase FAD2 {ECO:0000303|PubMed:12481086}; EC=1.14.19.6 {ECO:0000269|PubMed:12481086};	1.54729	6.13641e-08	4.28552e-06	up
Smechr0601139	PREDICTED: probable LRR receptor-like serine/threonine-protein kinase IRK [Solanum tuberosum]	IRK_ARATH RecName: Full=Probable LRR receptor-like serine/threonine-protein kinase IRK {ECO:0000305}; EC=2.7.11.1 {ECO:0000305}; AltName: Full=Inflorescence and root apices receptor-like kinase {ECO:0000303|Ref.1}; Flags: Precursor;	1.5471	4.6114e-05	0.00110156	up
Smechr0901983	PREDICTED: uncharacterized protein LOC108944899 [Nicotiana tomentosiformis]	--	1.54567	0.000109197	0.00217294	up
Smechr0401083	PREDICTED: monofunctional glycosyltransferase-like isoform X2 [Solanum tuberosum]	--	1.54541	0.000938069	0.0124446	up
Smechr0302421	PREDICTED: uncharacterized protein LOC102601595 [Solanum tuberosum]	--	1.54541	1.21269e-08	1.11269e-06	up
Smechr0101986	PREDICTED: uncharacterized protein LOC101245398 [Solanum lycopersicum]	--	1.54443	5.88668e-05	0.0013391	up
Smechr0500624	RecName: Full=Cytochrome P450 77A2; AltName: Full=CYPLXXVIIA2; AltName: Full=Cytochrome P-450EG5 CAA50646.1 CYP77A2 [Solanum melongena]	C77A2_SOLME RecName: Full=Cytochrome P450 77A2; EC=1.14.-.-; AltName: Full=CYPLXXVIIA2; AltName: Full=Cytochrome P-450EG5;	1.54436	1.11563e-07	7.08681e-06	up
Smechr0603129	PREDICTED: uncharacterized protein LOC107023156 [Solanum pennellii]	--	1.54428	0.00428815	0.0387294	up
Smechr1201755	PREDICTED: uncharacterized protein At5g22580-like [Capsicum annuum]	Y5258_ARATH RecName: Full=Stress-response A/B barrel domain-containing protein At5g22580 {ECO:0000305}; AltName: Full=Uncharacterized protein At5g22580;	1.54418	8.98177e-20	1.13314e-16	up
novel.1911	PREDICTED: endoglucanase 3-like [Solanum tuberosum]	GUN3_ARATH RecName: Full=Endoglucanase 3; EC=3.2.1.4; AltName: Full=Cellulase 5; Short=AtCEL5; AltName: Full=Endo-1,4-beta glucanase 3; Flags: Precursor;	1.54383	2.43689e-08	2.00897e-06	up
Smechr1201736	PREDICTED: alcohol-forming fatty acyl-CoA reductase-like [Solanum pennellii]	FAR_SIMCH RecName: Full=Alcohol-forming fatty acyl-CoA reductase; EC=1.2.1.84;	1.54316	2.02856e-10	3.4484e-08	up
Smechr0502445	PREDICTED: protein NRT1/ PTR FAMILY 1.2 isoform X1 [Solanum tuberosum]	PTR6_ARATH RecName: Full=Protein NRT1/ PTR FAMILY 1.2; Short=AtNPF1.2; AltName: Full=Nitrate transporter 1.11;	1.54311	0.00337851	0.0326663	up
Smechr0100113	PREDICTED: uncharacterized protein LOC102589600 [Solanum tuberosum]	--	1.54196	5.90422e-06	0.000196769	up
Smechr0103396	PREDICTED: protein QUIRKY [Solanum pennellii]	QKY_ARATH RecName: Full=Protein QUIRKY {ECO:0000303|PubMed:19180193};	1.5412	3.37899e-07	1.8341e-05	up
Smechr0100323	PREDICTED: phragmoplast orienting kinesin 2 isoform X2 [Solanum tuberosum]	KN12D_ARATH RecName: Full=Kinesin-like protein KIN-12D {ECO:0000305}; AltName: Full=Phragmoplast orienting kinesin 2 {ECO:0000303|PubMed:16682350};	1.53997	1.14263e-09	1.50944e-07	up
Smechr0801967	PREDICTED: cinnamoyl-CoA reductase-like SNL6 isoform X1 [Solanum lycopersicum]	SNL6_ORYSJ RecName: Full=Cinnamoyl-CoA reductase-like SNL6 {ECO:0000305}; EC=1.2.-.- {ECO:0000305}; AltName: Full=Protein SUPPRESSOR OF NH1-MEDIATED LESION 6 {ECO:0000303|PubMed:20862311};	1.5386	0.00297785	0.0298043	up
Smechr0502336	hypothetical protein CQW23_28832 [Capsicum baccatum]	--	1.53845	3.09945e-06	0.000116783	up
Smechr0802377	PREDICTED: cytochrome P450 86A22 [Solanum tuberosum]	86A22_PETHY RecName: Full=Cytochrome P450 86A22 {ECO:0000303|PubMed:19940120}; EC=1.14.14.129 {ECO:0000269|PubMed:19940120}; AltName: Full=Long-chain acyl-CoA omega-monooxygenase {ECO:0000305};	1.53673	0.00456591	0.0405498	up
novel.273	PREDICTED: serine carboxypeptidase-like 40 [Solanum tuberosum]	SCP40_ARATH RecName: Full=Serine carboxypeptidase-like 40; EC=3.4.16.-; Flags: Precursor;	1.53643	3.16615e-07	1.73143e-05	up
Smechr1001682	PREDICTED: laccase-4-like [Solanum tuberosum]	LAC4_ARATH RecName: Full=Laccase-4; EC=1.10.3.2; AltName: Full=Benzenediol:oxygen oxidoreductase 4; AltName: Full=Diphenol oxidase 4; AltName: Full=Protein IRREGULAR XYLEM 12; AltName: Full=Urishiol oxidase 4; Flags: Precursor;	1.53642	0.00520874	0.0445312	up
Smechr0701706	PREDICTED: ferredoxin--NADP reductase, root-type isozyme, chloroplastic isoform X2 [Solanum tuberosum]	FENR2_TOBAC RecName: Full=Ferredoxin--NADP reductase, root-type isozyme, chloroplastic; Short=FNR; EC=1.18.1.2; Flags: Precursor;	1.53581	0.000584158	0.00854569	up
Smechr0402487	Thaumatin-like protein 1 [Capsicum baccatum]	THLP1_ARATH RecName: Full=Thaumatin-like protein 1 {ECO:0000303|PubMed:15988566}; Short=AtTLP1 {ECO:0000303|PubMed:15988566}; Flags: Precursor;	1.53471	3.89715e-08	2.92673e-06	up
Smechr1201671	PREDICTED: transcription factor LHW-like [Solanum tuberosum]	LHW_ARATH RecName: Full=Transcription factor LHW; AltName: Full=BHLH transcription factor delta; Short=bHLH delta; AltName: Full=Basic helix-loop-helix protein 156; Short=AtbHLH156; Short=bHLH 156; AltName: Full=Protein LONESOME HIGHWAY; AltName: Full=bHLH transcription factor bHLH156;	1.53373	1.61795e-10	2.8384e-08	up
Smechr1001364	hypothetical protein A4A49_09742 [Nicotiana attenuata]	--	1.5325	0.00532432	0.0452228	up
Smechr0701937	hypothetical protein BC332_18933 [Capsicum chinense]	--	1.53163	1.4437e-05	0.000424383	up
Smechr0303390	PREDICTED: uncharacterized protein LOC102599003 isoform X2 [Solanum tuberosum]	HIP25_ARATH RecName: Full=Heavy metal-associated isoprenylated plant protein 25 {ECO:0000303|PubMed:21072340, ECO:0000303|PubMed:23368984}; Short=AtHIP25 {ECO:0000303|PubMed:23368984}; Short=AtHIPP25 {ECO:0000303|PubMed:21072340, ECO:0000303|PubMed:23368984}; Flags: Precursor;	1.52855	2.35506e-05	0.000630564	up
Smechr0701817	GDSL esterase/lipase [Capsicum annuum]	GDL34_ARATH RecName: Full=GDSL esterase/lipase At2g04570; EC=3.1.1.-; AltName: Full=Extracellular lipase At2g04570; Flags: Precursor;	1.52772	0.000995559	0.0130964	up
Smechr0303421	PREDICTED: root phototropism protein 3-like [Solanum tuberosum]	RPT3_ARATH RecName: Full=Root phototropism protein 3; AltName: Full=BTB/POZ domain-containing protein RPT3; AltName: Full=Non-phototropic hypocotyl protein 3;	1.52766	0.00389918	0.0363697	up
Smechr0402095	PREDICTED: growth-regulating factor 1-like [Solanum lycopersicum]	GRF6_ORYSJ RecName: Full=Growth-regulating factor 6; Short=OsGRF6; AltName: Full=Transcription activator GRF6;	1.52725	4.52616e-09	4.84166e-07	up
Smechr1002355	PREDICTED: laccase-4-like [Solanum pennellii]	LAC4_ARATH RecName: Full=Laccase-4; EC=1.10.3.2; AltName: Full=Benzenediol:oxygen oxidoreductase 4; AltName: Full=Diphenol oxidase 4; AltName: Full=Protein IRREGULAR XYLEM 12; AltName: Full=Urishiol oxidase 4; Flags: Precursor;	1.52669	0.000347126	0.00560953	up
Smechr0103851	PREDICTED: protein IQ-DOMAIN 14-like isoform X1 [Solanum tuberosum]	IQD18_ARATH RecName: Full=Protein IQ-DOMAIN 18 {ECO:0000303|PubMed:16368012}; Short=AtIQD18 {ECO:0000303|PubMed:16368012};	1.52549	9.56674e-06	0.000300989	up
novel.1572	--	--	1.52437	1.29453e-09	1.69987e-07	up
Smechr1100308	PREDICTED: omega-hydroxypalmitate O-feruloyl transferase [Solanum tuberosum]	HHT1_ARATH RecName: Full=Omega-hydroxypalmitate O-feruloyl transferase; EC=2.3.1.188; AltName: Full=Omega-hydroxyacid hydroxycinnamoyltransferase; AltName: Full=Protein ALIPHATIC SUBERIN FERULOYL TRANSFERASE;	1.52419	8.07603e-07	3.76807e-05	up
Smechr0502029	PREDICTED: uncharacterized protein LOC102584804 [Solanum tuberosum]	--	1.52398	0.00577247	0.0478581	up
Smechr0901958	PREDICTED: cellulose synthase A catalytic subunit 4 [UDP-forming]	CESA4_ARATH RecName: Full=Cellulose synthase A catalytic subunit 4 [UDP-forming]; Short=AtCesA4; EC=2.4.1.12; AltName: Full=Protein IRREGULAR XYLEM 5; Short=AtIRX5;	1.52336	5.14983e-10	7.5287e-08	up
Smechr0602775	PREDICTED: putative phytosulfokines 6 [Solanum pennellii]	PSK6_ARATH RecName: Full=Putative phytosulfokines 6; Short=AtPSK3_2; Short=AtPSK6; Contains: RecName: Full=Phytosulfokine-alpha-like; Short=PSK-alpha-like; Short=Phytosulfokine-a-like; Contains: RecName: Full=Phytosulfokine-beta; Short=PSK-beta; Short=Phytosulfokine-b; Flags: Precursor;	1.52293	1.74952e-17	1.66805e-14	up
Smechr0500158	PREDICTED: uncharacterized protein LOC101260730 [Solanum lycopersicum]	PDLP7_ARATH RecName: Full=Plasmodesmata-located protein 7; Short=PD-located protein 7 {ECO:0000303|PubMed:20886105}; AltName: Full=Cysteine-rich repeat secretory protein 60 {ECO:0000303|PubMed:11402176}; Flags: Precursor;	1.52215	2.04284e-09	2.55986e-07	up
Smechr0902649	PREDICTED: uncharacterized protein LOC107062910 [Solanum tuberosum]	--	1.52209	0.00591739	0.0487279	up
novel.4288	--	--	1.52152	0.000930274	0.0123711	up
Smechr0202733	PREDICTED: uncharacterized protein LOC102591830 [Solanum tuberosum]	HHO2_ARATH RecName: Full=Transcription factor HHO2 {ECO:0000305}; AltName: Full=MYB-domain transcription factor HHO2 {ECO:0000305}; AltName: Full=Protein HRS1 HOMOLOG 2 {ECO:0000303|PubMed:27016098};	1.52014	6.62454e-07	3.19807e-05	up
Smechr0103679	PREDICTED: uncharacterized protein LOC102601751 [Solanum tuberosum]	UBP12_ARATH RecName: Full=Ubiquitin C-terminal hydrolase 12 {ECO:0000303|PubMed:11115897}; EC=3.4.19.12 {ECO:0000255|PROSITE-ProRule:PRU10092, ECO:0000255|PROSITE-ProRule:PRU10093}; AltName: Full=Deubiquitinating enzyme 12 {ECO:0000303|PubMed:11115897}; Short=AtUBP12 {ECO:0000303|PubMed:11115897}; AltName: Full=Ubiquitin thioesterase 12 {ECO:0000303|PubMed:11115897}; AltName: Full=Ubiquitin-speci…	1.51836	0.00249693	0.0262364	up
Smechr0302164	SWEET transporter protein 3 [Solanum tuberosum]	SWET3_ARATH RecName: Full=Bidirectional sugar transporter SWEET3 {ECO:0000303|PubMed:21107422}; Short=AtSWEET3 {ECO:0000303|PubMed:21107422}; AltName: Full=Protein SUGARS WILL EVENTUALLY BE EXPORTED TRANSPORTERS 3 {ECO:0000303|PubMed:21107422};	1.51834	3.65123e-05	0.000895613	up
Smechr0500605	PREDICTED: uncharacterized protein At2g27730, mitochondrial-like [Solanum tuberosum]	--	1.51769	1.98953e-06	8.03471e-05	up
Smechr0900882	PREDICTED: protein trichome birefringence-like 34 [Solanum lycopersicum]	TBL34_ARATH RecName: Full=Protein trichome birefringence-like 34;	1.5176	8.34299e-05	0.00175411	up
Smechr0103674	PREDICTED: uncharacterized protein LOC102601751 [Solanum tuberosum]	UBP12_ARATH RecName: Full=Ubiquitin C-terminal hydrolase 12 {ECO:0000303|PubMed:11115897}; EC=3.4.19.12 {ECO:0000255|PROSITE-ProRule:PRU10092, ECO:0000255|PROSITE-ProRule:PRU10093}; AltName: Full=Deubiquitinating enzyme 12 {ECO:0000303|PubMed:11115897}; Short=AtUBP12 {ECO:0000303|PubMed:11115897}; AltName: Full=Ubiquitin thioesterase 12 {ECO:0000303|PubMed:11115897}; AltName: Full=Ubiquitin-speci…	1.51723	1.92499e-06	7.83173e-05	up
Smechr0302757	PREDICTED: uncharacterized protein LOC107012956 [Solanum pennellii]	--	1.51574	4.74167e-08	3.45449e-06	up
Smechr0202544	PREDICTED: LRR receptor-like serine/threonine-protein kinase HSL2 [Solanum tuberosum]	HSL2_ARATH RecName: Full=LRR receptor-like serine/threonine-protein kinase HSL2; EC=2.7.11.1; AltName: Full=Protein HAESA-LIKE2; Flags: Precursor;	1.51336	7.80134e-06	0.000253821	up
Smechr0300445	PREDICTED: glucan endo-1,3-beta-glucosidase 12 [Solanum lycopersicum]	E1313_ARATH RecName: Full=Glucan endo-1,3-beta-glucosidase 13; EC=3.2.1.39; AltName: Full=(1->3)-beta-glucan endohydrolase 13; Short=(1->3)-beta-glucanase 13; AltName: Full=Beta-1,3-endoglucanase 13; Short=Beta-1,3-glucanase 13; Flags: Precursor;	1.51331	4.18999e-08	3.11466e-06	up
novel.1070	hypothetical protein CQW23_04090 [Capsicum baccatum]	BBE13_ARATH RecName: Full=Berberine bridge enzyme-like 13 {ECO:0000303|PubMed:26037923}; Short=AtBBE-like 13 {ECO:0000303|PubMed:26037923}; EC=1.1.1.194 {ECO:0000269|PubMed:26037923}; EC=1.1.1.195 {ECO:0000269|PubMed:26037923}; Flags: Precursor;	1.51222	2.96877e-08	2.36735e-06	up
Smechr0402296	PREDICTED: lysine histidine transporter-like 8 [Solanum tuberosum]	LHTL8_ARATH RecName: Full=Lysine histidine transporter-like 8; AltName: Full=Amino acid transporter-like protein 1;	1.51169	4.10738e-10	6.25492e-08	up
Smechr0201289	PREDICTED: GDSL esterase/lipase At1g29670-like [Solanum lycopersicum]	GDL15_ARATH RecName: Full=GDSL esterase/lipase At1g29670; EC=3.1.1.-; AltName: Full=Extracellular lipase At1g29670; Flags: Precursor;	1.51112	2.68571e-06	0.000103325	up
Smechr1201470	PREDICTED: zinc finger protein ZAT11-like [Solanum tuberosum]	ZAT11_ARATH RecName: Full=Zinc finger protein ZAT11;	1.50946	0.00119634	0.0150027	up
Smechr0101556	PREDICTED: subtilisin-like protease SBT1.1 [Solanum tuberosum]	SBT11_ARATH RecName: Full=Subtilisin-like protease SBT1.1 {ECO:0000303|PubMed:16193095}; EC=3.4.21.- {ECO:0000305}; AltName: Full=Subtilase subfamily 1 member 1 {ECO:0000303|PubMed:16193095}; Short=AtSBT1.1 {ECO:0000303|PubMed:16193095}; Flags: Precursor;	1.509	0.00187395	0.0211208	up
Smechr1001782	non-specific lipid transfer protein a7 precursor [Solanum tuberosum]	NLTP2_SOLLC RecName: Full=Non-specific lipid-transfer protein 2; Short=LTP 2; Flags: Precursor;	1.50759	3.10432e-08	2.42258e-06	up
Smechr0302993	plasmodesmata callose-binding protein 3 [Capsicum chinense]	PDCB2_ARATH RecName: Full=PLASMODESMATA CALLOSE-BINDING PROTEIN 2; Short=AtPDCB2; AltName: Full=Glucan endo-1,3-beta-glucosidase-like protein 3; Flags: Precursor;	1.50579	3.20847e-05	0.000808719	up
Smechr0801852	PREDICTED: uncharacterized protein LOC102578745 [Solanum tuberosum]	--	1.50484	0.0046416	0.0410103	up
Smechr0400998	potassium channel AKT2/3-like [Solanum tuberosum]	AKT2_ARATH RecName: Full=Potassium channel AKT2/3;	1.50368	2.34738e-11	5.53502e-09	up
Smechr1201386	PREDICTED: rho GTPase-activating protein gacU-like [Solanum pennellii]	SMR14_ARATH RecName: Full=Cyclin-dependent protein kinase inhibitor SMR14 {ECO:0000303|PubMed:26546445}; AltName: Full=Cyclin-dependent protein kinase inhibitor SMR13 {ECO:0000303|PubMed:24399300}; AltName: Full=Protein SIAMESE-RELATED 13 {ECO:0000303|PubMed:24399300}; AltName: Full=Protein SIAMESE-RELATED 14 {ECO:0000303|PubMed:26546445};	1.50263	0.00245947	0.0260172	up
Smechr0101047	putative linoleate 9S-lipoxygenase 5 [Capsicum annuum]	LOX15_SOLTU RecName: Full=Probable linoleate 9S-lipoxygenase 5; EC=1.13.11.58; AltName: Full=Leaf lipoxygenase;	1.50048	9.79819e-07	4.45777e-05	up
Smechr1001544	Thioredoxin H2 [Capsicum baccatum]	TRH21_ORYSJ RecName: Full=Thioredoxin H2-1; Short=OsTrxh2-1; AltName: Full=OsTrx24;	1.49487	0.00364813	0.0347825	up
Smechr0700063	PREDICTED: cellulose synthase A catalytic subunit 7 [UDP-forming]	CESA9_ORYSI RecName: Full=Cellulose synthase A catalytic subunit 9 [UDP-forming]; EC=2.4.1.12; AltName: Full=OsCesA9;	1.49405	2.87797e-06	0.000109378	up
Smechr1001975	PREDICTED: nucleolin 2 isoform X2 [Solanum tuberosum]	--	1.49366	7.70334e-05	0.00165248	up
Smechr0302017	PREDICTED: early endosome antigen 1 [Solanum tuberosum]	--	1.49341	4.24728e-07	2.23354e-05	up
Smechr0600045	PREDICTED: leucine-rich repeat extensin-like protein 1 [Nicotiana tomentosiformis]	--	1.49116	0.00151374	0.0180308	up
Smechr0302685	hypothetical protein A4A49_06395 [Nicotiana attenuata]	--	1.48883	1.44866e-06	6.10918e-05	up
Smechr0101414	PREDICTED: uncharacterized protein LOC107027464 [Solanum pennellii]	Y1465_ARATH RecName: Full=Late embryogenesis abundant protein At1g64065 {ECO:0000305};	1.48883	0.00215371	0.0234503	up
Smechr0600043	PREDICTED: kinesin-4-like [Solanum tuberosum]	KN14I_ARATH RecName: Full=Kinesin-like protein KIN-14I {ECO:0000305};	1.48868	5.52636e-11	1.17251e-08	up
Smechr0501408	hypothetical protein T459_26656 [Capsicum annuum]	DRL23_ARATH RecName: Full=Putative disease resistance protein At4g10780;	1.4882	2.70331e-05	0.000705726	up
Smechr0202819	PREDICTED: basic leucine zipper 43 [Solanum tuberosum]	BZP43_ARATH RecName: Full=Basic leucine zipper 43 {ECO:0000303|PubMed:11906833}; Short=AtbZIP43 {ECO:0000303|PubMed:11906833}; Short=bZIP protein 43 {ECO:0000303|PubMed:11906833};	1.48741	0.000118566	0.00233315	up
Smechr0801488	PREDICTED: acyl-protein thioesterase 1 homolog 1-like [Solanum tuberosum]	CAEH1_ORYSJ RecName: Full=Probable carboxylesterase Os04g0669500 {ECO:0000305}; EC=3.1.1.- {ECO:0000305};	1.48659	4.12814e-07	2.18135e-05	up
Smechr0303540	PREDICTED: acid phosphatase 1-like [Solanum tuberosum]	PPA1_SOLLC RecName: Full=Acid phosphatase 1; EC=3.1.3.2; AltName: Full=Apase-1(1); Flags: Precursor;	1.48656	2.95767e-06	0.000112213	up
Smechr1200130	PREDICTED: uncharacterized protein LOC102604206 [Solanum tuberosum]	SDEH3_ARATH RecName: Full=Senescence/dehydration-associated protein At3g51250 {ECO:0000305};	1.48579	1.88755e-07	1.10379e-05	up
novel.5544	PREDICTED: uncharacterized protein LOC102602610 [Solanum tuberosum]	--	1.48547	1.16291e-08	1.08517e-06	up
Smechr0202352	Zinc-finger homeodomain protein 6 [Capsicum chinense]	ZHD6_ARATH RecName: Full=Zinc-finger homeodomain protein 6; Short=AtZHD6; AltName: Full=Homeobox protein 24; Short=AtHB-24;	1.48468	0.00156092	0.0184326	up
Smechr0201971	homeobox protein knotted-1-like LET6-like [Solanum tuberosum]	LET6_SOLLC RecName: Full=Homeobox protein knotted-1-like LET6;	1.48307	3.84755e-05	0.000935398	up
Smechr1201876	PREDICTED: uncharacterized protein LOC102590252 [Solanum tuberosum]	--	1.47866	0.000359124	0.00576096	up
Smechr0202636	PREDICTED: uncharacterized protein LOC101268546 [Solanum lycopersicum]	--	1.4771	0.0057963	0.0480011	up
Smechr0500052	PREDICTED: synaptotagmin-4-like [Solanum tuberosum]	CLB_ARATH RecName: Full=Calcium-dependent lipid-binding protein {ECO:0000303|PubMed:21252258}; Short=AtCLB {ECO:0000303|PubMed:21252258}; Short=CaLB protein {ECO:0000303|PubMed:15238157}; AltName: Full=Protein NTMC 2 TYPE 4; Short=NTMC2TYPE4;	1.47652	0.00133293	0.0163021	up
novel.1482	hypothetical protein BC332_08759 [Capsicum chinense]	--	1.47609	3.42775e-08	2.63684e-06	up
Smechr0600167	PREDICTED: uncharacterized protein LOC104647773 [Solanum lycopersicum]	--	1.47563	0.000681112	0.00962999	up
Smechr0401259	PREDICTED: FHA domain-containing protein PS1 [Solanum tuberosum]	PS1_ARATH RecName: Full=FHA domain-containing protein PS1 {ECO:0000305}; AltName: Full=Protein PARALLEL SPINDLE 1 {ECO:0000303|PubMed:19043546}; Short=AtPS1 {ECO:0000303|PubMed:19043546};	1.47397	2.13267e-05	0.000581556	up
Smechr0101421	PREDICTED: WRKY transcription factor 22-like [Solanum pennellii]	WRK22_ARATH RecName: Full=WRKY transcription factor 22; AltName: Full=WRKY DNA-binding protein 22;	1.47035	8.44808e-09	8.45927e-07	up
Smechr1002396	--	--	1.46892	2.55728e-05	0.000673213	up
Smechr0600044	PREDICTED: uncharacterized protein LOC102597570 [Solanum tuberosum]	--	1.46882	0.000294046	0.00491849	up
Smechr0303437	PREDICTED: uncharacterized protein LOC102602559 [Solanum tuberosum]	--	1.46794	9.32397e-05	0.001902	up
Smechr0402584	PREDICTED: xylem cysteine proteinase 1 [Solanum tuberosum]	XCP1_ARATH RecName: Full=Cysteine protease XCP1 {ECO:0000305}; EC=3.4.22.-; AltName: Full=Xylem cysteine peptidase 1 {ECO:0000303|PubMed:10889267}; Short=AtXCP1 {ECO:0000303|PubMed:10889267}; Flags: Precursor;	1.46594	9.42992e-06	0.00029711	up
Smechr0900097	PREDICTED: serine/threonine-protein kinase KIPK-like [Solanum tuberosum]	KIPK2_ARATH RecName: Full=Serine/threonine-protein kinase KIPK2 {ECO:0000305}; EC=2.7.11.1 {ECO:0000255|PROSITE-ProRule:PRU00159};	1.46562	2.34302e-05	0.000628887	up
Smechr0400312	PREDICTED: HVA22-like protein f [Solanum tuberosum]	HA22F_ARATH RecName: Full=HVA22-like protein f; Short=AtHVA22f;	1.46468	0.00250047	0.0262429	up
Smechr1201478	PREDICTED: zinc finger protein ZAT11-like [Solanum tuberosum]	ZAT11_ARATH RecName: Full=Zinc finger protein ZAT11;	1.464	3.15097e-05	0.000797894	up
Smechr0800036	PREDICTED: anthranilate N-benzoyltransferase protein 2 [Solanum tuberosum]	SHT_ARATH RecName: Full=Spermidine hydroxycinnamoyl transferase {ECO:0000303|PubMed:19077165}; Short=AtSHT {ECO:0000303|PubMed:33519864}; EC=2.3.1.- {ECO:0000269|PubMed:19077165}; AltName: Full=BAHD-like hydroxycinnamoyl transferase {ECO:0000303|PubMed:19077165};	1.46306	0.00313484	0.03091	up
Smechr0301489	PREDICTED: RING-H2 finger protein ATL47 [Solanum tuberosum]	ATL46_ARATH RecName: Full=RING-H2 finger protein ATL46; EC=2.3.2.27 {ECO:0000305}; AltName: Full=RING-type E3 ubiquitin transferase ATL46 {ECO:0000305};	1.46091	4.89252e-05	0.00115862	up
Smechr1200531	PREDICTED: classical arabinogalactan protein 9-like [Solanum pennellii]	--	1.45816	9.34636e-17	7.59098e-14	up
Smechr0602909	expansin18 precursor [Solanum lycopersicum]	EXPA7_ORYSJ RecName: Full=Expansin-A7; AltName: Full=Alpha-expansin-7; AltName: Full=OsEXP7; AltName: Full=OsEXPA7; AltName: Full=OsaEXPa1.26; Flags: Precursor;	1.45719	2.68495e-06	0.000103325	up
Smechr0900635	hypothetical protein BC332_23532 [Capsicum chinense]	--	1.45699	0.00538673	0.0455732	up
Smechr0102107	PREDICTED: probable inactive leucine-rich repeat receptor-like protein kinase At3g03770 [Solanum tuberosum]	Y3037_ARATH RecName: Full=Probable inactive leucine-rich repeat receptor-like protein kinase At3g03770; Flags: Precursor;	1.45546	2.99048e-06	0.000113066	up
Smechr1201487	PREDICTED: 3-ketoacyl-CoA synthase 3-like [Solanum lycopersicum]	KCS3_ARATH RecName: Full=3-ketoacyl-CoA synthase 3 {ECO:0000303|PubMed:18465198}; Short=KCS-3 {ECO:0000303|PubMed:18465198}; EC=2.3.1.199 {ECO:0000305}; AltName: Full=Very long-chain fatty acid condensing enzyme 3 {ECO:0000303|PubMed:18465198}; Short=VLCFA condensing enzyme 3 {ECO:0000303|PubMed:18465198}; Flags: Precursor;	1.45338	3.13959e-05	0.000795931	up
Smechr0802537	PREDICTED: dof zinc finger protein DOF4.6-like [Solanum tuberosum]	DOF46_ARATH RecName: Full=Dof zinc finger protein DOF4.6 {ECO:0000303|PubMed:12475498}; Short=AtDOF4.6 {ECO:0000303|PubMed:12475498};	1.4524	6.11697e-10	8.59866e-08	up
Smechr0401145	PREDICTED: pathogenesis-related protein 5 [Solanum pennellii]	CRJ35_CRYJA RecName: Full=Pathogenesis-related thaumatin-like protein 3.5 {ECO:0000305}; AltName: Allergen=Cry j 3.5 {ECO:0000303|PubMed:16203714}; Flags: Precursor;	1.45034	0.00382926	0.0359008	up
Smechr0701298	PREDICTED: 21 kDa protein-like [Solanum tuberosum]	PMEI3_ARATH RecName: Full=Pectinesterase inhibitor 3 {ECO:0000305}; AltName: Full=Pectin methylesterase inhibitor 3 {ECO:0000303|PubMed:19097903}; Short=AtPMEI3 {ECO:0000303|PubMed:28082716}; Flags: Precursor;	1.44958	1.67538e-06	6.95823e-05	up
novel.82	PREDICTED: uncharacterized protein LOC108194846 [Daucus carota subsp. sativus]	STY46_ARATH RecName: Full=Serine/threonine-protein kinase STY46 {ECO:0000305}; EC=2.7.11.1 {ECO:0000269|PubMed:17090544}; AltName: Full=Serine/threonine/tyrosine-protein kinase 46 {ECO:0000303|PubMed:16429265};	1.44673	1.62959e-07	9.79047e-06	up
Smechr0302076	PREDICTED: protein DETOXIFICATION 35-like [Solanum tuberosum]	DTX35_ARATH RecName: Full=Protein DETOXIFICATION 35 {ECO:0000303|PubMed:11739388}; Short=AtDTX35 {ECO:0000303|PubMed:11739388}; AltName: Full=Multidrug and toxic compound extrusion protein 35 {ECO:0000305}; Short=MATE protein 35 {ECO:0000305}; AltName: Full=Protein DETOXIFYING EFFLUX CARRIER 35 {ECO:0000303|PubMed:19995827}; Short=Protein DTX5 {ECO:0000303|PubMed:19995827}; AltName: Full=Protein …	1.44604	0.00149857	0.0178793	up
Smechr0801470	PREDICTED: replication protein A 70 kDa DNA-binding subunit B-like [Nicotiana attenuata]	--	1.4456	0.00431645	0.0389048	up
Smechr0201218	PREDICTED: uncharacterized protein At1g04910 isoform X2 [Solanum pennellii]	OFUT8_ARATH RecName: Full=O-fucosyltransferase 8 {ECO:0000305}; Short=O-FucT-8 {ECO:0000305}; EC=2.4.1.- {ECO:0000305}; AltName: Full=O-fucosyltransferase family protein {ECO:0000312|EMBL:ARJ31409.1};	1.44516	0.000145056	0.00275644	up
Smechr0801861	PREDICTED: heavy metal-associated isoprenylated plant protein 21-like [Solanum lycopersicum]	HIP44_ARATH RecName: Full=Heavy metal-associated isoprenylated plant protein 44 {ECO:0000303|PubMed:21072340, ECO:0000303|PubMed:23368984}; Short=AtHIP44 {ECO:0000303|PubMed:21072340, ECO:0000303|PubMed:23368984}; Flags: Precursor;	1.44456	2.27808e-14	1.18943e-11	up
Smechr0502617	PREDICTED: adenosylhomocysteinase [Solanum pennellii]	SAHH_NICSY RecName: Full=Adenosylhomocysteinase; Short=AdoHcyase; EC=3.3.1.1; AltName: Full=Cytokinin-binding protein CBP57; AltName: Full=S-adenosyl-L-homocysteine hydrolase;	1.44432	1.07704e-05	0.000330327	up
novel.1058	PREDICTED: ABC transporter B family member 9 [Nicotiana tomentosiformis]	AB9B_ARATH RecName: Full=ABC transporter B family member 9; Short=ABC transporter ABCB.9; Short=AtABCB9; AltName: Full=Multidrug resistance protein 9; AltName: Full=P-glycoprotein 9;	1.44401	0.000364844	0.00582713	up
Smechr0202681	PREDICTED: protein RALF-like 34 [Solanum tuberosum]	RLF34_ARATH RecName: Full=Protein RALF-like 34; Flags: Precursor;	1.44275	3.4827e-06	0.000126653	up
Smechr0601725	PREDICTED: uncharacterized protein LOC102578865 [Solanum tuberosum]	CSI3_ARATH RecName: Full=Protein CELLULOSE SYNTHASE INTERACTIVE 3 {ECO:0000303|PubMed:20616083};	1.44243	0.00181368	0.0206493	up
Smechr0100734	PREDICTED: WEB family protein At3g51220 [Solanum tuberosum]	--	1.44162	0.00546992	0.0461168	up
Smechr1201941	PREDICTED: clathrin interactor EPSIN 1 [Solanum pennellii]	EPN1_ARATH RecName: Full=Clathrin interactor EPSIN 1; AltName: Full=EPSIN-related 1;	1.44093	0.0020518	0.0225873	up
novel.4728	R2 late blight resistance protein [Solanum hjertingii]	RPP13_ARATH RecName: Full=Disease resistance protein RPP13; AltName: Full=Resistance to Peronospora parasitica protein 13;	1.44053	2.35389e-06	9.23407e-05	up
Smechr0402290	PREDICTED: serpin-ZX-like [Solanum tuberosum]	SPZX_ARATH RecName: Full=Serpin-ZX; AltName: Full=ArathZx; AltName: Full=AtSerpin1; AltName: Full=Serpin-1;	1.44031	0.00270034	0.0277227	up
Smechr0701679	PREDICTED: uncharacterized protein LOC107878108 [Capsicum annuum]	--	1.43983	5.05346e-07	2.55929e-05	up
Smechr0500275	PREDICTED: laccase-12-like [Solanum tuberosum]	LAC5_ARATH RecName: Full=Laccase-5; EC=1.10.3.2; AltName: Full=Benzenediol:oxygen oxidoreductase 5; AltName: Full=Diphenol oxidase 5; AltName: Full=Urishiol oxidase 5; Flags: Precursor;	1.43957	0.00244766	0.0259299	up
Smechr0200894	PREDICTED: probable esterase D14L [Solanum tuberosum]	KAI2_ARATH RecName: Full=Probable esterase KAI2; AltName: Full=Protein DWARF-14-like; Short=Protein D14-like; AltName: Full=Protein HYPOSENSITIVE TO LIGHT; AltName: Full=Protein KARRIKIN INSENSITIVE 2;	1.43896	6.89248e-06	0.000227286	up
Smechr0101646	PREDICTED: cysteine-rich repeat secretory protein 15 [Solanum tuberosum]	PDLP8_ARATH RecName: Full=Plasmodesmata-located protein 8 {ECO:0000303|PubMed:28786767}; Short=PD-located protein 8 {ECO:0000303|PubMed:20886105}; AltName: Full=Cysteine-rich repeat secretory protein 15 {ECO:0000303|PubMed:11402176}; Flags: Precursor;	1.43739	1.54075e-07	9.28217e-06	up
Smechr0502631	PREDICTED: kinesin-like protein KIN12B [Solanum tuberosum]	KN12B_ARATH RecName: Full=Kinesin-like protein KIN-12B {ECO:0000305}; AltName: Full=Phragmoplast-associated kinesin-related protein 1-like protein {ECO:0000303|PubMed:15258761}; Short=AtPAKRP1L {ECO:0000303|PubMed:15258761};	1.43667	1.4127e-06	5.99951e-05	up
Smechr1100205	PREDICTED: uncharacterized protein At4g38062 [Solanum tuberosum]	Y4862_ARATH RecName: Full=Uncharacterized protein At4g38062;	1.43609	0.000615577	0.00888676	up
Smechr0100194	PREDICTED: B-box zinc finger protein 20 [Solanum tuberosum]	BBX20_ARATH RecName: Full=B-box zinc finger protein 20 {ECO:0000303|PubMed:19920209}; AltName: Full=Protein BZR1 SUPPRESSOR 1 {ECO:0000303|PubMed:22535582}; AltName: Full=Protein DOUBLE B-BOX 2; AltName: Full=Protein SALT TOLERANCE HOMOLOG 7;	1.43575	0.00475573	0.0416321	up
Smechr0702248	PREDICTED: GDSL esterase/lipase At4g10955-like [Solanum pennellii]	GDL62_ARATH RecName: Full=GDSL esterase/lipase At4g10955; EC=3.1.1.-;	1.43512	1.37092e-05	0.000406256	up
novel.4843	PREDICTED: subtilisin-like protease SBT1.7 [Solanum tuberosum]	SBT4_LOTJA RecName: Full=Subtilisin-like protease 4 {ECO:0000303|PubMed:19220794}; Short=SbtM4 {ECO:0000303|PubMed:19220794}; Short=Subtilase 4 {ECO:0000303|PubMed:19220794}; EC=3.4.21.- {ECO:0000255|PROSITE-ProRule:PRU10080}; Flags: Precursor;	1.43385	0.00123057	0.0153063	up
novel.6686	Retrovirus-related Pol polyprotein from transposon TNT 1-94 [Cajanus cajan]	POLX_TOBAC RecName: Full=Retrovirus-related Pol polyprotein from transposon TNT 1-94; Includes: RecName: Full=Protease; EC=3.4.23.-; Includes: RecName: Full=Reverse transcriptase; EC=2.7.7.49; Includes: RecName: Full=Endonuclease;	1.43295	1.5052e-09	1.95311e-07	up
Smechr0201641	PREDICTED: GDSL esterase/lipase At5g45950 [Solanum pennellii]	GDL85_ARATH RecName: Full=GDSL esterase/lipase At5g45950; EC=3.1.1.-; AltName: Full=Extracellular lipase At5g45950; Flags: Precursor;	1.43236	4.60301e-08	3.3759e-06	up
Smechr0601943	Pleiotropic drug resistance protein 6 [Capsicum baccatum]	AB32G_ARATH RecName: Full=ABC transporter G family member 32 {ECO:0000303|PubMed:18299247}; Short=ABC transporter ABCG.32; Short=AtABCG32 {ECO:0000303|PubMed:18299247}; AltName: Full=Pleiotropic drug resistance protein 4 {ECO:0000303|PubMed:12430018, ECO:0000303|PubMed:16506311}; AltName: Full=Protein PERMEABLE CUTICLE 1 {ECO:0000303|PubMed:21628525};	1.42993	5.52095e-05	0.00127845	up
Smechr0702256	PREDICTED: cytochrome P450 724B1-like [Solanum pennellii]	C724B_ORYSJ RecName: Full=Cytochrome P450 724B1; EC=1.14.-.-; AltName: Full=Dwarf protein 11; AltName: Full=OsDWARF11;	1.42971	0.00115697	0.0146374	up
Smechr0801580	BURP domain-containing protein precursor [Solanum tuberosum]	RD22_ARATH RecName: Full=BURP domain protein RD22 {ECO:0000303|PubMed:9790599}; AltName: Full=Dehydration-responsive protein RD22 {ECO:0000303|PubMed:8479424}; Flags: Precursor;	1.42888	0.0027398	0.0279682	up
Smechr0601948	flavin monooxygenase-like protein [Solanum lycopersicum]	YUC4_ARATH RecName: Full=Probable indole-3-pyruvate monooxygenase YUCCA4; EC=1.14.13.168; AltName: Full=Flavin-containing monooxygenase YUCCA4;	1.42866	0.00248405	0.0261511	up
Smechr0900411	PREDICTED: dof zinc finger protein DOF2.4 [Solanum lycopersicum]	DOF51_ARATH RecName: Full=Dof zinc finger protein DOF5.1 {ECO:0000303|PubMed:12475498}; Short=AtDOF5.1 {ECO:0000303|PubMed:12475498}; AltName: Full=Protein PHLOEM EARLY DOF 2 {ECO:0000303|PubMed:30626969};	1.42732	6.88279e-07	3.29548e-05	up
Smechr0302740	PREDICTED: uncharacterized protein LOC104217006 [Nicotiana sylvestris]	--	1.42683	2.31029e-07	1.31304e-05	up
Smechr0302419	PREDICTED: NAC domain-containing protein 83-like [Solanum tuberosum]	NAC83_ARATH RecName: Full=NAC domain-containing protein 83 {ECO:0000303|PubMed:15029955}; Short=ANAC083 {ECO:0000303|PubMed:15029955}; AltName: Full=Protein VND-INTERACTING 2 {ECO:0000303|PubMed:20388856};	1.42628	2.10448e-05	0.000575426	up
Smechr0200812	PREDICTED: uncharacterized protein LOC107009459 [Solanum pennellii]	--	1.42613	0.0010137	0.0132633	up
Smechr0702512	PREDICTED: 21.7 kDa class VI heat shock protein [Solanum tuberosum]	HS217_ARATH RecName: Full=21.7 kDa class VI heat shock protein; AltName: Full=21.7 kDa heat shock protein; Short=AtHsp21.7;	1.4258	2.07883e-11	5.00952e-09	up
Smechr0502624	PREDICTED: crocetin glucosyltransferase, chloroplastic-like [Solanum tuberosum]	U75C1_SOLLC RecName: Full=UDP-glycosyltransferase 75C1 {ECO:0000303|PubMed:28482127}; Short=Abscisic acid beta-glucosyltransferase {ECO:0000305}; Short=Indole-3-acetate beta-glucosyltransferase {ECO:0000305}; Short=SlUGT75C1 {ECO:0000303|PubMed:28482127}; EC=2.4.1.121 {ECO:0000269|PubMed:28482127}; EC=2.4.1.263 {ECO:0000269|PubMed:28482127};	1.42512	0.00202197	0.0223262	up
Smechr1001520	PREDICTED: UPF0481 protein At3g47200-like [Solanum lycopersicum]	Y3720_ARATH RecName: Full=UPF0481 protein At3g47200;	1.42349	3.27775e-06	0.000121918	up
Smechr1000286	PREDICTED: protein TPX2-like isoform X1 [Solanum lycopersicum]	TPX2_ARATH RecName: Full=Protein TPX2; Short=AtTPX2; AltName: Full=Targeting protein for XKLP2;	1.42224	0.00387747	0.0362288	up
Smechr1102312	PREDICTED: inactive leucine-rich repeat receptor-like serine/threonine-protein kinase At1g60630 [Solanum pennellii]	Y1063_ARATH RecName: Full=Inactive leucine-rich repeat receptor-like serine/threonine-protein kinase At1g60630; Flags: Precursor;	1.42211	1.37543e-06	5.87948e-05	up
Smechr0402408	PREDICTED: transcription factor bHLH110 [Solanum lycopersicum]	BH110_ARATH RecName: Full=Transcription factor bHLH110; AltName: Full=Basic helix-loop-helix protein 110; Short=AtbHLH110; Short=bHLH 110; AltName: Full=Transcription factor EN 59; AltName: Full=bHLH transcription factor bHLH110;	1.42101	0.00056657	0.00834968	up
Smechr0202347	Laccase-11 [Capsicum baccatum]	LAC11_ARATH RecName: Full=Laccase-11; EC=1.10.3.2; AltName: Full=Benzenediol:oxygen oxidoreductase 11; AltName: Full=Diphenol oxidase 11; AltName: Full=Urishiol oxidase 11; Flags: Precursor;	1.42067	0.00324325	0.0316799	up
Smechr0500211	PREDICTED: major pollen allergen Lol p 11-like [Solanum tuberosum]	DFC_ARATH RecName: Full=Protein DOWNSTREAM OF FLC; Short=AtDFC; AltName: Full=Pollen allergen-like protein; Flags: Precursor;	1.41999	6.65041e-05	0.0014657	up
Smechr0501418	--	--	1.4198	0.000897331	0.0120426	up
Smechr0104033	PREDICTED: probable transmembrane ascorbate ferrireductase 3 [Solanum tuberosum]	ACFR3_ARATH RecName: Full=Probable transmembrane ascorbate ferrireductase 3; EC=7.2.1.3 {ECO:0000250|UniProtKB:Q8L856}; AltName: Full=Artb561-3; AltName: Full=Protein b561A.tha14;	1.41891	2.61085e-10	4.17908e-08	up
Smechr0900556	PREDICTED: uncharacterized protein LOC102587129 [Solanum tuberosum]	--	1.41865	0.000361837	0.00579177	up
Smechr1100825	PREDICTED: low affinity sulfate transporter 3-like [Solanum tuberosum]	SUT21_ARATH RecName: Full=Sulfate transporter 2.1; AltName: Full=AST68;	1.41757	1.31213e-08	1.16956e-06	up
Smechr0300991	PREDICTED: uncharacterized protein At1g08160 [Solanum tuberosum]	NHL13_ARATH RecName: Full=NDR1/HIN1-like protein 13 {ECO:0000303|PubMed:26206852};	1.41597	0.00484518	0.0422633	up
Smechr1200653	PREDICTED: ABC transporter G family member 25 [Solanum tuberosum]	AB25G_ARATH RecName: Full=ABC transporter G family member 25 {ECO:0000303|PubMed:18299247}; Short=ABC transporter ABCG.25 {ECO:0000303|PubMed:18299247}; Short=AtABCG25 {ECO:0000303|PubMed:18299247}; AltName: Full=White-brown complex homolog protein 26 {ECO:0000303|PubMed:11346655}; Short=AtWBC26 {ECO:0000303|PubMed:11346655};	1.41594	1.58107e-06	6.61668e-05	up
Smechr0702386	PREDICTED: basic leucine zipper 34-like [Solanum tuberosum]	BZP34_ARATH RecName: Full=Basic leucine zipper 34 {ECO:0000303|PubMed:11906833}; Short=AtbZIP34 {ECO:0000303|PubMed:11906833}; Short=bZIP protein 34;	1.41454	1.33954e-06	5.75976e-05	up
Smechr1001348	PREDICTED: UPF0481 protein At3g47200-like [Solanum tuberosum]	Y3720_ARATH RecName: Full=UPF0481 protein At3g47200;	1.41431	5.13279e-05	0.00119997	up
Smechr0901224	PREDICTED: probable inactive receptor kinase At5g58300 [Solanum tuberosum]	Y5830_ARATH RecName: Full=Probable inactive receptor kinase At5g58300; Flags: Precursor;	1.41214	9.93371e-05	0.00200956	up
Smechr0600004	PREDICTED: uncharacterized protein LOC102580649 [Solanum tuberosum]	--	1.41134	1.56071e-05	0.000455118	up
Smechr0100261	PREDICTED: deSI-like protein At4g17486 [Solanum pennellii]	PPDEX_ARATH RecName: Full=DeSI-like protein At4g17486; EC=3.4.-.-;	1.41081	3.73454e-07	2.00232e-05	up
Smechr0801559	PREDICTED: uncharacterized protein LOC102584537 [Solanum tuberosum]	--	1.40736	2.09117e-09	2.59081e-07	up
Smechr0303522	PREDICTED: uncharacterized protein LOC102580149 [Solanum tuberosum]	--	1.40729	3.64961e-06	0.000132068	up
Smechr0102321	PREDICTED: uncharacterized protein LOC107841855 [Capsicum annuum]	PM19L_ORYSJ RecName: Full=Membrane protein PM19L {ECO:0000305}; AltName: Full=PM19-like protein 1 {ECO:0000303|PubMed:26505346}; Short=OsPM19L1 {ECO:0000303|PubMed:26505346};	1.40648	0.00255659	0.0266715	up
Smechr1000445	PREDICTED: chlorophyllase-2, chloroplastic isoform X1 [Solanum lycopersicum]	CLH1_ARATH RecName: Full=Chlorophyllase-1 {ECO:0000303|PubMed:10611389}; Short=AtCLH1 {ECO:0000303|PubMed:10611389}; EC=3.1.1.14 {ECO:0000269|PubMed:10611389}; AltName: Full=Chlorophyll-chlorophyllido hydrolase 1 {ECO:0000305}; Short=Chlase 1 {ECO:0000303|PubMed:10611389}; AltName: Full=Coronatine-induced protein 1 {ECO:0000303|PubMed:10611389}; Short=CORI1 {ECO:0000303|PubMed:10611389};	1.40618	9.5746e-08	6.26751e-06	up
Smechr0302793	PREDICTED: 22.0 kDa heat shock protein-like [Solanum lycopersicum]	HS174_ORYSJ RecName: Full=17.4 kDa class I heat shock protein; AltName: Full=17.4 kDa heat shock protein; Short=OsHsp17.4;	1.40413	1.5522e-05	0.000453239	up
Smechr0301526	PREDICTED: nucleobase-ascorbate transporter 7 [Solanum lycopersicum]	NAT7_ARATH RecName: Full=Nucleobase-ascorbate transporter 7; Short=AtNAT7;	1.40244	1.22953e-07	7.63803e-06	up
Smechr1000163	PREDICTED: phosphopantetheine adenylyltransferase [Solanum tuberosum]	COAD_ARATH RecName: Full=Phosphopantetheine adenylyltransferase; EC=2.7.7.3; AltName: Full=AtCoaD; AltName: Full=Dephospho-CoA pyrophosphorylase; AltName: Full=Pantetheine-phosphate adenylyltransferase;	1.3999	0.00450227	0.0401505	up
Smechr0301909	gibberellin 20-oxidase (plasmid) [Solanum dulcamara]	GAOX1_ARATH RecName: Full=Gibberellin 20 oxidase 1; EC=1.14.11.-; AltName: Full=GA 20-oxidase 1; Short=AtGA20ox1; AltName: Full=Gibberellin C-20 oxidase 1;	1.39695	3.06102e-08	2.40591e-06	up
Smechr0500311	PREDICTED: uncharacterized acetyltransferase At3g50280-like [Solanum tuberosum]	DCR_ARATH RecName: Full=BAHD acyltransferase DCR; EC=2.3.1.-; AltName: Full=Protein DEFECTIVE IN CUTICULAR RIDGES; AltName: Full=Protein PERMEABLE LEAVES 3;	1.39639	1.67964e-07	1.00362e-05	up
Smechr1201647	PREDICTED: inactive protein RESTRICTED TEV MOVEMENT 2 [Solanum tuberosum]	RTM2B_ARATH RecName: Full=Inactive protein RESTRICTED TEV MOVEMENT 2; AltName: Full=Inactive restricted tobacco etch virus movement protein 2;	1.39603	0.0028912	0.0291902	up
Smechr0302363	PREDICTED: inositol-tetrakisphosphate 1-kinase 1 [Solanum tuberosum]	ITPK5_ORYSI RecName: Full=Inositol-tetrakisphosphate 1-kinase 5 {ECO:0000305}; EC=2.7.1.134 {ECO:0000305}; AltName: Full=Inositol 1,3,4-trisphosphate 5/6-kinase 5 {ECO:0000305}; Short=Inositol-triphosphate 5/6-kinase 5 {ECO:0000305}; Short=Ins(1,3,4)P(3) 5/6-kinase 5 {ECO:0000305}; Short=OsITP5/6K-5 {ECO:0000305}; Short=OsITPK5 {ECO:0000305}; EC=2.7.1.159 {ECO:0000305};	1.39594	0.00496322	0.0430998	up
Smechr0900633	PREDICTED: desiccation-related protein PCC13-62-like [Solanum pennellii]	DRPE_CRAPL RecName: Full=Desiccation-related protein PCC13-62; Flags: Precursor;	1.3951	0.00162219	0.0189641	up
Smechr1002688	PREDICTED: WAT1-related protein At5g07050-like [Solanum tuberosum]	WTR38_ARATH RecName: Full=WAT1-related protein At5g07050;	1.39439	2.84393e-06	0.000108272	up
Smechr0104142	PREDICTED: protein NEN3-like [Solanum tuberosum]	NEN1_ARATH RecName: Full=Protein NEN1 {ECO:0000303|PubMed:25081480}; AltName: Full=NAC45/NAC86-dependent exonuclease-domain protein 1 {ECO:0000303|PubMed:25081480}; EC=3.1.11.-;	1.39391	2.34471e-07	1.32861e-05	up
Smechr0900011	Endoglucanase 8 [Capsicum chinense]	GUN8_ARATH RecName: Full=Endoglucanase 8; EC=3.2.1.4; AltName: Full=Cellulase 1; Short=AtCEL1; AltName: Full=Endo-1,4-beta glucanase 8; Flags: Precursor;	1.39227	2.65435e-11	6.19227e-09	up
Smechr0501949	PREDICTED: cytochrome P450 CYP736A12-like [Solanum pennellii]	C7150_PRUMU RecName: Full=Cytochrome P450 71AU50 {ECO:0000303|PubMed:25015725}; EC=1.14.-.- {ECO:0000305};	1.3912	0.000506804	0.00764353	up
Smechr0500737	PREDICTED: kinesin-like protein NACK2 [Solanum tuberosum]	KN7B_TOBAC RecName: Full=Kinesin-like protein NACK2; AltName: Full=NPK1-activating kinesin 2;	1.38788	0.00306797	0.0304148	up
Smechr0701369	PREDICTED: uncharacterized protein LOC107823211 [Nicotiana tabacum]	--	1.38739	1.7082e-06	7.06438e-05	up
Smechr0801391	PREDICTED: probably inactive leucine-rich repeat receptor-like protein kinase At2g25790 [Solanum lycopersicum]	SKM1_ARATH RecName: Full=Leucine-rich repeat receptor-like serine/threonine-protein kinase SKM1 {ECO:0000305}; EC=2.7.11.1 {ECO:0000305}; AltName: Full=Protein STERILITY-REGULATING KINASE MEMBER 1 {ECO:0000303|PubMed:23910659}; Flags: Precursor;	1.38693	3.25701e-09	3.66272e-07	up
SmeSca00082	PREDICTED: uncharacterized protein LOC104113218 [Nicotiana tomentosiformis]	--	1.38493	4.17603e-11	9.25012e-09	up
Smechr0601825	PREDICTED: cytochrome P450 CYP72A219-like [Capsicum annuum]	C7A39_KALSE RecName: Full=Cytochrome P450 72A397; EC=1.14.14.- {ECO:0000269|PubMed:29186583};	1.38403	0.0021272	0.0232077	up
Smechr0200835	PREDICTED: serine/threonine-protein kinase CDL1-like [Solanum tuberosum]	PBL7_ARATH RecName: Full=Probable serine/threonine-protein kinase PBL7 {ECO:0000305}; EC=2.7.11.1 {ECO:0000269|PubMed:21855796}; AltName: Full=CDG1-like protein 1 {ECO:0000303|PubMed:21855796}; AltName: Full=PBS1-like protein 7 {ECO:0000303|PubMed:20413097};	1.38241	9.35703e-05	0.00190697	up
Smechr1002768	PREDICTED: EGF domain-specific O-linked N-acetylglucosamine transferase-like [Solanum tuberosum]	MUC21_ARATH RecName: Full=Xylan glycosyltransferase MUCI21 {ECO:0000305}; EC=2.4.-.- {ECO:0000305|PubMed:26482889}; AltName: Full=Protein MUCILAGE-MODIFIED 5 {ECO:0000303|PubMed:11706181}; AltName: Full=Protein MUCILAGE-RELATED 21 {ECO:0000303|PubMed:26482889}; AltName: Full=Putative xylan xylosyltransgerase MUCI21 {ECO:0000303|PubMed:26979331};	1.38099	5.26243e-05	0.00122505	up
Smechr1201753	PREDICTED: uncharacterized protein LOC101249789 [Solanum lycopersicum]	--	1.37999	0.00439176	0.0394632	up
Smechr0103868	PREDICTED: inactive protein RESTRICTED TEV MOVEMENT 2-like [Capsicum annuum]	RTM2B_ARATH RecName: Full=Inactive protein RESTRICTED TEV MOVEMENT 2; AltName: Full=Inactive restricted tobacco etch virus movement protein 2;	1.37905	1.95392e-06	7.90546e-05	up
Smechr0601872	PREDICTED: probable transcription factor KAN2 isoform X1 [Solanum tuberosum]	KAN2_ARATH RecName: Full=Probable transcription factor KAN2; AltName: Full=Protein KANADI 2;	1.37808	7.77559e-05	0.00165705	up
novel.3282	PREDICTED: uncharacterized protein LOC107846212 [Capsicum annuum]	--	1.377	4.71066e-06	0.000164491	up
Smechr1102212	PREDICTED: protein C2-DOMAIN ABA-RELATED 7-like [Solanum pennellii]	CAR7_ARATH RecName: Full=Protein C2-DOMAIN ABA-RELATED 7 {ECO:0000303|PubMed:25465408};	1.37635	2.66949e-06	0.000103062	up
Smechr0303456	PREDICTED: thionin-like protein 2 [Solanum pennellii]	THNL2_ARATH RecName: Full=Thionin-like protein 2; Flags: Precursor;	1.3756	6.09702e-05	0.0013727	up
Smechr0802468	PREDICTED: uncharacterized protein LOC107028485 [Solanum pennellii]	--	1.37338	0.000172762	0.00318094	up
Smechr1001560	Protein NRT1/ PTR FAMILY 4.6, partial [Capsicum baccatum]	PTR19_ARATH RecName: Full=Protein NRT1/ PTR FAMILY 4.6; Short=AtNPF4.6; AltName: Full=Nitrate transporter 1.2; AltName: Full=Nitrate transporter NTL1; AltName: Full=Protein ABA-IMPORTING TRANSPORTER 1;	1.37336	0.000359825	0.00576799	up
Smechr0602237	PREDICTED: acyl-protein thioesterase 2-like [Solanum tuberosum]	CAEH2_ORYSJ RecName: Full=Probable carboxylesterase Os04g0669600 {ECO:0000305}; EC=3.1.1.- {ECO:0000305};	1.37284	0.00019896	0.00357837	up
Smechr1002042	PREDICTED: 3-ketoacyl-CoA synthase 20-like [Solanum tuberosum]	KCS20_ARATH RecName: Full=3-ketoacyl-CoA synthase 20 {ECO:0000303|PubMed:18465198}; Short=KCS-20 {ECO:0000303|PubMed:18465198}; EC=2.3.1.199 {ECO:0000305}; AltName: Full=Very long-chain fatty acid condensing enzyme 20 {ECO:0000303|PubMed:18465198}; Short=VLCFA condensing enzyme 20 {ECO:0000303|PubMed:18465198};	1.37279	9.04508e-08	5.97438e-06	up
novel.4675	PREDICTED: non-specific lipid-transfer protein 1-like [Solanum lycopersicum]	NLTP_LACSA RecName: Full=Non-specific lipid-transfer protein Lac s 1 {ECO:0000303|PubMed:12757453, ECO:0000303|PubMed:17349693}; Short=nsLTP Lac s 1 {ECO:0000303|PubMed:12757453, ECO:0000303|PubMed:17349693}; AltName: Allergen=Lac s 1 {ECO:0000303|PubMed:12757453, ECO:0000303|PubMed:17349693}; Flags: Precursor;	1.37132	2.21528e-07	1.26838e-05	up
novel.6495	PREDICTED: uncharacterized protein LOC109227719 [Nicotiana attenuata]	POLR1_ARATH RecName: Full=Retrovirus-related Pol polyprotein from transposon RE1; AltName: Full=Retro element 1 {ECO:0000303|PubMed:10689195}; Short=AtRE1 {ECO:0000303|PubMed:10689195}; Includes: RecName: Full=Protease RE1; EC=3.4.23.-; Includes: RecName: Full=Reverse transcriptase RE1; EC=2.7.7.49; Includes: RecName: Full=Endonuclease RE1;	1.37121	3.87977e-07	2.07006e-05	up
Smechr0100793	PREDICTED: protein NRT1/ PTR FAMILY 4.3 [Solanum tuberosum]	PTR16_ARATH RecName: Full=Protein NRT1/ PTR FAMILY 4.3; Short=AtNPF4.3; AltName: Full=Nitrate transporter 1.14;	1.37038	1.85873e-13	7.54817e-11	up
Smechr0802344	PREDICTED: probable copper-transporting ATPase HMA5 isoform X1 [Solanum tuberosum]	HMA5_ARATH RecName: Full=Probable copper-transporting ATPase HMA5; EC=7.2.2.8; AltName: Full=Probable copper-transporting ATPase 3; AltName: Full=Protein HEAVY METAL ATPASE 5;	1.36819	0.00228399	0.0245879	up
Smechr0100753	PREDICTED: leucine-rich repeat receptor-like serine/threonine-protein kinase BAM3 [Capsicum annuum]	BAME1_ARATH RecName: Full=Leucine-rich repeat receptor-like serine/threonine-protein kinase BAM1; EC=2.7.11.1; AltName: Full=Protein BARELY ANY MERISTEM 1; Flags: Precursor;	1.36433	2.08093e-07	1.20086e-05	up
Smechr1002049	PREDICTED: E3 ubiquitin-protein ligase RING1-like [Solanum tuberosum]	MPSR1_ARATH RecName: Full=E3 ubiquitin-protein ligase MPSR1 {ECO:0000305}; EC=2.3.2.27 {ECO:0000269|PubMed:29087340}; AltName: Full=Protein MISFOLDED PROTEIN SENSING RING E3 LIGASE 1 {ECO:0000303|PubMed:29087340}; AltName: Full=RING-type E3 ubiquitin transferase MPSR1 {ECO:0000305};	1.3628	2.37957e-05	0.000635586	up
Smechr0800096	PREDICTED: protein IQ-DOMAIN 14-like [Solanum tuberosum]	IQD22_ARATH RecName: Full=Protein IQ-DOMAIN 22 {ECO:0000303|PubMed:16368012}; Short=AtIQD22 {ECO:0000303|PubMed:16368012};	1.36044	1.35891e-05	0.000403243	up
Smechr0302709	Tryptophan aminotransferase-related protein 2 [Capsicum baccatum]	TAR2_ARATH RecName: Full=Tryptophan aminotransferase-related protein 2; EC=2.6.1.27; EC=2.6.1.99;	1.35964	0.00095944	0.0126529	up
Smechr0102082	Protein IQ-DOMAIN 31 [Capsicum chinense]	IQD11_ARATH RecName: Full=Protein IQ-DOMAIN 11 {ECO:0000303|PubMed:16368012}; Short=AtIQD11 {ECO:0000303|PubMed:16368012};	1.35853	0.000357772	0.00575093	up
Smechr0901325	PREDICTED: probable LRR receptor-like serine/threonine-protein kinase IRK [Solanum tuberosum]	IRK_ARATH RecName: Full=Probable LRR receptor-like serine/threonine-protein kinase IRK {ECO:0000305}; EC=2.7.11.1 {ECO:0000305}; AltName: Full=Inflorescence and root apices receptor-like kinase {ECO:0000303|Ref.1}; Flags: Precursor;	1.35845	5.15283e-07	2.59762e-05	up
Smechr0202336	PREDICTED: uncharacterized protein LOC104212414 [Nicotiana sylvestris]	--	1.35822	0.0051888	0.0445169	up
Smechr0902154	PREDICTED: thermospermine synthase ACAULIS5-like [Solanum pennellii]	ACL5_ARATH RecName: Full=Thermospermine synthase ACAULIS5; EC=2.5.1.79;	1.35453	2.30443e-10	3.79954e-08	up
Smechr1100028	PREDICTED: glucan endo-1,3-beta-glucosidase 4-like [Solanum tuberosum]	E134_ARATH RecName: Full=Glucan endo-1,3-beta-glucosidase 4; EC=3.2.1.39; AltName: Full=(1->3)-beta-glucan endohydrolase 4; Short=(1->3)-beta-glucanase 4; AltName: Full=Beta-1,3-endoglucanase 4; Short=Beta-1,3-glucanase 4; Flags: Precursor;	1.35336	0.00560447	0.0469151	up
Smechr0202685	PREDICTED: uncharacterized protein LOC107860293 [Capsicum annuum]	OBL1_TOBAC RecName: Full=Triacylglycerol lipase OBL1 {ECO:0000305}; EC=3.1.1.- {ECO:0000269|PubMed:29178188}; AltName: Full=Oil body lipase 1 {ECO:0000303|PubMed:29178188}; Short=NtOBL1 {ECO:0000303|PubMed:29178188};	1.35297	0.000136426	0.00261741	up
Smechr0100224	PREDICTED: uncharacterized protein LOC104105539 isoform X6 [Nicotiana tomentosiformis]	--	1.35263	1.60205e-05	0.000465934	up
Smechr1201646	PREDICTED: putative amidase C869.01 [Solanum tuberosum]	AMI4G_ARATH RecName: Full=Probable amidase At4g34880 {ECO:0000305}; EC=3.5.1.4 {ECO:0000250|UniProtKB:Q9FR37};	1.3523	2.16796e-09	2.64118e-07	up
Smechr0902201	PREDICTED: type IV inositol polyphosphate 5-phosphatase 7-like [Capsicum annuum]	IP5P7_ARATH RecName: Full=Type IV inositol polyphosphate 5-phosphatase 7 {ECO:0000303|PubMed:21677096}; Short=At5PTase7 {ECO:0000303|PubMed:21677096}; EC=3.1.3.36 {ECO:0000269|PubMed:19473324, ECO:0000269|PubMed:21677096, ECO:0000269|PubMed:23658066}; EC=3.1.3.86 {ECO:0000269|PubMed:19473324, ECO:0000269|PubMed:21677096, ECO:0000269|PubMed:23658066}; AltName: Full=Protein CVP2 LIKE 1 {ECO:0000303…	1.35085	3.98834e-12	1.10709e-09	up
Smechr0401553	Protein trichome berefringence-like 7 [Capsicum chinense]	TBL7_ARATH RecName: Full=Protein trichome berefringence-like 7;	1.34962	0.00260256	0.0270097	up
Smechr0801437	PREDICTED: uncharacterized protein LOC102589547 [Solanum tuberosum]	GH5FP_CHAOB RecName: Full=Glycosyl hydrolase 5 family protein {ECO:0000303|PubMed:27237746}; EC=3.2.1.- {ECO:0000305}; AltName: Allergen=Cha o 3 {ECO:0000303|PubMed:27237746}; Flags: Precursor;	1.34952	7.71645e-05	0.00165248	up
Smechr0302023	hypothetical protein BC332_08120 [Capsicum chinense]	--	1.34951	3.2336e-05	0.000813184	up
Smechr0501764	PREDICTED: acyl-protein thioesterase 2-like [Solanum lycopersicum]	SOBR1_ARATH RecName: Full=Carboxylesterase SOBER1 {ECO:0000305}; EC=3.1.1.- {ECO:0000269|PubMed:17293566, ECO:0000269|PubMed:19918071}; AltName: Full=Phospholipase A2 SOBER1 {ECO:0000305}; AltName: Full=Protein SUPPRESSOR OF AVRBST-ELICITED RESISTANCE 1 {ECO:0000303|PubMed:17293566};	1.34785	0.000299587	0.00499592	up
Smechr1201310	PREDICTED: uncharacterized protein LOC104644752 [Solanum lycopersicum]	--	1.3468	0.00311261	0.0308016	up
Smechr0901956	PREDICTED: protein JASON [Solanum pennellii]	JASON_ARATH RecName: Full=Protein JASON {ECO:0000305};	1.34618	2.1854e-08	1.85034e-06	up
Smechr0300079	PREDICTED: uncharacterized protein At3g27210 [Solanum tuberosum]	Y3721_ARATH RecName: Full=Uncharacterized protein At3g27210;	1.3461	0.00134345	0.0164034	up
Smechr0401783	PREDICTED: uncharacterized protein LOC104107554 isoform X2 [Nicotiana tomentosiformis]	--	1.34522	5.05007e-06	0.000173036	up
Smechr1100679	PREDICTED: probable LRR receptor-like serine/threonine-protein kinase At3g47570 [Solanum tuberosum]	Y3475_ARATH RecName: Full=Probable LRR receptor-like serine/threonine-protein kinase At3g47570; EC=2.7.11.1; Flags: Precursor;	1.3439	0.00347578	0.03343	up
Smechr0602425	Myb-related protein [Capsicum baccatum]	MYB06_ANTMA RecName: Full=Myb-related protein 306;	1.34232	8.68179e-05	0.00180458	up
Smechr0202642	PREDICTED: probable LRR receptor-like serine/threonine-protein kinase At4g37250 [Solanum pennellii]	Y4372_ARATH RecName: Full=Probable LRR receptor-like serine/threonine-protein kinase At4g37250; EC=2.7.11.1; Flags: Precursor;	1.34216	1.30416e-05	0.000389631	up
Smechr0402221	PREDICTED: heat stress transcription factor B-4 [Solanum lycopersicum]	HSFB4_ARATH RecName: Full=Heat stress transcription factor B-4; Short=AtHsfB4; AltName: Full=AtHsf-02;	1.33953	0.00312743	0.0308786	up
Smechr0900169	PREDICTED: myosin-11-like isoform X1 [Solanum pennellii]	--	1.3395	0.000164216	0.00305177	up
Smechr0602328	PREDICTED: probable inactive receptor kinase At1g48480 [Solanum tuberosum]	Y1848_ARATH RecName: Full=Probable inactive receptor kinase At1g48480; Flags: Precursor;	1.33858	7.84269e-05	0.00166811	up
Smechr0303069	PREDICTED: myb-related protein 306 [Solanum tuberosum]	MYB06_ANTMA RecName: Full=Myb-related protein 306;	1.33758	8.01943e-05	0.00170268	up
Smechr1100026	PREDICTED: uncharacterized protein LOC101263179 [Solanum lycopersicum]	--	1.33591	0.00039524	0.00622198	up
Smechr1000335	PREDICTED: protodermal factor 1-like [Capsicum annuum]	PDF1_ARATH RecName: Full=Protodermal factor 1; Flags: Precursor;	1.33295	0.000754131	0.0105095	up
Smechr0202590	PREDICTED: uncharacterized protein LOC107009642 [Solanum pennellii]	--	1.33245	0.00465234	0.0410713	up
Smechr0702039	PREDICTED: putative cell wall protein [Solanum pennellii]	--	1.33086	0.000194282	0.00351182	up
Smechr0202005	hypothetical protein BC332_05052 [Capsicum chinense]	Y1710_ARATH RecName: Full=Uncharacterized protein At1g65710 {ECO:0000305};	1.33065	0.00430863	0.0388663	up
Smechr0202865	PREDICTED: uncharacterized protein LOC102585644 [Solanum tuberosum]	--	1.33022	0.000136224	0.00261581	up
Smechr0402092	PREDICTED: AP2-like ethylene-responsive transcription factor ANT [Solanum pennellii]	ANT_ARATH RecName: Full=AP2-like ethylene-responsive transcription factor ANT; AltName: Full=Complementing a protein kinase C mutant protein 1; AltName: Full=Protein AINTEGUMENTA; AltName: Full=Protein DRAGON; AltName: Full=Protein OVULE MUTANT;	1.32912	6.80012e-05	0.00149269	up
Smechr0202046	PREDICTED: beta-glucuronosyltransferase GlcAT14C-like [Solanum tuberosum]	GT14A_ARATH RecName: Full=Beta-glucuronosyltransferase GlcAT14A {ECO:0000305}; EC=2.4.1.- {ECO:0000305}; AltName: Full=GT14 family glucuronic acid transferase 1 {ECO:0000305}; Short=AtGlcAT14A {ECO:0000303|PubMed:24128328};	1.32899	0.0053505	0.0453541	up
Smechr0402409	Transcription factor [Capsicum baccatum]	BH110_ARATH RecName: Full=Transcription factor bHLH110; AltName: Full=Basic helix-loop-helix protein 110; Short=AtbHLH110; Short=bHLH 110; AltName: Full=Transcription factor EN 59; AltName: Full=bHLH transcription factor bHLH110;	1.32819	6.07892e-05	0.00137107	up
Smechr0200185	PREDICTED: tetrahydrocannabinolic acid synthase-like [Solanum pennellii]	BBE18_ARATH RecName: Full=Berberine bridge enzyme-like 18 {ECO:0000303|PubMed:26037923}; Short=AtBBE-like 18 {ECO:0000303|PubMed:26037923}; EC=1.1.1.- {ECO:0000250|UniProtKB:O64743}; Flags: Precursor;	1.3275	0.00162408	0.0189641	up
Smechr0401272	PREDICTED: chorismate mutase 2 [Solanum tuberosum]	CM2_PETHY RecName: Full=Chorismate mutase 2 {ECO:0000303|PubMed:19811620}; Short=PhCM2 {ECO:0000303|PubMed:19811620}; EC=5.4.99.5 {ECO:0000255|PROSITE-ProRule:PRU00516, ECO:0000269|PubMed:19811620};	1.32697	1.07012e-09	1.42222e-07	up
Smechr0104191	PREDICTED: agglutinin alpha chain-like isoform X1 [Solanum tuberosum]	RTM1A_ARATH RecName: Full=Inactive protein RESTRICTED TEV MOVEMENT 1; AltName: Full=Inactive restricted tobacco etch virus movement protein 1;	1.32653	8.00076e-06	0.000259924	up
Smechr1002690	PREDICTED: G2/mitotic-specific cyclin S13-7-like [Solanum tuberosum]	CCN2_ANTMA RecName: Full=G2/mitotic-specific cyclin-2;	1.32629	9.10808e-05	0.00186981	up
Smechr0100282	PREDICTED: uncharacterized protein LOC102590985 [Solanum tuberosum]	--	1.32573	0.000637505	0.0091611	up
Smechr0101453	Ferric reduction oxidase 2 [Capsicum baccatum]	FRO2_ARATH RecName: Full=Ferric reduction oxidase 2; Short=AtFRO2; EC=1.16.1.7; AltName: Full=Ferric-chelate reductase 2; AltName: Full=Protein FERRIC CHELATE REDUCTASE DEFECTIVE 1;	1.32497	2.4897e-08	2.04076e-06	up
Smechr0902132	PREDICTED: uncharacterized protein LOC102584557 [Solanum tuberosum]	--	1.32456	0.00304456	0.0302923	up
Smechr1200365	PREDICTED: probable aquaporin TIP4-3 isoform X2 [Solanum tuberosum]	PIP12_ORYSJ RecName: Full=Probable aquaporin PIP1-2; AltName: Full=OsPIP1;2; AltName: Full=Plasma membrane intrinsic protein 1-2;	1.32444	6.30838e-07	3.09478e-05	up
Smechr0202817	hypothetical protein T459_06787 [Capsicum annuum]	--	1.31951	0.000314935	0.00521617	up
Smechr0702695	PREDICTED: uncharacterized protein LOC101268886 [Solanum lycopersicum]	HIP41_ARATH RecName: Full=Heavy metal-associated isoprenylated plant protein 41 {ECO:0000303|PubMed:21072340, ECO:0000303|PubMed:23368984}; Short=AtHIP41 {ECO:0000303|PubMed:21072340, ECO:0000303|PubMed:23368984}; Flags: Precursor;	1.31945	2.98176e-06	0.000112931	up
Smechr1101889	PREDICTED: MADS-box protein CMB1 [Solanum tuberosum]	MADS4_SOLLC RecName: Full=MADS-box protein 04g005320;	1.31869	3.34367e-05	0.000835497	up
Smechr0702634	PREDICTED: probable serine/threonine-protein kinase WNK11 isoform X1 [Solanum tuberosum]	WNK11_ARATH RecName: Full=Probable serine/threonine-protein kinase WNK11; Short=AtWNK11; EC=2.7.11.1; AltName: Full=Protein kinase with no lysine 11;	1.31789	0.000179651	0.00328846	up
Smechr0602233	PREDICTED: uncharacterized protein LOC102589576 [Solanum tuberosum]	--	1.3177	5.56288e-06	0.000187099	up
Smechr0302068	acyltransferase-like [Solanum melongena]	DCR_ARATH RecName: Full=BAHD acyltransferase DCR; EC=2.3.1.-; AltName: Full=Protein DEFECTIVE IN CUTICULAR RIDGES; AltName: Full=Protein PERMEABLE LEAVES 3;	1.31739	0.0051668	0.0443802	up
Smechr0702041	PREDICTED: probable protein phosphatase 2C 52 [Solanum lycopersicum]	P2C52_ARATH RecName: Full=Probable protein phosphatase 2C 52; Short=AtPP2C52; EC=3.1.3.16;	1.3166	1.12653e-12	3.63288e-10	up
Smechr0801964	PREDICTED: ABC transporter B family member 2-like [Solanum tuberosum]	AB2B_ARATH RecName: Full=ABC transporter B family member 2; Short=ABC transporter ABCB.2; Short=AtABCB2; AltName: Full=Multidrug resistance protein 2; AltName: Full=P-glycoprotein 2; Flags: Precursor;	1.31347	2.48818e-09	2.94937e-07	up
Smechr1200171	PREDICTED: cytokinin dehydrogenase 3 isoform X1 [Solanum lycopersicum]	CKX3_ARATH RecName: Full=Cytokinin dehydrogenase 3; EC=1.5.99.12; AltName: Full=Cytokinin oxidase 3; Short=AtCKX3; Short=CKO 3; Flags: Precursor;	1.31321	3.43304e-05	0.000852583	up
Smechr0301504	PREDICTED: MLP-like protein 423 [Nicotiana tabacum]	ML423_ARATH RecName: Full=MLP-like protein 423;	1.31168	1.71164e-06	7.06438e-05	up
Smechr0402403	PREDICTED: abscisic acid 8'-hydroxylase 4 [Solanum tuberosum]	ABAH2_ARATH RecName: Full=Abscisic acid 8'-hydroxylase 2; Short=ABA 8'-hydroxylase 2; EC=1.14.14.137 {ECO:0000250|UniProtKB:Q949P1}; AltName: Full=Cytochrome P450 707A2;	1.3098	0.00238844	0.0254995	up
Smechr0300910	PREDICTED: uncharacterized protein LOC102587417 [Solanum tuberosum]	--	1.30789	2.92237e-07	1.60613e-05	up
Smechr0102504	PREDICTED: monothiol glutaredoxin-S3 [Solanum tuberosum]	GRXS2_ARATH RecName: Full=Monothiol glutaredoxin-S2; Short=AtGrxS2; AltName: Full=Protein ROXY 10;	1.30558	3.79053e-10	5.81277e-08	up
Smechr0602203	PREDICTED: rop guanine nucleotide exchange factor 12-like isoform X1 [Solanum pennellii]	ROGFC_ARATH RecName: Full=Rop guanine nucleotide exchange factor 12 {ECO:0000303|PubMed:15980860}; Short=AtRopGEF12 {ECO:0000303|PubMed:15980860}; AltName: Full=Protein MATERNAL EFFECT EMBRYO ARREST 64; AltName: Full=Rho of plants guanine nucleotide exchange factor 12 {ECO:0000303|PubMed:15980860};	1.30468	0.000146901	0.00278427	up
Smechr0202291	PREDICTED: DNA-damage-repair/toleration protein DRT100-like [Capsicum annuum]	DR100_ARATH RecName: Full=DNA damage-repair/toleration protein DRT100; Flags: Precursor;	1.30468	0.00475412	0.0416321	up
Smechr0801820	PREDICTED: ABC transporter G family member 14 [Solanum tuberosum]	AB14G_ARATH RecName: Full=ABC transporter G family member 14 {ECO:0000303|PubMed:18299247}; Short=ABC transporter ABCG.14 {ECO:0000303|PubMed:18299247}; Short=AtABCG14 {ECO:0000303|PubMed:18299247}; AltName: Full=Protein INSENSITIVE TO TEMPERATURE 211 {ECO:0000303|PubMed:28398838}; AltName: Full=White-brown complex homolog protein 14 {ECO:0000303|PubMed:11346655}; Short=AtWBC14 {ECO:0000303|PubMe…	1.30454	7.14097e-09	7.24974e-07	up
Smechr0302915	PREDICTED: protein MIZU-KUSSEI 1 [Solanum pennellii]	MIZ1_ARATH RecName: Full=Protein MIZU-KUSSEI 1;	1.30344	0.000804362	0.0110092	up
Smechr0201603	PREDICTED: polygalacturonase QRT3 [Solanum tuberosum]	QRT3_ARATH RecName: Full=Polygalacturonase QRT3; Short=AtQRT3; Short=PG QRT3; EC=3.2.1.15; AltName: Full=Pectinase QRT3; AltName: Full=Protein QUARTET 3; Flags: Precursor;	1.30341	0.00581494	0.048101	up
Smechr0700143	PREDICTED: putative UPF0481 protein At3g02645 [Solanum pennellii]	Y3264_ARATH RecName: Full=Putative UPF0481 protein At3g02645;	1.29939	8.94718e-11	1.79013e-08	up
Smechr0202328	PREDICTED: uncharacterized protein LOC107059094 [Solanum tuberosum]	--	1.29847	5.7885e-06	0.000193206	up
Smechr0800393	--	--	1.2976	0.00134467	0.0164092	up
Smechr0102210	putative beta-D-xylosidase 2 [Capsicum baccatum]	BXL2_ARATH RecName: Full=Probable beta-D-xylosidase 2; Short=AtBXL2; EC=3.2.1.-; Flags: Precursor;	1.29744	0.000851645	0.0114928	up
Smechr0902151	PREDICTED: probable linoleate 9S-lipoxygenase 5 isoform X1 [Solanum tuberosum]	LOX15_SOLTU RecName: Full=Probable linoleate 9S-lipoxygenase 5; EC=1.13.11.58; AltName: Full=Leaf lipoxygenase;	1.29682	3.729e-07	2.00232e-05	up
Smechr1201413	PREDICTED: UDP-glucuronic acid decarboxylase 6 [Solanum tuberosum]	UXS5_ARATH RecName: Full=UDP-glucuronic acid decarboxylase 5; EC=4.1.1.35; AltName: Full=UDP-XYL synthase 5; AltName: Full=UDP-glucuronate decarboxylase 5; Short=UGD; Short=UXS-5;	1.29659	1.68992e-07	1.00702e-05	up
Smechr0104052	PREDICTED: putative late blight resistance protein homolog R1A-10 [Solanum tuberosum]	R1B16_SOLDE RecName: Full=Putative late blight resistance protein homolog R1B-16;	1.29517	0.00416098	0.038012	up
Smechr0402297	PREDICTED: dof zinc finger protein DOF3.4-like [Solanum pennellii]	DOF34_ARATH RecName: Full=Dof zinc finger protein DOF3.4; Short=AtDOF3.4; AltName: Full=OBF-binding protein 1;	1.29438	0.0020102	0.0222186	up
Smechr0801914	PREDICTED: protein ABHD17B [Solanum lycopersicum]	WAV2_ARATH RecName: Full=Alpha/beta hydrolase domain-containing protein WAV2 {ECO:0000305}; EC=3.-.-.- {ECO:0000305}; AltName: Full=Protein WAVY GROWTH 2 {ECO:0000303|PubMed:15659627};	1.29385	0.000532277	0.00794035	up
Smechr0802297	PREDICTED: protein HOTHEAD [Solanum tuberosum]	HTH_ARATH RecName: Full=Protein HOTHEAD; AltName: Full=Protein ADHESION OF CALYX EDGES; Flags: Precursor;	1.29369	6.79479e-07	3.26046e-05	up
Smechr0902040	PREDICTED: monothiol glutaredoxin-S2-like [Solanum tuberosum]	GRXS2_ARATH RecName: Full=Monothiol glutaredoxin-S2; Short=AtGrxS2; AltName: Full=Protein ROXY 10;	1.29141	1.02809e-05	0.000317983	up
Smechr0801378	PREDICTED: lachrymatory-factor synthase-like [Solanum lycopersicum]	LFS_ALLCE RecName: Full=Lachrymatory-factor synthase; Flags: Precursor;	1.29108	0.000589249	0.00860111	up
Smechr0502272	PREDICTED: acetyl-CoA-benzylalcohol acetyltransferase-like [Solanum tuberosum]	BEATH_CLABR RecName: Full=Acetyl-CoA-benzylalcohol acetyltransferase; Short=CbBEAT-1; EC=2.3.1.224;	1.29089	9.27188e-06	0.000292973	up
Smechr0701261	PREDICTED: sucrose synthase-like [Solanum tuberosum]	SUS1_SOLTU RecName: Full=Sucrose synthase; EC=2.4.1.13; AltName: Full=SS16; AltName: Full=Sucrose-UDP glucosyltransferase;	1.28968	3.12144e-13	1.22232e-10	up
Smechr0501589	PREDICTED: uncharacterized protein LOC102602402 [Solanum tuberosum]	--	1.28931	1.3461e-10	2.48056e-08	up
Smechr1001804	Mannan endo-1,4-beta-mannosidase 6 [Capsicum baccatum]	MAN6_ARATH RecName: Full=Mannan endo-1,4-beta-mannosidase 6; EC=3.2.1.78; AltName: Full=Beta-mannanase 6; AltName: Full=Endo-beta-1,4-mannanase 6; Short=AtMAN6; Flags: Precursor;	1.28809	7.56075e-11	1.56415e-08	up
Smechr0802313	PREDICTED: scarecrow-like protein 28 [Solanum tuberosum]	SCL28_ARATH RecName: Full=Scarecrow-like protein 28; Short=AtSCL28; AltName: Full=GRAS family protein 8; Short=AtGRAS-8;	1.28796	0.000936932	0.0124424	up
Smechr0700661	PREDICTED: ribulose bisphosphate carboxylase small chain clone 512-like [Solanum tuberosum]	RBS_PYRPY RecName: Full=Ribulose bisphosphate carboxylase small subunit, chloroplastic {ECO:0000255|HAMAP-Rule:MF_00860}; Short=RuBisCO small subunit {ECO:0000255|HAMAP-Rule:MF_00860}; Flags: Precursor;	1.28749	0.00152248	0.0180957	up
Smechr0600369	PREDICTED: uncharacterized protein LOC107021927 [Solanum pennellii]	PMEI_ACTDE RecName: Full=Pectinesterase inhibitor; AltName: Full=AdPMEI; Short=PMEI; AltName: Full=Pectin methylesterase inhibitor; Flags: Precursor;	1.28547	0.000435598	0.00676025	up
novel.2307	PREDICTED: isoflavone reductase-like protein [Nicotiana attenuata]	TP7_TOBAC RecName: Full=Phenylcoumaran benzylic ether reductase TP7 {ECO:0000305}; Short=NtPCBER {ECO:0000305}; EC=1.23.1.- {ECO:0000269|PubMed:12369619}; AltName: Full=Protein TOBACCO PETAL 7 {ECO:0000305};	1.28282	1.28203e-07	7.91934e-06	up
Smechr0300692	PREDICTED: uncharacterized protein At3g61260 [Solanum tuberosum]	--	1.27925	5.2914e-05	0.0012302	up
Smechr0101979	PREDICTED: E3 ubiquitin ligase BIG BROTHER isoform X1 [Solanum pennellii]	BB_ARATH RecName: Full=E3 ubiquitin-protein ligase BIG BROTHER; EC=2.3.2.27 {ECO:0000269|PubMed:16461280, ECO:0000269|PubMed:18483219}; AltName: Full=Protein ENHANCER OF DA1-1; AltName: Full=RING-type E3 ubiquitin transferase BIG BROTHER {ECO:0000305};	1.27773	0.00496782	0.0430998	up
Smechr0700091	PREDICTED: probable LRR receptor-like serine/threonine-protein kinase At2g24230 [Solanum tuberosum]	Y2242_ARATH RecName: Full=Probable LRR receptor-like serine/threonine-protein kinase At2g24230; EC=2.7.11.1; Flags: Precursor;	1.27617	7.14251e-06	0.000234123	up
Smechr0100819	PREDICTED: PCTP-like protein [Solanum tuberosum]	--	1.27543	0.00277227	0.0282234	up
Smechr1001863	chalcone isomerase [Solanum melongena]	CFI_TOBAC RecName: Full=Chalcone--flavanone isomerase; Short=Chalcone isomerase; EC=5.5.1.6;	1.27534	0.000118869	0.00233496	up
Smechr1201392	PREDICTED: dof zinc finger protein DOF5.1-like [Solanum pennellii]	DOF51_ARATH RecName: Full=Dof zinc finger protein DOF5.1 {ECO:0000303|PubMed:12475498}; Short=AtDOF5.1 {ECO:0000303|PubMed:12475498}; AltName: Full=Protein PHLOEM EARLY DOF 2 {ECO:0000303|PubMed:30626969};	1.27257	4.00989e-09	4.39664e-07	up
Smechr0802150	PREDICTED: VAN3-binding protein [Solanum lycopersicum]	VAB_ARATH RecName: Full=VAN3-binding protein {ECO:0000303|PubMed:19363154}; AltName: Full=Protein FORKED 1;	1.27084	9.0156e-09	8.94584e-07	up
Smechr0100226	PREDICTED: uncharacterized protein LOC104105539 isoform X5 [Nicotiana tomentosiformis]	--	1.27069	4.33777e-06	0.000152197	up
Smechr0104166	hypothetical protein BC332_01605 [Capsicum chinense]	FSPM_SOLLC RecName: Full=Fruit-specific protein;	1.27062	2.07056e-12	6.13584e-10	up
Smechr0302320	PREDICTED: protein RESPONSE TO LOW SULFUR 3-like [Nicotiana attenuata]	LSU3_ARATH RecName: Full=Protein RESPONSE TO LOW SULFUR 3 {ECO:0000303|PubMed:25628631};	1.26936	8.91205e-07	4.08854e-05	up
Smechr0200831	PREDICTED: U-box domain-containing protein 4-like [Solanum lycopersicum]	PUB45_ARATH RecName: Full=U-box domain-containing protein 45; EC=2.3.2.27; AltName: Full=Plant U-box protein 45; AltName: Full=RING-type E3 ubiquitin transferase PUB45 {ECO:0000305};	1.26889	0.00132464	0.0162189	up
novel.6212	PREDICTED: uncharacterized protein LOC104224769 [Nicotiana sylvestris]	--	1.26862	8.6978e-07	4.01546e-05	up
Smechr0100354	Peroxidase N [Capsicum chinense]	PER10_ARATH RecName: Full=Peroxidase 10; Short=Atperox P10; EC=1.11.1.7; AltName: Full=ATP5a; Flags: Precursor;	1.26796	0.000721322	0.010123	up
Smechr1000188	PREDICTED: protein MIZU-KUSSEI 1 [Capsicum annuum]	MIZ1_ARATH RecName: Full=Protein MIZU-KUSSEI 1;	1.26518	0.00145523	0.0174859	up
Smechr1201496	PREDICTED: receptor-like protein kinase HERK 1 [Solanum pennellii]	HERK_ARATH RecName: Full=Receptor-like protein kinase HERK 1; EC=2.7.11.-; AltName: Full=Protein HERCULES RECEPTOR KINASE 1; Flags: Precursor;	1.26395	9.87124e-07	4.4817e-05	up
Smechr0702011	PREDICTED: uncharacterized protein LOC102583657 [Solanum tuberosum]	--	1.26175	4.69825e-08	3.43427e-06	up
Smechr0801188	Glutaredoxin-C6 [Capsicum annuum]	GRXC6_ARATH RecName: Full=Glutaredoxin-C6; Short=AtGrxC6; AltName: Full=Protein ROXY 21;	1.2612	0.00034175	0.00553917	up
Smechr0101374	Protein trichome birefringence-like 25 [Capsicum baccatum]	TBL25_ARATH RecName: Full=Protein trichome birefringence-like 25;	1.26004	2.33632e-05	0.000628887	up
Smechr0303345	PREDICTED: kinesin-like protein NACK1 [Solanum pennellii]	KN7A_TOBAC RecName: Full=Kinesin-like protein NACK1; AltName: Full=NPK1-activating kinesin-1;	1.25989	8.87863e-05	0.00183716	up
Smechr0300443	PREDICTED: formin-like protein 6 [Solanum tuberosum]	FH6_ARATH RecName: Full=Formin-like protein 6; Short=AtFH6; Short=AtFORMIN-6; Flags: Precursor;	1.25946	9.17791e-09	9.06168e-07	up
Smechr0702723	PREDICTED: receptor-like protein kinase BRI1-like 3 [Solanum pennellii]	BRL3_ARATH RecName: Full=Receptor-like protein kinase BRI1-like 3; EC=2.7.10.1; EC=2.7.11.1; AltName: Full=BRASSINOSTEROID INSENSITIVE 1-like protein 3; Flags: Precursor;	1.25922	1.14626e-06	5.03735e-05	up
Smechr1002516	PREDICTED: glucomannan 4-beta-mannosyltransferase 9-like [Solanum pennellii]	CSLA9_ARATH RecName: Full=Glucomannan 4-beta-mannosyltransferase 9 {ECO:0000305}; EC=2.4.1.32 {ECO:0000269|PubMed:15647349, ECO:0000269|PubMed:17307900}; AltName: Full=Cellulose synthase-like protein A9 {ECO:0000303|PubMed:14612582}; Short=AtCslA9 {ECO:0000303|PubMed:14612582}; AltName: Full=Glucomannan synthase {ECO:0000305}; AltName: Full=Mannan synthase 9 {ECO:0000305}; AltName: Full=Protein R…	1.25823	6.96549e-07	3.32781e-05	up
Smechr0302627	PREDICTED: GDSL esterase/lipase At3g48460 [Solanum tuberosum]	GDL57_ARATH RecName: Full=GDSL esterase/lipase At3g48460; EC=3.1.1.-; AltName: Full=Extracellular lipase At3g48460; Flags: Precursor;	1.2573	2.79464e-05	0.000724393	up
Smechr0702241	PREDICTED: glucan endo-1,3-beta-glucosidase 12-like isoform X1 [Capsicum annuum]	E131_ARATH RecName: Full=Glucan endo-1,3-beta-glucosidase 1; EC=3.2.1.39; AltName: Full=(1->3)-beta-glucan endohydrolase 1; Short=(1->3)-beta-glucanase 1; AltName: Full=Beta-1,3-endoglucanase 1; Short=Beta-1,3-glucanase 1; Flags: Precursor;	1.25711	5.83788e-05	0.00133513	up
Smechr0902076	PREDICTED: probable metal-nicotianamine transporter YSL7 [Solanum tuberosum]	YSL7_ARATH RecName: Full=Probable metal-nicotianamine transporter YSL7; AltName: Full=Protein YELLOW STRIPE LIKE 7; Short=AtYSL7;	1.25678	0.0052001	0.0445279	up
Smechr1102425	PREDICTED: protein GAST1-like [Solanum tuberosum]	GAST1_SOLLC RecName: Full=Protein GAST1; Flags: Precursor;	1.25513	0.000363	0.00580615	up
Smechr1000097	PREDICTED: probable leucine-rich repeat receptor-like protein kinase At1g68400 [Solanum tuberosum]	Y1680_ARATH RecName: Full=Probable leucine-rich repeat receptor-like protein kinase At1g68400; EC=2.7.11.1; Flags: Precursor;	1.25415	0.00106394	0.013708	up
Smechr0801062	--	--	1.25306	0.000138612	0.00265702	up
Smechr0901779	hypothetical protein BC332_07540 [Capsicum chinense]	VAB_ARATH RecName: Full=VAN3-binding protein {ECO:0000303|PubMed:19363154}; AltName: Full=Protein FORKED 1;	1.25239	3.30074e-06	0.000122102	up
Smechr0500710	PREDICTED: uncharacterized protein LOC107020561 [Solanum pennellii]	WAV3_ARATH RecName: Full=E3 ubiquitin-protein ligase WAV3 {ECO:0000305}; EC=2.3.2.27 {ECO:0000269|PubMed:22122664}; AltName: Full=Protein WAVY GROWTH 3 {ECO:0000303|PubMed:22122664}; AltName: Full=RING-type E3 ubiquitin transferase WAV3 {ECO:0000305};	1.25087	1.02493e-06	4.61515e-05	up
Smechr0300973	unknown, partial [Solanum lycopersicum]	--	1.25068	8.07067e-11	1.65403e-08	up
Smechr0201408	PREDICTED: glucan endo-1,3-beta-glucosidase 14-like [Capsicum annuum]	E1311_ARATH RecName: Full=Glucan endo-1,3-beta-glucosidase 11; EC=3.2.1.39; AltName: Full=(1->3)-beta-glucan endohydrolase 11; Short=(1->3)-beta-glucanase 11; AltName: Full=Beta-1,3-endoglucanase 11; Short=Beta-1,3-glucanase 11; Flags: Precursor;	1.2503	6.50098e-05	0.00144438	up
Smechr0103194	PREDICTED: disease resistance protein RPH8A-like [Solanum tuberosum]	R13L3_ARATH RecName: Full=Putative disease resistance RPP13-like protein 3;	1.24942	8.82681e-05	0.00183125	up
Smechr0502099	PREDICTED: E3 ubiquitin-protein ligase RHA1B-like [Solanum tuberosum]	BRH1_ARATH RecName: Full=Brassinosteroid-responsive RING protein 1 {ECO:0000303|PubMed:12012249};	1.24771	0.00374421	0.0353959	up
Smechr0500279	PREDICTED: dehydration-responsive element-binding protein 2A-like [Solanum tuberosum]	DRE2A_ARATH RecName: Full=Dehydration-responsive element-binding protein 2A; Short=Protein DREB2A;	1.24754	4.19094e-06	0.000147517	up
Smechr1101069	PREDICTED: F-box protein PP2-B10-like [Solanum tuberosum]	FB95_ARATH RecName: Full=F-box protein At2g02240;	1.24458	1.82449e-08	1.57517e-06	up
Smechr0100671	PREDICTED: basic blue protein-like [Solanum pennellii]	BABL_CUCSA RecName: Full=Basic blue protein; AltName: Full=CBP; AltName: Full=Cusacyanin; AltName: Full=Plantacyanin;	1.24408	9.93144e-05	0.00200956	up
Smechr0202570	PREDICTED: basic leucine zipper 63 [Solanum tuberosum]	--	1.24336	0.000645678	0.00926641	up
Smechr1100489	PREDICTED: uncharacterized protein LOC102598944 [Solanum tuberosum]	SMXL3_ARATH RecName: Full=Protein SMAX1-LIKE 3 {ECO:0000303|PubMed:23893171}; Short=AtSMXL3 {ECO:0000303|PubMed:23893171};	1.24158	7.3224e-06	0.00023961	up
Smechr0500375	dihydrolipoamide dehydrogenase precursor [Solanum lycopersicum]	DLDH1_ARATH RecName: Full=Dihydrolipoyl dehydrogenase 1, mitochondrial; Short=AtmLPD1; Short=mtLPD1; EC=1.8.1.4; AltName: Full=Dihydrolipoamide dehydrogenase 1; AltName: Full=Glycine cleavage system L protein 1; AltName: Full=Pyruvate dehydrogenase complex E3 subunit 1; Short=E3-1; Short=PDC-E3 1; Flags: Precursor;	1.24072	0.000103452	0.00207612	up
Smechr0201540	PREDICTED: protein PHLOEM PROTEIN 2-LIKE A9-like [Solanum tuberosum]	P2A09_ARATH RecName: Full=Protein PHLOEM PROTEIN 2-LIKE A9; Short=AtPP2-A9;	1.24018	0.0010894	0.0139413	up
Smechr0302402	hypothetical protein T459_09820 [Capsicum annuum]	ARG7_VIGRR RecName: Full=Indole-3-acetic acid-induced protein ARG7;	1.23982	0.000450386	0.0069602	up
Smechr0100181	PREDICTED: endoglucanase 24-like [Solanum tuberosum]	GUN24_ARATH RecName: Full=Endoglucanase 24; EC=3.2.1.4; AltName: Full=Endo-1,4-beta glucanase 24; Flags: Precursor;	1.23943	0.000556742	0.00822695	up
novel.6065	PREDICTED: LOW QUALITY PROTEIN: uncharacterized protein LOC102590743 [Solanum tuberosum]	TMVRN_NICGU RecName: Full=TMV resistance protein N; EC=3.2.2.6 {ECO:0000255|PROSITE-ProRule:PRU00204};	1.23875	0.00561701	0.0469597	up
Smechr0400762	PREDICTED: uncharacterized protein LOC102590250 [Solanum tuberosum]	--	1.23849	0.000856004	0.0115303	up
Smechr0500333	PREDICTED: uncharacterized protein LOC101251381 [Solanum lycopersicum]	--	1.23739	0.00199777	0.0221479	up
Smechr0302333	PREDICTED: serine/threonine-protein kinase TIO [Solanum tuberosum]	TIO_ARATH RecName: Full=Serine/threonine-protein kinase TIO; EC=2.7.11.1; AltName: Full=Fused homolog; Short=AtFUSED; AltName: Full=Protein TWO-IN-ONE; Short=AtTIO;	1.23631	9.65967e-05	0.00196318	up
novel.5447	pathogenesis-related protein 10 [Solanum virginianum]	PRS2_SOLTU RecName: Full=Pathogenesis-related protein STH-2;	1.23605	3.24957e-09	3.66272e-07	up
Smechr0500525	PREDICTED: UDP-glucuronic acid decarboxylase 6-like [Capsicum annuum]	UXS6_ARATH RecName: Full=UDP-glucuronic acid decarboxylase 6; EC=4.1.1.35; AltName: Full=UDP-XYL synthase 6; AltName: Full=UDP-glucuronate decarboxylase 6; Short=UGD; Short=UXS-6;	1.23243	9.95569e-18	1.03961e-14	up
Smechr0702364	PREDICTED: epidermis-specific secreted glycoprotein EP1-like [Solanum pennellii]	EP1G_DAUCA RecName: Full=Epidermis-specific secreted glycoprotein EP1; AltName: Full=52/54 kDa medium protein; Flags: Precursor;	1.23214	5.22695e-08	3.72149e-06	up
Smechr0302640	putative pectate lyase 18 [Capsicum baccatum]	PLY18_ARATH RecName: Full=Probable pectate lyase 18; EC=4.2.2.2; AltName: Full=Pectate lyase A10; Flags: Precursor;	1.23192	4.41997e-07	2.27525e-05	up
Smechr0300122	PREDICTED: uncharacterized protein LOC108947539 [Nicotiana tomentosiformis]	--	1.22995	0.000771183	0.0106696	up
Smechr0802129	PREDICTED: uncharacterized protein LOC107062983 [Solanum tuberosum]	--	1.2293	1.56176e-10	2.76193e-08	up
Smechr0701732	hypothetical protein CQW23_17073 [Capsicum baccatum]	APSR1_ARATH RecName: Full=Protein ALTERED PHOSPHATE STARVATION RESPONSE 1 {ECO:0000303|PubMed:23498857};	1.22712	1.15732e-05	0.00035096	up
Smechr0201480	PREDICTED: subtilisin-like protease SBT2.5 [Solanum tuberosum]	SBT23_ARATH RecName: Full=Subtilisin-like protease SBT2.3 {ECO:0000303|PubMed:16193095}; EC=3.4.21.- {ECO:0000255|PROSITE-ProRule:PRU10082}; AltName: Full=Subtilase subfamily 2 member 3 {ECO:0000303|PubMed:16193095}; Short=AtSBT2.3 {ECO:0000303|PubMed:16193095}; Flags: Precursor;	1.22547	3.33101e-07	1.81255e-05	up
novel.6017	--	--	1.22537	0.000386483	0.00612525	up
Smechr0802502	PREDICTED: phosphatidylinositol 4-kinase gamma 4-like [Solanum tuberosum]	P4KG4_ARATH RecName: Full=Phosphatidylinositol 4-kinase gamma 4; Short=AtPI4Kgamma4; Short=PI-4Kgamma4; Short=PI4K gamma 4; EC=2.7.1.67; AltName: Full=Ubiquitin-like domain kinase gamma 4; Short=UbDK gamma 4;	1.22504	6.91975e-06	0.000227843	up
novel.3472	hypothetical protein T459_04849 [Capsicum annuum]	--	1.22363	0.00369791	0.0350741	up
Smechr0301728	PREDICTED: putative kinase-like protein TMKL1 [Capsicum annuum]	TMKL1_ARATH RecName: Full=Putative kinase-like protein TMKL1; Flags: Precursor;	1.22303	0.000214184	0.0037939	up
Smechr0300743	PREDICTED: ABC transporter G family member 32 [Solanum tuberosum]	AB32G_ARATH RecName: Full=ABC transporter G family member 32 {ECO:0000303|PubMed:18299247}; Short=ABC transporter ABCG.32; Short=AtABCG32 {ECO:0000303|PubMed:18299247}; AltName: Full=Pleiotropic drug resistance protein 4 {ECO:0000303|PubMed:12430018, ECO:0000303|PubMed:16506311}; AltName: Full=Protein PERMEABLE CUTICLE 1 {ECO:0000303|PubMed:21628525};	1.22011	8.65945e-05	0.00180326	up
Smechr0302762	PREDICTED: uncharacterized protein LOC107012964 isoform X1 [Solanum pennellii]	--	1.21939	0.000455422	0.00700839	up
Smechr0302684	hypothetical protein A4A49_06395 [Nicotiana attenuata]	--	1.21934	8.48958e-06	0.000273567	up
novel.66	PREDICTED: uncharacterized protein LOC104103336, partial [Nicotiana tomentosiformis]	P2B13_ARATH RecName: Full=F-box protein PP2-B13; AltName: Full=Protein PHLOEM PROTEIN 2-LIKE B13; Short=AtPP2-B13;	1.21831	7.81525e-05	0.00166389	up
Smechr0100866	PREDICTED: glucan endo-1,3-beta-glucosidase 4 [Solanum lycopersicum]	E137_ARATH RecName: Full=Glucan endo-1,3-beta-glucosidase 7; EC=3.2.1.39; AltName: Full=(1->3)-beta-glucan endohydrolase 7; Short=(1->3)-beta-glucanase 7; AltName: Full=Beta-1,3-endoglucanase 7; Short=Beta-1,3-glucanase 7; Flags: Precursor;	1.21569	3.42814e-08	2.63684e-06	up
Smechr1102565	PREDICTED: uncharacterized protein LOC102603270 [Solanum tuberosum]	--	1.21508	0.00137905	0.016782	up
Smechr1002748	PREDICTED: protein POLYCHOME [Solanum tuberosum]	PYM_ARATH RecName: Full=Protein POLYCHOME; AltName: Full=Protein UV-B-INSENSITIVE 4;	1.21504	0.00154264	0.0182956	up
Smechr0802467	PREDICTED: uncharacterized protein LOC107855334 [Capsicum annuum]	--	1.21494	2.13668e-08	1.81609e-06	up
Smechr0501034	PREDICTED: COBRA-like protein 4 [Solanum tuberosum]	COBL4_ARATH RecName: Full=COBRA-like protein 4; Flags: Precursor;	1.21463	0.00187629	0.0211218	up
Smechr0902043	PREDICTED: BTB/POZ domain-containing protein At1g03010 isoform X1 [Solanum tuberosum]	Y1301_ARATH RecName: Full=BTB/POZ domain-containing protein At1g03010;	1.21189	6.74149e-05	0.00148428	up
Smechr0300414	PREDICTED: indole-3-acetic acid-amido synthetase GH3.6-like [Solanum tuberosum]	GH36_ARATH RecName: Full=Indole-3-acetic acid-amido synthetase GH3.6; EC=6.3.2.-; AltName: Full=Auxin-responsive GH3-like protein 6; Short=AtGH3-6; AltName: Full=Protein DWARF IN LIGHT 1; Short=DFL-1;	1.21022	0.00456738	0.0405498	up
Smechr0801797	PREDICTED: long-chain-alcohol oxidase FAO4A-like [Solanum tuberosum]	FAO4A_ARATH RecName: Full=Long-chain-alcohol oxidase FAO4A; EC=1.1.3.20; AltName: Full=Long-chain fatty alcohol oxidase 4A;	1.21009	1.08749e-05	0.000332603	up
Smechr0102534	PREDICTED: CASP-like protein 1E2 [Solanum tuberosum]	CSPL5_SOYBN RecName: Full=CASP-like protein 1E2; Short=GmCASPL1E2;	1.20928	2.13478e-09	2.62998e-07	up
Smechr0101630	PREDICTED: LRR receptor-like serine/threonine-protein kinase GSO1 [Solanum tuberosum]	CRPK1_ARATH RecName: Full=Cold-responsive protein kinase 1 {ECO:0000303|PubMed:28344081}; EC=2.7.11.1 {ECO:0000255|PROSITE-ProRule:PRU00159, ECO:0000269|PubMed:28344081};	1.20803	2.33965e-05	0.000628887	up
Smechr0702283	putative 9-cis-epoxycarotenoid dioxygenase [Solanum tuberosum]	NCED1_SOLLC RecName: Full=9-cis-epoxycarotenoid dioxygenase NCED1, chloroplastic {ECO:0000303|Ref.2}; Short=LeNCED1 {ECO:0000303|Ref.2}; Short=SlNCED1 {ECO:0000303|PubMed:22345638}; EC=1.13.11.51 {ECO:0000250|UniProtKB:Q9LRR7}; AltName: Full=Nine-cis-epoxycarotenoid dioxygenase 1 {ECO:0000303|Ref.2}; Flags: Precursor;	1.2071	3.78798e-13	1.42305e-10	up
Smechr1200477	PREDICTED: pentatricopeptide repeat-containing protein At2g15980 [Solanum tuberosum]	PP155_ARATH RecName: Full=Pentatricopeptide repeat-containing protein At2g15980;	1.20664	0.00158088	0.0185783	up
Smechr0902144	PREDICTED: probable membrane-associated kinase regulator 1 [Solanum tuberosum]	MAKR1_ARATH RecName: Full=Probable membrane-associated kinase regulator 1;	1.20612	0.000328476	0.0053795	up
Smechr1002597	PREDICTED: receptor-like kinase TMK3 [Solanum tuberosum]	TMK3_ARATH RecName: Full=Receptor-like kinase TMK3 {ECO:0000303|PubMed:23613767}; EC=2.7.11.1 {ECO:0000305}; AltName: Full=BARK1-like kinase 2 {ECO:0000303|PubMed:23921992}; AltName: Full=Leucine-rich repeat receptor-like kinases TMK3 {ECO:0000303|PubMed:23613767}; AltName: Full=Transmembrane kinase 3 {ECO:0000303|PubMed:23613767}; Flags: Precursor;	1.20492	2.5453e-06	9.9097e-05	up
Smechr0402057	PREDICTED: endo-1,4-beta-xylanase A-like isoform X2 [Solanum tuberosum]	XYN1_ARATH RecName: Full=Endo-1,4-beta-xylanase 1 {ECO:0000303|PubMed:12154138}; Short=AtXyn1 {ECO:0000303|PubMed:12154138}; Short=Xylan endohydrolase 1 {ECO:0000303|PubMed:12154138}; Short=Xylanase 1 {ECO:0000303|PubMed:12154138}; EC=3.2.1.8 {ECO:0000255|PROSITE-ProRule:PRU01096, ECO:0000269|PubMed:12154138};	1.20429	0.000156619	0.00292796	up
Smechr1002931	PREDICTED: WAT1-related protein At5g07050 [Solanum tuberosum]	WTR38_ARATH RecName: Full=WAT1-related protein At5g07050;	1.20404	5.17455e-05	0.00120844	up
Smechr0104105	PREDICTED: receptor-like kinase TMK3 [Solanum pennellii]	TMK3_ARATH RecName: Full=Receptor-like kinase TMK3 {ECO:0000303|PubMed:23613767}; EC=2.7.11.1 {ECO:0000305}; AltName: Full=BARK1-like kinase 2 {ECO:0000303|PubMed:23921992}; AltName: Full=Leucine-rich repeat receptor-like kinases TMK3 {ECO:0000303|PubMed:23613767}; AltName: Full=Transmembrane kinase 3 {ECO:0000303|PubMed:23613767}; Flags: Precursor;	1.20221	1.7341e-05	0.000493859	up
Smechr0900645	PREDICTED: glycerol-3-phosphate 2-O-acyltransferase 6 [Solanum pennellii]	GPAT6_ARATH RecName: Full=Glycerol-3-phosphate 2-O-acyltransferase 6; Short=AtGPAT6; EC=2.3.1.198; AltName: Full=Glycerol-3-phosphate acyltransferase 6;	1.202	2.08008e-07	1.20086e-05	up
Smechr0902522	PREDICTED: glycine-rich cell wall structural protein-like [Solanum pennellii]	--	1.19969	0.00240624	0.0256374	up
Smechr0202564	PREDICTED: AP2-like ethylene-responsive transcription factor ANT [Solanum tuberosum]	ANT_ARATH RecName: Full=AP2-like ethylene-responsive transcription factor ANT; AltName: Full=Complementing a protein kinase C mutant protein 1; AltName: Full=Protein AINTEGUMENTA; AltName: Full=Protein DRAGON; AltName: Full=Protein OVULE MUTANT;	1.1979	0.000120521	0.00235554	up
Smechr0202997	PREDICTED: ABC transporter B family member 15-like [Solanum tuberosum]	AB15B_ARATH RecName: Full=ABC transporter B family member 15; Short=ABC transporter ABCB.15; Short=AtABCB15; AltName: Full=Multidrug resistance protein 13; AltName: Full=P-glycoprotein 15;	1.19755	1.44297e-05	0.000424383	up
novel.2790	hypothetical protein CQW23_28116 [Capsicum baccatum]	C7150_PRUMU RecName: Full=Cytochrome P450 71AU50 {ECO:0000303|PubMed:25015725}; EC=1.14.-.- {ECO:0000305};	1.19744	9.77957e-07	4.45777e-05	up
Smechr1000076	PREDICTED: reticulon-like protein B14 [Solanum tuberosum]	RTNLI_ARATH RecName: Full=Reticulon-like protein B9; Short=AtRTNLB9;	1.1971	0.000710331	0.0100044	up
Smechr0802413	PREDICTED: 1-aminocyclopropane-1-carboxylate synthase-like [Solanum pennellii]	1A1C_SOYBN RecName: Full=1-aminocyclopropane-1-carboxylate synthase; Short=ACC synthase; EC=4.4.1.14; AltName: Full=S-adenosyl-L-methionine methylthioadenosine-lyase;	1.19612	0.000226874	0.00397057	up
Smechr0302033	hypothetical protein BC332_02080 [Capsicum chinense]	HIP23_ARATH RecName: Full=Heavy metal-associated isoprenylated plant protein 23 {ECO:0000303|PubMed:21072340, ECO:0000303|PubMed:23368984}; Short=AtHIP23 {ECO:0000303|PubMed:21072340, ECO:0000303|PubMed:23368984}; Flags: Precursor;	1.19362	0.000114415	0.00226055	up
Smechr0502366	PREDICTED: outer envelope pore protein 24A, chloroplastic-like [Solanum tuberosum]	OEP24_PEA RecName: Full=Outer envelope pore protein 24, chloroplastic; AltName: Full=Chloroplastic outer envelope pore protein of 24 kDa;	1.1934	0.00480807	0.0420232	up
Smechr0100362	PREDICTED: ethylene-responsive transcription factor ERF109 [Solanum lycopersicum]	EF109_ARATH RecName: Full=Ethylene-responsive transcription factor ERF109;	1.1917	0.000408534	0.00639454	up
Smechr0100258	PREDICTED: BURP domain-containing protein 5-like [Solanum pennellii]	USPL1_ARATH RecName: Full=BURP domain protein USPL1 {ECO:0000303|PubMed:19639386}; AltName: Full=Unknown seed protein-like protein 1 {ECO:0000303|PubMed:19639386}; Short=AtUSPL1 {ECO:0000303|PubMed:19639386}; Flags: Precursor;	1.19141	2.00078e-11	4.87501e-09	up
Smechr0302548	PREDICTED: alpha-galactosidase-like [Solanum tuberosum]	AGAL_COFAR RecName: Full=Alpha-galactosidase; EC=3.2.1.22; AltName: Full=Alpha-D-galactoside galactohydrolase; AltName: Full=Melibiase; Flags: Precursor;	1.19102	5.01755e-10	7.43446e-08	up
Smechr0300083	hypothetical protein T459_34231 [Capsicum annuum]	Y1534_ARATH RecName: Full=Probable LRR receptor-like serine/threonine-protein kinase At1g53420; EC=2.7.11.1; Flags: Precursor;	1.18988	4.30165e-06	0.000151171	up
Smechr1100861	PREDICTED: probable trehalose-phosphate phosphatase J [Solanum lycopersicum]	TPPJ_ARATH RecName: Full=Probable trehalose-phosphate phosphatase J; Short=AtTPPJ; EC=3.1.3.12; AltName: Full=Trehalose 6-phosphate phosphatase;	1.18937	3.845e-07	2.05651e-05	up
Smechr0202422	PREDICTED: cytokinin hydroxylase-like [Solanum tuberosum]	C7351_ARATH RecName: Full=Cytokinin hydroxylase; EC=1.14.13.-; AltName: Full=Cytochrome P450 35A1;	1.18799	3.25053e-05	0.000816505	up
Smechr0201602	PREDICTED: RING-H2 finger protein ATL73-like [Solanum tuberosum]	ATL78_ARATH RecName: Full=RING-H2 finger protein ATL78; EC=2.3.2.27 {ECO:0000305}; AltName: Full=RING-type E3 ubiquitin transferase ATL78 {ECO:0000305};	1.18686	0.000252824	0.00435863	up
Smechr0502585	PREDICTED: F-box protein PP2-B10-like [Solanum tuberosum]	P2B10_ARATH RecName: Full=F-box protein PP2-B10; AltName: Full=Protein PHLOEM PROTEIN 2-LIKE B10; Short=AtPP2-B10;	1.18659	0.00141313	0.0171019	up
Smechr0601955	PREDICTED: 3-ketoacyl-CoA synthase 11-like [Solanum pennellii]	KCS11_ARATH RecName: Full=3-ketoacyl-CoA synthase 11 {ECO:0000303|PubMed:18465198}; Short=KCS-11 {ECO:0000303|PubMed:18465198}; EC=2.3.1.199 {ECO:0000269|PubMed:16765910}; AltName: Full=Very long-chain fatty acid condensing enzyme 11 {ECO:0000303|PubMed:18465198}; Short=VLCFA condensing enzyme 11 {ECO:0000303|PubMed:18465198};	1.18543	0.000208749	0.00371977	up
Smechr0104164	hypothetical protein A4A49_21570 [Nicotiana attenuata]	FSPM_SOLLC RecName: Full=Fruit-specific protein;	1.18299	1.87634e-10	3.23986e-08	up
Smechr0801184	PREDICTED: cytochrome P450 711A1 [Solanum tuberosum]	MAX1_ARATH RecName: Full=Cytochrome P450 711A1; EC=1.14.-.-; AltName: Full=Protein MORE AXILLARY BRANCHES 1;	1.18293	1.19904e-06	5.22739e-05	up
Smechr0602627	hypothetical protein T459_17951 [Capsicum annuum]	OFP14_ARATH RecName: Full=Transcription repressor OFP14; AltName: Full=Ovate family protein 14; Short=AtOFP14;	1.18282	0.00474403	0.0415893	up
Smechr0702331	PREDICTED: alpha,alpha-trehalose-phosphate synthase [UDP-forming]	TPS1_ARATH RecName: Full=Alpha,alpha-trehalose-phosphate synthase [UDP-forming] 1; EC=2.4.1.15; AltName: Full=Trehalose-6-phosphate synthase 1; Short=AtTPS1;	1.18247	6.39699e-09	6.55512e-07	up
Smechr0900867	PREDICTED: gamma-interferon-inducible lysosomal thiol reductase [Solanum tuberosum]	GILT_ARATH RecName: Full=Gamma-interferon-responsive lysosomal thiol protein {ECO:0000303|PubMed:21052676}; Short=AtGILT {ECO:0000303|PubMed:21052676}; Flags: Precursor;	1.17746	0.000244322	0.00424522	up
Smechr1100344	PREDICTED: uncharacterized protein LOC107002830 isoform X1 [Solanum pennellii]	--	1.17556	1.2132e-07	7.558e-06	up
Smechr0101474	Glycerol-3-phosphate 2-O-acyltransferase 4 [Capsicum baccatum]	GPAT4_ARATH RecName: Full=Glycerol-3-phosphate 2-O-acyltransferase 4; Short=AtGPAT4; EC=2.3.1.198; AltName: Full=Glycerol-3-phosphate acyltransferase 4;	1.17366	8.62147e-05	0.0017994	up
Smechr1101591	PREDICTED: uncharacterized protein LOC104646853 [Solanum lycopersicum]	--	1.17322	1.00346e-05	0.000311684	up
novel.1177	ADP-ribosylation factor 2 [Cajanus cajan]	ARF1_SALBA RecName: Full=ADP-ribosylation factor 1;	1.17158	3.41153e-10	5.26841e-08	up
novel.4647	PREDICTED: uncharacterized protein LOC107058099 [Solanum tuberosum]	--	1.17088	0.000514443	0.00773007	up
Smechr0202202	PREDICTED: peroxidase 64-like [Solanum tuberosum]	PER64_ARATH RecName: Full=Peroxidase 64; Short=Atperox P64; EC=1.11.1.7; AltName: Full=ATP17a; AltName: Full=PRXR4; Flags: Precursor;	1.17026	0.000142716	0.00271667	up
Smechr0702763	PREDICTED: uncharacterized protein LOC109234122 [Nicotiana attenuata]	GIR2_ARATH RecName: Full=Protein GL2-INTERACTING REPRESSOR 2 {ECO:0000303|PubMed:28526410};	1.16877	8.22849e-05	0.00173592	up
Smechr0201896	Nuclear transport factor 2 [Capsicum annuum]	NTF2B_ARATH RecName: Full=Nuclear transport factor 2B {ECO:0000303|PubMed:16428596}; Short=AtNTF2b {ECO:0000303|PubMed:16428596}; Short=NTF-2;	1.16854	5.82383e-05	0.00133449	up
Smechr0601807	PREDICTED: phospholipase A1-Ibeta2, chloroplastic-like [Solanum tuberosum]	PLA14_ARATH RecName: Full=Phospholipase A1-Ibeta2, chloroplastic; EC=3.1.1.-; Flags: Precursor;	1.16797	3.5119e-05	0.000868236	up
Smechr0201953	WRKY protein [Solanum tuberosum]	WRKY6_ARATH RecName: Full=WRKY transcription factor 6 {ECO:0000303|PubMed:11722756}; AltName: Full=WRKY DNA-binding protein 6 {ECO:0000303|PubMed:11722756}; Short=AtWRKY6 {ECO:0000303|PubMed:11722756};	1.16227	0.00155969	0.018428	up
Smechr1001784	non-specific lipid transfer protein a7 precursor [Solanum tuberosum]	NLTP2_SOLLC RecName: Full=Non-specific lipid-transfer protein 2; Short=LTP 2; Flags: Precursor;	1.16204	2.48398e-06	9.70966e-05	up
Smechr0402365	PREDICTED: glucan endo-1,3-beta-glucosidase 7-like [Solanum tuberosum]	E137_ARATH RecName: Full=Glucan endo-1,3-beta-glucosidase 7; EC=3.2.1.39; AltName: Full=(1->3)-beta-glucan endohydrolase 7; Short=(1->3)-beta-glucanase 7; AltName: Full=Beta-1,3-endoglucanase 7; Short=Beta-1,3-glucanase 7; Flags: Precursor;	1.16186	1.22637e-08	1.12055e-06	up
Smechr0202690	PREDICTED: uncharacterized protein LOC102592626 [Solanum tuberosum]	--	1.16041	0.00104142	0.0135465	up
Smechr0701460	PREDICTED: probably inactive leucine-rich repeat receptor-like protein kinase IMK2 [Solanum tuberosum]	--	1.1597	0.00174618	0.0200376	up
Smechr0300111	PREDICTED: GDSL esterase/lipase At5g45910-like [Solanum tuberosum]	GDL83_ARATH RecName: Full=GDSL esterase/lipase At5g45910; EC=3.1.1.-; AltName: Full=Extracellular lipase At5g45910; Flags: Precursor;	1.15679	0.000432286	0.00672312	up
Smechr0603165	PREDICTED: ent-copalyl diphosphate synthase, chloroplastic-like [Solanum tuberosum]	CPS5_SALMI RecName: Full=Ent-copalyl diphosphate synthase, chloroplastic {ECO:0000303|PubMed:26971881}; Short=SmCPSent {ECO:0000303|PubMed:26971881}; EC=5.5.1.13 {ECO:0000269|PubMed:26077765}; Flags: Precursor;	1.15664	0.00058894	0.00860111	up
SmeSca00006	PREDICTED: peroxisome biogenesis factor 10-like [Solanum pennellii]	AIRP2_ARATH RecName: Full=E3 ubiquitin-protein ligase AIRP2 {ECO:0000305}; EC=2.3.2.27 {ECO:0000269|PubMed:21969385}; AltName: Full=Protein ABA INSENSITIVE RING PROTEIN 2 {ECO:0000303|PubMed:21969385}; Short=AtAIRP2 {ECO:0000303|PubMed:21969385}; AltName: Full=RING-type E3 ubiquitin transferase AIRP2 {ECO:0000305};	1.1561	1.02609e-05	0.000317813	up
Smechr0102312	PREDICTED: uncharacterized protein LOC102599535 [Solanum tuberosum]	--	1.1556	0.00230929	0.0247862	up
Smechr0901103	PREDICTED: BTB/POZ domain-containing protein At3g08570 [Solanum tuberosum]	Y3857_ARATH RecName: Full=BTB/POZ domain-containing protein At3g08570;	1.15542	6.00967e-07	2.98159e-05	up
Smechr0402125	PREDICTED: probable strigolactone esterase DAD2 [Nicotiana sylvestris]	DAD2_PETHY RecName: Full=Probable strigolactone esterase DAD2; EC=3.1.-.-; AltName: Full=Protein DECREASED APICAL DOMINANCE 2;	1.15463	0.000358237	0.00575093	up
Smechr1100193	PREDICTED: receptor-like cytosolic serine/threonine-protein kinase RBK1 [Solanum tuberosum]	RBK1_ARATH RecName: Full=Receptor-like cytosolic serine/threonine-protein kinase RBK1; EC=2.7.11.1; AltName: Full=Protein ROP BINDING PROTEIN KINASES 1;	1.15442	0.000162321	0.00301911	up
Smechr0902147	PREDICTED: mavicyanin [Solanum lycopersicum]	MAVI_CUCPE RecName: Full=Mavicyanin;	1.15357	0.00362925	0.0346477	up
Smechr0100285	PREDICTED: long chain acyl-CoA synthetase 2 [Solanum tuberosum]	CCL6_HUMLU RecName: Full=Probable CoA ligase CCL6 {ECO:0000305|PubMed:23300257}; Short=HlCCL6 {ECO:0000303|PubMed:23300257}; EC=6.2.1.- {ECO:0000305|PubMed:23300257};	1.15292	2.2054e-06	8.72966e-05	up
Smechr0201036	PREDICTED: transcription factor PAR1 [Solanum tuberosum]	PAR2_ARATH RecName: Full=Transcription factor PAR2; AltName: Full=Basic helix-loop-helix protein 166; Short=AtbHLH166; Short=bHLH 166; AltName: Full=Protein HELIX-LOOP-HELIX 2; AltName: Full=Protein PHYTOCHROME RAPIDLY REGULATED 2; AltName: Full=bHLH transcription factor bHLH166;	1.15277	4.83759e-09	5.08137e-07	up
Smechr0402381	PREDICTED: 5'-nucleotidase domain-containing protein 4 [Solanum tuberosum]	--	1.151	3.83429e-08	2.89939e-06	up
Smechr0102252	PREDICTED: protein trichome birefringence-like 11 [Solanum lycopersicum]	TBL11_ARATH RecName: Full=Protein trichome birefringence-like 11;	1.15017	6.31006e-05	0.00141197	up
Smechr0500519	PREDICTED: uncharacterized protein LOC107018823 [Solanum pennellii]	--	1.14809	0.000263224	0.00451309	up
SmeSca00569	PREDICTED: uncharacterized protein DDB_G0271670-like [Capsicum annuum]	--	1.14736	8.06784e-05	0.00171102	up
Smechr0303541	PREDICTED: pentatricopeptide repeat-containing protein At1g51965, mitochondrial [Solanum pennellii]	PPR76_ARATH RecName: Full=Pentatricopeptide repeat-containing protein At1g51965, mitochondrial; Flags: Precursor;	1.14588	1.24014e-06	5.37453e-05	up
Smechr0303343	PREDICTED: reticulon-like protein B9 [Solanum tuberosum]	RTNLI_ARATH RecName: Full=Reticulon-like protein B9; Short=AtRTNLB9;	1.14526	0.00256562	0.0267156	up
Smechr0302219	PREDICTED: phytolongin Phyl2.1 [Solanum lycopersicum]	PHL22_ARATH RecName: Full=Phytolongin Phyl2.2 {ECO:0000303|PubMed:19889231};	1.14167	1.94909e-06	7.90049e-05	up
Smechr0600049	PREDICTED: BRCT domain-containing protein At4g02110 [Solanum lycopersicum]	Y4211_ARATH RecName: Full=BRCT domain-containing protein At4g02110;	1.13912	3.92321e-07	2.08816e-05	up
Smechr0500104	PREDICTED: uncharacterized protein At4g00950-like [Solanum tuberosum]	Y4095_ARATH RecName: Full=Uncharacterized protein At4g00950;	1.13809	9.67758e-06	0.00030404	up
Smechr0401313	PREDICTED: uncharacterized protein LOC102606099 [Solanum tuberosum]	--	1.13707	0.0057103	0.0475403	up
Smechr0502510	PREDICTED: inactive leucine-rich repeat receptor-like protein kinase CORYNE isoform X1 [Solanum tuberosum]	CRN_ARATH RecName: Full=Inactive leucine-rich repeat receptor-like protein kinase CORYNE {ECO:0000303|PubMed:18381924}; AltName: Full=Protein SUPPRESSOR OF OVEREXPRESSION OF LLP1 2 {ECO:0000303|PubMed:12932329}; Flags: Precursor;	1.13565	0.000726128	0.0101773	up
Smechr0900653	PREDICTED: auxin transporter-like protein 4 isoform X1 [Nicotiana tabacum]	LAX2_MEDTR RecName: Full=Auxin transporter-like protein 2; AltName: Full=AUX1-like protein 2; AltName: Full=MtLAX2;	1.1342	4.58455e-09	4.88032e-07	up
Smechr0200811	PREDICTED: mannose-6-phosphate isomerase 2-like [Solanum tuberosum]	MPI2_ARATH RecName: Full=Mannose-6-phosphate isomerase 2; EC=5.3.1.8; AltName: Full=Phosphohexomutase 2; AltName: Full=Phosphomannose isomerase 2; Short=PMI2; AltName: Full=Protein DARK INDUCIBLE 9;	1.13153	9.19991e-06	0.000291961	up
Smechr0201996	PREDICTED: glutathione S-transferase F11 [Solanum tuberosum]	GSTFB_ARATH RecName: Full=Glutathione S-transferase F11 {ECO:0000303|PubMed:12090627}; Short=AtGSTF11 {ECO:0000303|PubMed:12090627}; EC=2.5.1.18 {ECO:0000250|UniProtKB:O80852}; AltName: Full=AtGSTF6 {ECO:0000303|PubMed:12090627}; AltName: Full=GST class-phi {ECO:0000303|PubMed:12090627}; AltName: Full=GST class-phi member 11 {ECO:0000303|PubMed:12090627};	1.13033	5.5946e-05	0.00129277	up
Smechr0202929	PREDICTED: probable calcium-binding protein CML45 [Solanum tuberosum]	CML45_ARATH RecName: Full=Probable calcium-binding protein CML45 {ECO:0000305}; AltName: Full=Calmodulin-like protein 45 {ECO:0000303|Ref.4};	1.12996	8.42953e-06	0.000272642	up
Smechr0602568	PREDICTED: uncharacterized protein LOC107060638 [Solanum tuberosum]	BAG5_ARATH RecName: Full=BAG family molecular chaperone regulator 5, mitochondrial; AltName: Full=Bcl-2-associated athanogene 5; Flags: Precursor;	1.12917	0.000114527	0.00226055	up
Smechr0100367	PREDICTED: calmodulin-like protein 1 [Capsicum annuum]	CML30_ARATH RecName: Full=Calmodulin-like protein 30 {ECO:0000303|Ref.4};	1.12593	7.82365e-07	3.67377e-05	up
Smechr0101954	PREDICTED: DNA-damage-repair/toleration protein DRT100-like [Solanum lycopersicum]	DR100_ARATH RecName: Full=DNA damage-repair/toleration protein DRT100; Flags: Precursor;	1.12537	6.25163e-06	0.000207401	up
Smechr0302035	PREDICTED: uncharacterized protein LOC101252465 [Solanum lycopersicum]	--	1.12503	1.82214e-05	0.000514918	up
Smechr0302424	PREDICTED: uncharacterized protein LOC102601595 [Solanum tuberosum]	NOV_ARATH RecName: Full=Protein NO VEIN {ECO:0000303|PubMed:19880797}; AltName: Full=Protein EMBRYO DEFECTIVE 2597 {ECO:0000303|PubMed:15266054};	1.12484	0.00174395	0.0200331	up
Smechr1101014	leucine-rich repeat receptor-like protein CLAVATA2 [Solanum pennellii]	CLV2_ARATH RecName: Full=Receptor-like protein CLAVATA2 {ECO:0000312|EMBL:AAF02654.1, ECO:0000312|EMBL:AAF02655.1, ECO:0000312|EMBL:AAF02656.1}; AltName: Full=Receptor-like protein 10 {ECO:0000303|PubMed:18434605}; Short=AtRLP10 {ECO:0000303|PubMed:18434605}; Flags: Precursor;	1.1233	0.00142448	0.0172012	up
Smechr0801501	PREDICTED: 3-ketoacyl-CoA synthase 10 [Solanum pennellii]	KCS10_ARATH RecName: Full=3-ketoacyl-CoA synthase 10 {ECO:0000303|PubMed:18465198}; Short=KCS-10 {ECO:0000303|PubMed:18465198}; EC=2.3.1.199 {ECO:0000305}; AltName: Full=Protein FIDDLEHEAD {ECO:0000303|PubMed:10559443}; AltName: Full=Very long-chain fatty acid condensing enzyme 10 {ECO:0000303|PubMed:18465198}; Short=VLCFA condensing enzyme 10 {ECO:0000303|PubMed:18465198};	1.12281	1.72364e-07	1.02433e-05	up
Smechr0602219	PREDICTED: auxin-induced protein AUX22-like [Solanum tuberosum]	IAA6_PEA RecName: Full=Auxin-induced protein IAA6;	1.12163	0.000174634	0.00320733	up
Smechr1200894	PREDICTED: serine/threonine-protein kinase-like protein ACR4 [Solanum tuberosum]	ACR4L_ARATH RecName: Full=Serine/threonine-protein kinase-like protein ACR4; EC=2.7.11.1; AltName: Full=Protein CRINKLY 4; Short=AtCR4; Flags: Precursor;	1.12046	1.83933e-05	0.000517973	up
Smechr1102039	PREDICTED: transcription factor bHLH30 [Solanum pennellii]	BH030_ARATH RecName: Full=Transcription factor bHLH30; AltName: Full=Basic helix-loop-helix protein 30; Short=AtbHLH30; Short=bHLH 30; AltName: Full=Transcription factor EN 53; AltName: Full=bHLH transcription factor bHLH030;	1.12035	1.04343e-08	9.82037e-07	up
Smechr0602590	PREDICTED: bidirectional sugar transporter SWEET9-like [Solanum tuberosum]	--	1.11991	0.00594657	0.0488581	up
Smechr0202727	PREDICTED: peroxidase 10-like [Solanum lycopersicum]	PER10_ARATH RecName: Full=Peroxidase 10; Short=Atperox P10; EC=1.11.1.7; AltName: Full=ATP5a; Flags: Precursor;	1.11978	6.42899e-05	0.00143565	up
Smechr0601515	PREDICTED: 5'-nucleotidase SurE-like [Solanum pennellii]	--	1.11925	0.000841471	0.0113695	up
Smechr0601563	auxin-responsive protein IAA14-like [Solanum tuberosum]	IAA14_ARATH RecName: Full=Auxin-responsive protein IAA14; AltName: Full=Indoleacetic acid-induced protein 14; AltName: Full=Protein SOLITARY ROOT;	1.11759	2.91115e-05	0.00074778	up
Smechr0102707	PREDICTED: uncharacterized protein LOC102606116 [Solanum tuberosum]	--	1.11746	1.25758e-05	0.000377774	up
Smechr1100416	RecName: Full=Cytochrome P450 77A1; AltName: Full=CYPLXXVIIA1; AltName: Full=Cytochrome P-450EG6 CAA50647.1 P450 hydroxylase, partial [Solanum melongena]	C77A1_SOLME RecName: Full=Cytochrome P450 77A1; EC=1.14.-.-; AltName: Full=CYPLXXVIIA1; AltName: Full=Cytochrome P-450EG6; Flags: Fragment;	1.11724	9.08287e-06	0.000288664	up
Smechr0201494	PREDICTED: exopolygalacturonase-like [Solanum lycopersicum]	PGLR2_PLAAC RecName: Full=Exopolygalacturonase; EC=3.2.1.67 {ECO:0000269|PubMed:15208603}; AltName: Full=Pollen allergen Pla a 2 {ECO:0000303|PubMed:15208603, ECO:0000303|PubMed:17177673, ECO:0000303|Ref.2}; AltName: Allergen=Pla a 2.0101 {ECO:0000305}; Flags: Precursor; Fragment;	1.11625	0.000754338	0.0105095	up
Smechr0303214	PREDICTED: AP2-like ethylene-responsive transcription factor At1g16060 isoform X2 [Solanum lycopersicum]	AP2L1_ARATH RecName: Full=AP2-like ethylene-responsive transcription factor At1g16060;	1.11619	0.000434292	0.00674475	up
Smechr1002279	PREDICTED: probable leucine-rich repeat receptor-like protein kinase At5g49770 [Solanum pennellii]	HPCA1_ARATH RecName: Full=Leucine-rich repeat receptor protein kinase HPCA1 {ECO:0000305}; EC=2.7.11.1 {ECO:0000269|PubMed:32076270}; AltName: Full=Protein HYDROGEN-PEROXIDE-INDUCED CALCIUM INCREASES 1 {ECO:0000303|PubMed:32076270}; Flags: Precursor;	1.11617	2.26023e-06	8.9145e-05	up
Smechr0901726	PREDICTED: probable inactive patatin-like protein 9 [Solanum pennellii]	PLP9_ARATH RecName: Full=Probable inactive patatin-like protein 9; Short=AtPLP9; AltName: Full=Patatin-related phospholipase A IIIdelta; Short=pPLAIIId; AltName: Full=Phospholipase A IIIB; Short=AtPLAIIIB;	1.1156	0.00479481	0.041924	up
Smechr0101674	PREDICTED: GATA transcription factor 4 [Solanum lycopersicum]	GATA4_ARATH RecName: Full=GATA transcription factor 4; Short=AtGATA-4;	1.11538	0.000443643	0.00687052	up
Smechr1101113	PREDICTED: uncharacterized protein LOC107015601 [Solanum pennellii]	--	1.11365	1.02923e-06	4.62498e-05	up
Smechr0300685	PREDICTED: putative ABC transporter C family member 15 [Solanum tuberosum]	AB3C_ARATH RecName: Full=ABC transporter C family member 3; Short=ABC transporter ABCC.3; Short=AtABCC3; EC=7.6.2.2; AltName: Full=ATP-energized glutathione S-conjugate pump 3; AltName: Full=Glutathione S-conjugate-transporting ATPase 3; AltName: Full=Multidrug resistance-associated protein 3;	1.1116	1.36586e-06	5.85e-05	up
Smechr0101091	GDSL esterase/lipase [Capsicum chinense]	GDL22_ARATH RecName: Full=GDSL esterase/lipase At1g54790; EC=3.1.1.-; AltName: Full=Extracellular lipase At1g54790; Flags: Precursor;	1.11112	0.000459994	0.00706883	up
Smechr0900535	PREDICTED: 18.1 kDa class I heat shock protein [Solanum lycopersicum]	HSP13_SOYBN RecName: Full=17.5 kDa class I heat shock protein; AltName: Full=HSP 17.5-M;	1.11105	1.30037e-08	1.16391e-06	up
Smechr0302139	G-type lectin S-receptor-like serine/threonine-protein kinase [Capsicum chinense]	Y5248_ARATH RecName: Full=G-type lectin S-receptor-like serine/threonine-protein kinase At5g24080; EC=2.7.11.1; Flags: Precursor;	1.11102	3.3372e-06	0.000123201	up
Smechr0702689	PREDICTED: kinesin KP1 isoform X1 [Solanum tuberosum]	KN14F_ARATH RecName: Full=Kinesin-like protein KIN-14F {ECO:0000305}; AltName: Full=AtKIN14h; AltName: Full=Kinesin KP1 {ECO:0000303|PubMed:21406623}; AltName: Full=Kinesin-like protein 1 {ECO:0000303|PubMed:16212879}; Short=AtKP1 {ECO:0000303|PubMed:16212879};	1.11024	2.29795e-06	9.0308e-05	up
Smechr1001781	Non-specific lipid-transfer protein 2, partial [Capsicum annuum]	NLTP2_SOLLC RecName: Full=Non-specific lipid-transfer protein 2; Short=LTP 2; Flags: Precursor;	1.11004	0.00154913	0.0183428	up
Smechr0800451	PREDICTED: protein SHORT-ROOT-like [Solanum tuberosum]	SHR_ARATH RecName: Full=Protein SHORT-ROOT {ECO:0000303|PubMed:10850497}; Short=AtSHR {ECO:0000303|PubMed:10850497}; AltName: Full=GRAS family protein 26; Short=AtGRAS-26; AltName: Full=Protein SHOOT GRAVITROPISM 7 {ECO:0000303|PubMed:9670559};	1.10951	1.50239e-05	0.000440453	up
Smechr0104236	PREDICTED: arabinogalactan peptide 13 [Solanum lycopersicum]	AGP14_ARATH RecName: Full=Arabinogalactan protein 14 {ECO:0000303|PubMed:11006345}; Short=AtAGP14 {ECO:0000303|PubMed:11006345}; AltName: Full=Arabinogalactan peptide 14 {ECO:0000303|PubMed:11006345}; Short=AG-peptide 14 {ECO:0000303|PubMed:11006345}; Flags: Precursor;	1.10941	6.32924e-07	3.09808e-05	up
novel.4823	14 kDa proline-rich protein DC2.15 [Capsicum baccatum]	ERLI1_ARATH RecName: Full=Lipid transfer protein EARLI 1; AltName: Full=Protein EARLY ARABIDOPSIS ALUMINUM INDUCED 1; Short=pEARLI1; Flags: Precursor;	1.10898	3.13879e-05	0.000795931	up
Smechr0202988	PREDICTED: probable prolyl 4-hydroxylase 6 [Solanum pennellii]	P4H7_ARATH RecName: Full=Probable prolyl 4-hydroxylase 7 {ECO:0000305}; Short=AtP4H7 {ECO:0000303|Ref.5}; EC=1.14.11.2 {ECO:0000305};	1.10401	0.000666582	0.00947537	up
novel.6137	PREDICTED: putative late blight resistance protein homolog R1A-3 [Solanum lycopersicum]	R1A10_SOLDE RecName: Full=Putative late blight resistance protein homolog R1A-10;	1.10264	0.00392063	0.036478	up
Smechr0700428	PREDICTED: cadmium/zinc-transporting ATPase HMA3-like isoform X1 [Solanum tuberosum]	HMA2_ARATH RecName: Full=Cadmium/zinc-transporting ATPase HMA2; EC=7.2.2.12; EC=7.2.2.21; AltName: Full=Cadmium/zinc-transporting ATPase 3; AltName: Full=Protein HEAVY METAL ATPASE 2;	1.10221	3.37566e-05	0.000840236	up
Smechr0302180	PREDICTED: probable protein phosphatase 2C 51 [Solanum tuberosum]	P2C51_ORYSJ RecName: Full=Protein phosphatase 2C 51 {ECO:0000305}; Short=OsPP2C51 {ECO:0000303|PubMed:19021904}; EC=3.1.3.16 {ECO:0000269|PubMed:28000033};	1.10109	0.00017175	0.00317295	up
Smechr0601830	PREDICTED: two-component response regulator-like APRR2 [Solanum lycopersicum]	APRR2_ARATH RecName: Full=Two-component response regulator-like APRR2; AltName: Full=Pseudo-response regulator 2; AltName: Full=TOC2 protein;	1.09959	0.00395906	0.0367085	up
Smechr0502809	PREDICTED: probable acyl-activating enzyme 18, peroxisomal [Solanum tuberosum]	CCL12_HUMLU RecName: Full=Probable CoA ligase CCL12 {ECO:0000305|PubMed:23300257}; Short=HlCCL12 {ECO:0000303|PubMed:23300257}; EC=6.2.1.- {ECO:0000305|PubMed:23300257};	1.09926	0.000769484	0.0106528	up
Smechr0802394	PREDICTED: zinc finger protein CONSTANS-LIKE 1-like [Solanum tuberosum]	CO3_ORYSJ RecName: Full=Zinc finger protein CO3 {ECO:0000305}; AltName: Full=Protein CONSTANS-like CO3; Short=OsCO3 {ECO:0000303|PubMed:18449564};	1.09847	0.00455292	0.0405035	up
Smechr0802459	PREDICTED: uncharacterized protein At5g05190-like isoform X1 [Solanum tuberosum]	XLG1_ARATH RecName: Full=Extra-large guanine nucleotide-binding protein 1; AltName: Full=Extra-large GTP-binding protein 1; Short=Extra-large G-protein 1;	1.09715	0.000264061	0.00452037	up
Smechr0401805	hypothetical protein CQW23_10392 [Capsicum baccatum]	--	1.09597	2.98558e-16	2.04596e-13	up
Smechr0902225	PREDICTED: VAN3-binding protein isoform X1 [Solanum lycopersicum]	VAB_ARATH RecName: Full=VAN3-binding protein {ECO:0000303|PubMed:19363154}; AltName: Full=Protein FORKED 1;	1.0942	0.000470063	0.00720776	up
Smechr0500232	Leucine-rich repeat receptor-like protein kinase TDR [Capsicum baccatum]	TDR_ARATH RecName: Full=Leucine-rich repeat receptor-like protein kinase TDR; EC=2.7.11.1; AltName: Full=Protein PHLOEM INTERCALATED WITH XYLEM {ECO:0000303|PubMed:17570668}; AltName: Full=Tracheary element differentiation inhibitory factor receptor {ECO:0000303|PubMed:18812507}; Short=AtTDR {ECO:0000303|PubMed:18812507}; Short=TDIF receptor {ECO:0000303|PubMed:18812507}; Flags: Precursor;	1.09403	1.08128e-07	6.9001e-06	up
novel.1547	PREDICTED: protein NRT1/ PTR FAMILY 1.2-like isoform X2 [Capsicum annuum]	PTR6_ARATH RecName: Full=Protein NRT1/ PTR FAMILY 1.2; Short=AtNPF1.2; AltName: Full=Nitrate transporter 1.11;	1.0939	9.6768e-08	6.29681e-06	up
Smechr0601249	Ethylene-responsive transcription factor [Capsicum baccatum]	ERF26_ARATH RecName: Full=Ethylene-responsive transcription factor ERF026;	1.09305	0.00467084	0.0411518	up
Smechr0902576	PREDICTED: protein ECERIFERUM 26 [Solanum tuberosum]	CR26L_ARATH RecName: Full=Protein ECERIFERUM 26-like; Short=CER26-like; AltName: Full=CER2-like protein 2; Short=CER2-like2;	1.09214	0.000325319	0.00535178	up
Smechr1201926	PREDICTED: elongation factor 1-alpha-like [Solanum tuberosum]	EF1A_SOLLC RecName: Full=Elongation factor 1-alpha; Short=EF-1-alpha;	1.09097	7.38516e-07	3.49028e-05	up
Smechr0802565	PREDICTED: protein BRANCHLESS TRICHOME [Capsicum annuum]	BLT_ARATH RecName: Full=Protein BRANCHLESS TRICHOME;	1.08998	0.00374475	0.0353959	up
Smechr0302741	PREDICTED: plant UBX domain-containing protein 10-like [Solanum tuberosum]	PUX10_ARATH RecName: Full=Plant UBX domain-containing protein 10 {ECO:0000303|Ref.4}; Short=PUX10 {ECO:0000303|Ref.4};	1.08977	0.000285251	0.00480804	up
Smechr1102458	PREDICTED: probable glycerol-3-phosphate dehydrogenase [NAD(+)]	GPDHC_ARATH RecName: Full=Glycerol-3-phosphate dehydrogenase [NAD(+)] GPDHC1, cytosolic; EC=1.1.1.8;	1.08839	6.43081e-07	3.13381e-05	up
Smechr0901775	PREDICTED: sulfate transporter 3.1 [Solanum tuberosum]	SUT31_ARATH RecName: Full=Sulfate transporter 3.1; AltName: Full=AST12; AltName: Full=AtST1;	1.08749	0.00274211	0.0279682	up
Smechr0901552	PREDICTED: putative kinase-like protein TMKL1 [Solanum tuberosum]	TMKL1_ARATH RecName: Full=Putative kinase-like protein TMKL1; Flags: Precursor;	1.08609	0.000244119	0.00424522	up
Smechr1001315	PREDICTED: probable mannitol dehydrogenase [Nicotiana attenuata]	MTDH_MEDSA RecName: Full=Probable mannitol dehydrogenase; EC=1.1.1.255; AltName: Full=NAD-dependent mannitol dehydrogenase;	1.08565	4.65346e-06	0.000162752	up
Smechr0300654	PREDICTED: non-specific lipid transfer protein GPI-anchored 1 [Capsicum annuum]	LTPG1_ARATH RecName: Full=Non-specific lipid transfer protein GPI-anchored 1 {ECO:0000303|PubMed:19321705, ECO:0000303|PubMed:19366900, ECO:0000303|PubMed:23893219}; Short=AtLTPG-1 {ECO:0000303|PubMed:19321705, ECO:0000303|PubMed:19366900, ECO:0000303|PubMed:23893219}; Short=Protein LTP-GPI-ANCHORED 1 {ECO:0000303|PubMed:19321705, ECO:0000303|PubMed:19366900, ECO:0000303|PubMed:23893219}; Flags: …	1.08457	0.00033031	0.00540045	up
novel.2947	PREDICTED: putative late blight resistance protein homolog R1B-14 [Solanum tuberosum]	R1C3_SOLDE RecName: Full=Putative late blight resistance protein homolog R1C-3;	1.08319	0.000190481	0.00345782	up
Smechr0300089	PREDICTED: uncharacterized protein LOC107012499 [Solanum pennellii]	--	1.08268	0.00257772	0.0267899	up
Smechr0900517	PREDICTED: probable glutathione S-transferase [Solanum lycopersicum]	GSTX3_TOBAC RecName: Full=Probable glutathione S-transferase; EC=2.5.1.18; AltName: Full=Auxin-induced protein PCNT103;	1.08082	0.0012751	0.0157353	up
Smechr0202635	PREDICTED: cytochrome P450 81D1-like [Solanum tuberosum]	CYQ32_CATRO RecName: Full=Cytochrome P450 81Q32 {ECO:0000303|PubMed:24710322}; Short=CrCYP81Q32 {ECO:0000303|PubMed:24710322}; EC=1.14.-.- {ECO:0000305};	1.07867	0.00436087	0.0392308	up
Smechr0303701	PREDICTED: D-3-phosphoglycerate dehydrogenase 3, chloroplastic-like [Solanum tuberosum]	SERA2_ARATH RecName: Full=D-3-phosphoglycerate dehydrogenase 2, chloroplastic; Short=PGDH; EC=1.1.1.95 {ECO:0000269|PubMed:24368794, ECO:0000269|PubMed:9867856}; Flags: Precursor;	1.07832	1.08223e-05	0.000331454	up
novel.3051	PREDICTED: lysine-specific demethylase JMJ25-like [Solanum lycopersicum]	--	1.07361	0.00149566	0.0178738	up
Smechr0200850	PREDICTED: transcription factor bHLH93-like [Solanum tuberosum]	BH093_ARATH RecName: Full=Transcription factor bHLH93; AltName: Full=Basic helix-loop-helix protein 93; Short=AtbHLH93; Short=bHLH 93; AltName: Full=Transcription factor EN 47; AltName: Full=bHLH transcription factor bHLH093;	1.07218	5.20111e-08	3.71515e-06	up
Smechr0101045	PREDICTED: probable linoleate 9S-lipoxygenase 5 [Solanum tuberosum]	LOX15_SOLTU RecName: Full=Probable linoleate 9S-lipoxygenase 5; EC=1.13.11.58; AltName: Full=Leaf lipoxygenase;	1.07179	1.63469e-06	6.8021e-05	up
Smechr0101413	PREDICTED: RING-H2 finger protein ATL67-like [Solanum tuberosum]	ATL67_ARATH RecName: Full=RING-H2 finger protein ATL67; EC=2.3.2.27 {ECO:0000305}; AltName: Full=RING-type E3 ubiquitin transferase ATL67 {ECO:0000305};	1.06998	0.00269632	0.027717	up
Smechr1002357	PREDICTED: UPF0503 protein At3g09070, chloroplastic-like [Solanum lycopersicum]	OPS_ARATH RecName: Full=Protein OCTOPUS {ECO:0000303|PubMed:22395740};	1.06979	2.13486e-05	0.000581556	up
Smechr1201627	PREDICTED: phragmoplast orienting kinesin 2 [Solanum tuberosum]	KN12E_ARATH RecName: Full=Kinesin-like protein KIN-12E {ECO:0000305};	1.06868	0.000778543	0.0107443	up
Smechr0802378	PREDICTED: BTB/POZ domain-containing protein At5g41330 [Solanum tuberosum]	Y5133_ARATH RecName: Full=BTB/POZ domain-containing protein At5g41330;	1.06565	0.000145701	0.0027639	up
Smechr0101194	PREDICTED: uncharacterized protein LOC107839433 isoform X1 [Capsicum annuum]	--	1.06521	3.78484e-05	0.000922197	up
Smechr1100200	PREDICTED: uncharacterized protein LOC103329965 [Prunus mume]	--	1.06359	0.000144283	0.00274414	up
Smechr1100801	PREDICTED: aspartic proteinase-like protein 1 isoform X1 [Solanum pennellii]	ASPL1_ARATH RecName: Full=Aspartic proteinase-like protein 1; EC=3.4.23.-; Flags: Precursor;	1.06077	0.000387425	0.00612742	up
Smechr0302794	PREDICTED: protein QUIRKY [Solanum pennellii]	QKY_ARATH RecName: Full=Protein QUIRKY {ECO:0000303|PubMed:19180193};	1.0576	4.94755e-05	0.00116787	up
Smechr0100225	PREDICTED: uncharacterized protein LOC104105539 isoform X6 [Nicotiana tomentosiformis]	--	1.0575	3.34519e-05	0.000835497	up
Smechr1200302	PREDICTED: LOW QUALITY PROTEIN: chitin-binding lectin 1 [Solanum lycopersicum]	CHI1_TOBAC RecName: Full=Endochitinase A; Short=CHN-A; EC=3.2.1.14; Flags: Precursor;	1.05616	0.000437789	0.00678944	up
Smechr0100348	PREDICTED: CDPK-related kinase 5-like [Solanum pennellii]	CAMK5_ARATH RecName: Full=CDPK-related kinase 5; Short=AtCRK5; EC=2.7.11.1; AltName: Full=Calcium/calmodulin-dependent protein kinase 1;	1.05584	2.96348e-05	0.000756533	up
Smechr0100078	PREDICTED: aquaporin PIP2-7 [Capsicum annuum]	PIP27_ARATH RecName: Full=Aquaporin PIP2-7; AltName: Full=Plasma membrane intrinsic protein 2-7; Short=AtPIP2;7; AltName: Full=Plasma membrane intrinsic protein 3; AltName: Full=Salt stress-induced major intrinsic protein;	1.0548	5.2503e-10	7.62476e-08	up
Smechr0801612	PREDICTED: L-gulonolactone oxidase 3 [Solanum lycopersicum]	GGLO3_ARATH RecName: Full=L-gulonolactone oxidase 3 {ECO:0000303|PubMed:20622436}; Short=AtGulLO3 {ECO:0000303|PubMed:20622436}; EC=1.1.3.8 {ECO:0000269|PubMed:20622436}; Flags: Precursor;	1.05477	0.000295611	0.00494046	up
Smechr1001895	PREDICTED: uncharacterized protein LOC102601046 isoform X1 [Solanum tuberosum]	--	1.05447	2.18796e-05	0.000593076	up
Smechr1201859	PREDICTED: fasciclin-like arabinogalactan protein 12 [Capsicum annuum]	FLA11_ARATH RecName: Full=Fasciclin-like arabinogalactan protein 11; Flags: Precursor;	1.05223	3.66452e-05	0.000895936	up
Smechr0702236	PREDICTED: transcription factor PAR1-like [Capsicum annuum]	PAR1_ARATH RecName: Full=Transcription factor PAR1; AltName: Full=Basic helix-loop-helix protein 165; Short=AtbHLH165; Short=bHLH 165; AltName: Full=Protein HELIX-LOOP-HELIX 1; AltName: Full=Protein PHYTOCHROME RAPIDLY REGULATED 1; AltName: Full=bHLH transcription factor bHLH165;	1.05054	2.09266e-07	1.20446e-05	up
Smechr0603017	PREDICTED: scarecrow-like protein 14 [Solanum tuberosum]	SCL14_ARATH RecName: Full=Scarecrow-like protein 14; Short=AtSCL14; AltName: Full=GRAS family protein 2; Short=AtGRAS-2;	1.0505	0.00331067	0.0321665	up
Smechr1201277	PREDICTED: ubiquitin-conjugating enzyme E2 20-like [Nicotiana attenuata]	UBC20_ARATH RecName: Full=Ubiquitin-conjugating enzyme E2 20; EC=2.3.2.23; AltName: Full=E2 ubiquitin-conjugating enzyme 20; AltName: Full=Ubiquitin carrier protein 20;	1.04951	0.00227533	0.0245188	up
novel.2423	PREDICTED: uncharacterized protein LOC107019833 [Solanum pennellii]	--	1.04635	2.54871e-06	9.9097e-05	up
Smechr0302651	PREDICTED: protein-L-isoaspartate O-methyltransferase 1-like [Solanum tuberosum]	PIMT2_ARATH RecName: Full=Protein-L-isoaspartate O-methyltransferase 2; Short=AtPIMT2; EC=2.1.1.77;	1.04418	0.000569126	0.00838171	up
Smechr0402430	PREDICTED: protein WALLS ARE THIN 1 [Solanum tuberosum]	WAT1_ARATH RecName: Full=Protein WALLS ARE THIN 1;	1.04381	4.83236e-07	2.47014e-05	up
novel.4832	PREDICTED: 14 kDa proline-rich protein DC2.15-like [Solanum pennellii]	14KD_DAUCA RecName: Full=14 kDa proline-rich protein DC2.15; Flags: Precursor;	1.03946	2.50337e-08	2.04076e-06	up
Smechr0400054	Protein IQ-DOMAIN 32 [Capsicum chinense]	IQD17_ARATH RecName: Full=Protein IQ-DOMAIN 17 {ECO:0000303|PubMed:16368012}; Short=AtIQD17 {ECO:0000303|PubMed:16368012};	1.03855	2.4126e-05	0.000642841	up
Smechr1002630	PREDICTED: LOW QUALITY PROTEIN: ABC transporter F family member 4-like [Solanum tuberosum]	--	1.03777	0.000419135	0.00654179	up
Smechr1100830	PREDICTED: uncharacterized protein LOC109242732 [Nicotiana attenuata]	FLZ6_ARATH RecName: Full=FCS-Like Zinc finger 6 {ECO:0000303|PubMed:24901469};	1.03726	0.0044935	0.040105	up
Smechr0800186	PREDICTED: protein Brevis radix-like 1 [Solanum pennellii]	BRXL1_ARATH RecName: Full=Protein Brevis radix-like 1; Short=AtBRXL1;	1.03489	1.15872e-05	0.00035096	up
Smechr0500713	phenylalanine ammonia-lyase 2 [Solanum lycopersicum]	PAL1_PETHY RecName: Full=Phenylalanine ammonia-lyase 1 {ECO:0000303|PubMed:15805488}; Short=PhPAL1 {ECO:0000303|PubMed:15805488}; EC=4.3.1.24 {ECO:0000269|PubMed:20070567};	1.03422	7.48637e-05	0.00161902	up
Smechr0101358	PREDICTED: long chain acyl-CoA synthetase 4-like [Solanum pennellii]	LACS4_ARATH RecName: Full=Long chain acyl-CoA synthetase 4; EC=6.2.1.3;	1.03398	1.17322e-06	5.13523e-05	up
Smechr0802103	PREDICTED: pentatricopeptide repeat-containing protein At5g15280 [Nicotiana sylvestris]	--	1.03391	0.00473767	0.0415569	up
novel.4275	PREDICTED: protein ACCELERATED CELL DEATH 6-like [Solanum tuberosum]	ACD6_ARATH RecName: Full=Protein ACCELERATED CELL DEATH 6 {ECO:0000303|PubMed:10488236};	1.03356	0.000112053	0.00222372	up
Smechr0902024	PREDICTED: protein NETWORKED 3C-like [Solanum tuberosum]	NET3A_ARATH RecName: Full=Protein NETWORKED 3A {ECO:0000303|PubMed:22840520};	1.03184	3.75664e-06	0.000134827	up
Smechr0702665	PREDICTED: uncharacterized protein LOC102593883 isoform X1 [Solanum tuberosum]	--	1.02841	1.52689e-05	0.000446441	up
Smechr0701252	PREDICTED: kinesin-like protein NACK2 [Solanum tuberosum]	KN7B_TOBAC RecName: Full=Kinesin-like protein NACK2; AltName: Full=NPK1-activating kinesin 2;	1.02795	5.36815e-06	0.000182506	up
Smechr0303194	PREDICTED: ABC transporter C family member 13 isoform X1 [Solanum tuberosum]	AB13C_ARATH RecName: Full=ABC transporter C family member 13; Short=ABC transporter ABCC.13; Short=AtABCC13; EC=7.6.2.2; AltName: Full=ATP-energized glutathione S-conjugate pump 11; AltName: Full=Glutathione S-conjugate-transporting ATPase 11; AltName: Full=Multidrug resistance-associated protein 11;	1.02721	1.96236e-07	1.14145e-05	up
Smechr0500260	PREDICTED: uncharacterized protein LOC107872086 [Capsicum annuum]	--	1.02692	3.07699e-05	0.000782776	up
Smechr0500731	PREDICTED: probable LRR receptor-like serine/threonine-protein kinase At5g63710 isoform X1 [Solanum tuberosum]	Y5371_ARATH RecName: Full=Probable LRR receptor-like serine/threonine-protein kinase At5g63710; EC=2.7.11.1; Flags: Precursor;	1.02657	1.50189e-06	6.32149e-05	up
Smechr0702408	PREDICTED: phytosulfokine receptor 2 [Solanum tuberosum]	PSKR2_ARATH RecName: Full=Phytosulfokine receptor 2; Short=AtPSKR2; EC=2.7.11.1; AltName: Full=Phytosulfokine LRR receptor kinase 2; Flags: Precursor;	1.02599	0.00025097	0.00433348	up
Smechr1000364	PREDICTED: kinesin-related protein 6 isoform X1 [Solanum tuberosum]	KN14Q_ARATH RecName: Full=Kinesin-like protein KIN-14Q {ECO:0000305};	1.02571	0.00169465	0.0195795	up
Smechr1201596	hypothetical protein CQW23_26656 [Capsicum baccatum]	LTPG2_ARATH RecName: Full=Non-specific lipid transfer protein GPI-anchored 2 {ECO:0000303|PubMed:22891199, ECO:0000303|PubMed:23893219}; Short=AtLTPG-2 {ECO:0000303|PubMed:22891199, ECO:0000303|PubMed:23893219}; Short=Protein LTP-GPI-ANCHORED 2 {ECO:0000303|PubMed:22891199, ECO:0000303|PubMed:23893219}; AltName: Full=Xylogen-like protein 10 {ECO:0000303|PubMed:21558309}; Short=AtXYLP10 {ECO:00003…	1.02445	0.000433098	0.00673098	up
novel.333	PREDICTED: uncharacterized protein LOC107856948 [Capsicum annuum]	--	1.02324	0.00172284	0.0198425	up
Smechr0102029	PREDICTED: LOW QUALITY PROTEIN: uncharacterized protein LOC107004534 [Solanum pennellii]	RLF_ARATH RecName: Full=Cytochrome b5 domain-containing protein RLF {ECO:0000305}; AltName: Full=Protein REDUCED LATERAL ROOT FORMATION {ECO:0000303|PubMed:20230485};	1.02231	0.000461804	0.00709167	up
Smechr0902034	PREDICTED: glutaredoxin-C13 [Capsicum annuum]	GRXS9_ARATH RecName: Full=Monothiol glutaredoxin-S9; Short=AtGrxS9; AltName: Full=Protein ROXY 7;	1.02006	1.05316e-05	0.000323909	up
Smechr0701253	PREDICTED: kinesin-like protein NACK2 [Solanum tuberosum]	KN7B_TOBAC RecName: Full=Kinesin-like protein NACK2; AltName: Full=NPK1-activating kinesin 2;	1.01765	1.70696e-09	2.189e-07	up
Smechr1002745	hypothetical protein BC332_13939 [Capsicum chinense]	--	1.01733	1.62873e-05	0.00046921	up
novel.5548	hypothetical protein BC332_24041 [Capsicum chinense]	--	1.01694	0.000491985	0.00749218	up
Smechr0300964	PREDICTED: ethylene-responsive transcription factor ESR1-like [Solanum lycopersicum]	ESR2_ARATH RecName: Full=Ethylene-responsive transcription factor ESR2; AltName: Full=Protein DORNROESCHEN-LIKE; Short=Protein DRN-LIKE; AltName: Full=Protein ENHANCER OF SHOOT REGENERATION 2; AltName: Full=Protein SUPPRESSOR OF PHYTOCHROMEB 2;	1.0162	0.00125098	0.0155103	up
Smechr0100432	PREDICTED: zinc finger protein 4-like [Solanum lycopersicum]	ZFP7_ARATH RecName: Full=Zinc finger protein 7 {ECO:0000305};	1.01528	6.61257e-05	0.00145882	up
Smechr0701743	PREDICTED: scarecrow-like transcription factor PAT1 [Solanum tuberosum]	PAT1_ARATH RecName: Full=Scarecrow-like transcription factor PAT1; AltName: Full=GRAS family protein 29; Short=AtGRAS-29; AltName: Full=Protein PHYTOCHROME A SIGNAL TRANSDUCTION 1;	1.01391	0.000905606	0.0121388	up
Smechr0102013	PREDICTED: DNA topoisomerase 2 isoform X3 [Solanum tuberosum]	TOP2_ARATH RecName: Full=DNA topoisomerase 2; EC=5.6.2.2 {ECO:0000255|PROSITE-ProRule:PRU00995}; AltName: Full=DNA topoisomerase II;	1.01317	1.0683e-06	4.74224e-05	up
Smechr0202394	unknown [Solanum melongena]	SCL15_ARATH RecName: Full=Scarecrow-like protein 15; Short=AtSCL15; AltName: Full=GRAS family protein 25; Short=AtGRAS-25;	1.01291	0.000521319	0.00780874	up
Smechr0100408	PREDICTED: D-type cyclin-2 isoform X1 [Solanum lycopersicum]	CCD31_ARATH RecName: Full=Cyclin-D3-1; AltName: Full=Cyclin-delta-3; Short=Cyclin-d3; AltName: Full=G1/S-specific cyclin-D3-1; Short=CycD3;1;	1.01269	0.000157832	0.00294561	up
Smechr0100372	PREDICTED: B3 domain-containing protein At3g19184-like [Capsicum annuum]	Y3918_ARATH RecName: Full=B3 domain-containing protein At3g19184;	1.01252	0.00420408	0.0382633	up
Smechr0600296	PREDICTED: methylsterol monooxygenase 2-2-like [Capsicum annuum]	SMO22_ARATH RecName: Full=Methylsterol monooxygenase 2-2; EC=1.14.18.9; AltName: Full=Sterol 4-alpha-methyl-oxidase 1; Short=AtSMO1; AltName: Full=Sterol 4-alpha-methyl-oxidase 2-2;	1.00997	0.00322021	0.0315109	up
Smechr0900501	PREDICTED: protein NRT1/ PTR FAMILY 5.6-like [Solanum tuberosum]	PTR45_ARATH RecName: Full=Protein NRT1/ PTR FAMILY 5.7; Short=AtNPF5.7;	1.00978	0.00409111	0.0375844	up
Smechr1100319	PREDICTED: endoribonuclease Dicer homolog 2-like [Solanum pennellii]	DCL2_ARATH RecName: Full=Endoribonuclease Dicer homolog 2; EC=3.1.26.-; AltName: Full=Dicer-like protein 2; Short=AtDCL2;	1.00926	2.03025e-07	1.17781e-05	up
Smechr0103195	PREDICTED: disease resistance protein RPH8A-like [Nicotiana tomentosiformis]	DRL7_ARATH RecName: Full=Probable disease resistance protein At1g58390;	1.00911	0.00502625	0.0435189	up
Smechr0600405	PREDICTED: uncharacterized protein LOC102580864 [Solanum tuberosum]	--	1.00815	0.00306419	0.0303911	up
Smechr1200243	PREDICTED: bifunctional purple acid phosphatase 26-like [Solanum pennellii]	PPA26_ARATH RecName: Full=Bifunctional purple acid phosphatase 26; Includes: RecName: Full=Acid phosphatase; EC=3.1.3.2; Includes: RecName: Full=Peroxidase; EC=1.11.1.7; Flags: Precursor;	1.00738	0.00479249	0.0419204	up
Smechr1002540	RecName: Full=Anthocyanidin 3-O-glucosyltransferase; AltName: Full=Flavonol 3-O-glucosyltransferase; AltName: Full=UDP-glucose flavonoid 3-O-glucosyltransferase CAA54558.1 glycosyl transferase [Solanum melongena]	UFOG_SOLME RecName: Full=Anthocyanidin 3-O-glucosyltransferase; EC=2.4.1.115; AltName: Full=Flavonol 3-O-glucosyltransferase; AltName: Full=UDP-glucose flavonoid 3-O-glucosyltransferase;	1.00733	0.000271725	0.00462629	up
Smechr1001920	MSM3 [Solanum macrocarpon]	AP1_VITVI RecName: Full=Agamous-like MADS-box protein AP1 {ECO:0000305}; AltName: Full=APETALA1-like protein {ECO:0000303|PubMed:15247405}; Short=AP1-like protein {ECO:0000303|PubMed:15247405}; Short=VvAP1 {ECO:0000303|PubMed:18997115}; Short=VviAP1 {ECO:0000303|PubMed:26818751};	1.00714	1.19693e-05	0.000361536	up
Smechr1000258	PREDICTED: uncharacterized protein LOC102586291 [Solanum tuberosum]	--	1.00713	0.00246195	0.0260309	up
Smechr0601790	PREDICTED: zinc finger protein ZAT4-like [Solanum pennellii]	ZAT9_ARATH RecName: Full=Zinc finger protein ZAT9;	1.00659	0.000591396	0.00861136	up
Smechr0201919	PREDICTED: protein DETOXIFICATION 40-like [Capsicum annuum]	DTX40_ARATH RecName: Full=Protein DETOXIFICATION 40 {ECO:0000303|PubMed:11739388}; Short=AtDTX40 {ECO:0000303|PubMed:11739388}; AltName: Full=Multidrug and toxic compound extrusion protein 40 {ECO:0000305}; Short=MATE protein 40 {ECO:0000305};	1.00634	5.57246e-06	0.000187134	up
Smechr1000390	PREDICTED: uncharacterized protein LOC107841998 [Capsicum annuum]	--	1.00589	0.000271938	0.00462632	up
Smechr0300764	PREDICTED: 65-kDa microtubule-associated protein 8 [Solanum pennellii]	MA658_ARATH RecName: Full=65-kDa microtubule-associated protein 8; Short=AtMAP65-8;	1.00478	0.000939717	0.0124589	up
Smechr0902420	PREDICTED: cysteine-rich repeat secretory protein 3-like [Solanum lycopersicum]	PDLP2_ARATH RecName: Full=Plasmodesmata-located protein 2; Short=PD-located protein 2 {ECO:0000303|PubMed:20886105}; AltName: Full=Cysteine-rich repeat secretory protein 3 {ECO:0000303|PubMed:11402176}; Flags: Precursor;	1.00274	0.00176592	0.0202007	up
Smechr0102075	PREDICTED: cytokinin oxidase/dehydrogenase isoform X1 [Solanum tuberosum]	CKX6_ARATH RecName: Full=Cytokinin dehydrogenase 6; EC=1.5.99.12; AltName: Full=Cytokinin oxidase 6; Short=AtCKX6; Short=AtCKX7; Short=CKO6; Flags: Precursor;	1.00203	0.00149025	0.0178188	up
Smechr0101008	PREDICTED: formin-like protein 11 [Solanum tuberosum]	FH11_ARATH RecName: Full=Formin-like protein 11; Short=AtFH11; Flags: Precursor;	1.00124	1.29923e-08	1.16391e-06	up
Smechr0801609	PREDICTED: peroxisomal fatty acid beta-oxidation multifunctional protein AIM1-like [Solanum tuberosum]	AIM1_ARATH RecName: Full=Peroxisomal fatty acid beta-oxidation multifunctional protein AIM1 {ECO:0000305}; AltName: Full=Protein ABNORMAL INFLORESCENCE MERISTEM 1 {ECO:0000303|PubMed:10521521}; Short=AtAIM1 {ECO:0000303|PubMed:10521521}; Includes: RecName: Full=Enoyl-CoA hydratase/3-2-trans-enoyl-CoA isomerase/3-hydroxybutyryl-CoA epimerase; EC=4.2.1.17 {ECO:0000269|PubMed:10521521, ECO:0000269|P…	1.00073	0.000373775	0.00595244	up
Smechr0100506	PREDICTED: uncharacterized protein LOC102586934 [Solanum tuberosum]	--	1.00056	0.00379729	0.0357539	up
Smechr0701803	PREDICTED: nucleobase-ascorbate transporter 1 isoform X1 [Solanum lycopersicum]	NAT1_ARATH RecName: Full=Nucleobase-ascorbate transporter 1; Short=AtNAT1;	1.00024	0.00306068	0.03037	up
Smechr0500278	PREDICTED: probably inactive leucine-rich repeat receptor-like protein kinase IMK2 [Solanum tuberosum]	IMK3_ARATH RecName: Full=Probable leucine-rich repeat receptor-like protein kinase IMK3; EC=2.7.11.1; AltName: Full=Protein INFLORESCENCE MERISTEM RECEPTOR-LIKE KINASE 3; AltName: Full=Protein MERISTEMATIC RECEPTOR-LIKE KINASE; Flags: Precursor;	1.00007	0.000478201	0.00730764	up
Smechr0601858	hypothetical protein BC332_15916 [Capsicum chinense]	--	-1.00297	0.00609432	0.0496997	down
Smechr1100850	PREDICTED: mediator of RNA polymerase II transcription subunit 15a-like isoform X1 [Solanum tuberosum]	MD15A_ARATH RecName: Full=Mediator of RNA polymerase II transcription subunit 15a;	-1.00362	2.623e-06	0.000101805	down
novel.5606	--	--	-1.00478	0.000962942	0.0126901	down
Smechr0302641	PREDICTED: BTB/POZ and TAZ domain-containing protein 1 [Solanum tuberosum]	BT1_ARATH RecName: Full=BTB/POZ and TAZ domain-containing protein 1; AltName: Full=BTB and TAZ domain protein 1;	-1.00494	7.35703e-05	0.00159419	down
novel.5576	PREDICTED: LOW QUALITY PROTEIN: uncharacterized protein LOC107006312 [Solanum pennellii]	RRPO_OENBE RecName: Full=RNA-directed DNA polymerase homolog; EC=2.7.7.48; AltName: Full=Reverse transcriptase homolog;	-1.00662	0.000312575	0.00518884	down
Smechr0801297	PREDICTED: microtubule-associated protein futsch-like [Solanum tuberosum]	JMJ25_ARATH RecName: Full=Lysine-specific demethylase JMJ25; EC=1.14.11.-; AltName: Full=Jumonji domain-containing protein 25; AltName: Full=Lysine-specific histone demethylase JMJ25; AltName: Full=Protein INCREASE IN BONSAI METHYLATION 1; AltName: Full=Protein JUMONJI 25;	-1.01275	0.00204213	0.0225034	down
Smechr0202149	PREDICTED: acidic 27 kDa endochitinase [Solanum tuberosum]	CHIB_SOLLC RecName: Full=Acidic 27 kDa endochitinase; EC=3.2.1.14; Flags: Precursor;	-1.01784	4.10076e-06	0.000144575	down
Smechr0103457	--	--	-1.02119	0.00166129	0.0192856	down
Smechr1101768	PREDICTED: probable peroxygenase 5 [Solanum tuberosum]	PXG5_ARATH RecName: Full=Probable peroxygenase 5; Short=AtPXG5; EC=1.11.2.3; AltName: Full=Caleosin-5;	-1.02144	0.000103479	0.00207612	down
Smechr1102499	insulin degrading enzyme [Solanum lycopersicum]	IDE2_ARATH RecName: Full=Insulin-degrading enzyme-like 2; EC=3.4.24.-; AltName: Full=Insulysin-like 2;	-1.02312	0.00283737	0.0287531	down
novel.3493	--	--	-1.02382	3.30187e-06	0.000122102	down
Smechr0103231	--	--	-1.02555	2.93958e-05	0.000752184	down
Smechr0801061	PREDICTED: copper-transporting ATPase PAA2, chloroplastic [Solanum pennellii]	HMA8_ARATH RecName: Full=Copper-transporting ATPase PAA2, chloroplastic; EC=7.2.2.9; AltName: Full=Protein HEAVY METAL ATPASE 8; Flags: Precursor;	-1.02689	3.06948e-07	1.68277e-05	down
Smechr0702253	PREDICTED: uncharacterized protein LOC102605417 [Solanum tuberosum]	HIP46_ARATH RecName: Full=Heavy metal-associated isoprenylated plant protein 46 {ECO:0000303|PubMed:21072340, ECO:0000303|PubMed:23368984}; Short=AtHIP46 {ECO:0000303|PubMed:21072340, ECO:0000303|PubMed:23368984}; AltName: Full=Farnesylated protein 5 {ECO:0000303|PubMed:8837031}; Short=AtFP5 {ECO:0000303|PubMed:8837031}; Flags: Precursor;	-1.02944	3.2587e-05	0.000816686	down
Smechr0101492	PREDICTED: acyl-CoA thioesterase 2-like [Solanum tuberosum]	--	-1.02971	1.61771e-05	0.00046897	down
novel.5995	--	--	-1.03635	4.2713e-05	0.00102929	down
novel.281	hypothetical protein VITISV_027864 [Vitis vinifera]	--	-1.0394	0.000767274	0.0106491	down
novel.794	--	--	-1.04292	0.000287038	0.00482545	down
novel.1241	PREDICTED: putative late blight resistance protein homolog R1A-3 isoform X3 [Solanum tuberosum]	R1A10_SOLDE RecName: Full=Putative late blight resistance protein homolog R1A-10;	-1.04639	1.61206e-05	0.000468223	down
Smechr0401562	PREDICTED: acylsugar acyltransferase 3-like [Capsicum annuum]	PUN1_CAPCH RecName: Full=Acyltransferase Pun1 {ECO:0000305}; EC=2.3.2.35 {ECO:0000250|UniProtKB:D2Y3X2}; AltName: Full=Acyltransferase 3 {ECO:0000303|PubMed:15918882}; AltName: Full=Capsaicin synthase {ECO:0000305}; AltName: Full=Protein PUNGENT 1 {ECO:0000303|PubMed:15918882};	-1.04756	0.00556197	0.0466597	down
Smechr1201773	PREDICTED: putative SWI/SNF-related matrix-associated actin-dependent regulator of chromatin subfamily A member 3-like 2 isoform X1 [Solanum tuberosum]	SM3L2_ARATH RecName: Full=DNA repair protein RAD5A {ECO:0000305}; EC=3.6.4.- {ECO:0000305}; AltName: Full=Putative SWI/SNF-related matrix-associated actin-dependent regulator of chromatin subfamily A member 3-like 2 {ECO:0000305}; Short=SMARCA3-like protein 2 {ECO:0000305}; AltName: Full=RAD5 homolog A {ECO:0000303|PubMed:18310306}; Short=AtRAD5a {ECO:0000303|PubMed:18310306};	-1.04941	0.00305043	0.0303094	down
Smechr1001308	--	--	-1.05179	0.000159642	0.00297433	down
Smechr0402420	cytokinin oxidase/dehydrogenase precursor [Solanum tuberosum]	CKX5_ARATH RecName: Full=Cytokinin dehydrogenase 5; EC=1.5.99.12; AltName: Full=Cytokinin oxidase 5; Short=AtCKX5; Short=AtCKX6; Short=CKO5; Flags: Precursor;	-1.0536	1.52681e-10	2.73031e-08	down
Smechr0802194	PREDICTED: 14 kDa proline-rich protein DC2.15-like [Solanum pennellii]	ERLI1_ARATH RecName: Full=Lipid transfer protein EARLI 1; AltName: Full=Protein EARLY ARABIDOPSIS ALUMINUM INDUCED 1; Short=pEARLI1; Flags: Precursor;	-1.05432	2.5839e-10	4.16635e-08	down
Smechr0402484	DnaJ-like protein [Solanum rostratum]	DNJ11_ARATH RecName: Full=Chaperone protein dnaJ 11, chloroplastic; Short=AtDjC11; Short=AtJ11; Flags: Precursor;	-1.05655	1.62525e-06	6.77568e-05	down
Smechr0800792	--	--	-1.05672	0.00110372	0.0140963	down
novel.6509	--	--	-1.05842	1.03451e-06	4.63923e-05	down
novel.6008	--	--	-1.06559	0.000583872	0.00854569	down
Smechr0702233	PREDICTED: probable xyloglucan endotransglucosylase/hydrolase protein 16 [Solanum lycopersicum]	XTH16_ARATH RecName: Full=Probable xyloglucan endotransglucosylase/hydrolase protein 16; Short=At-XTH16; Short=XTH-16; EC=2.4.1.207; Flags: Precursor;	-1.06696	5.84295e-08	4.10673e-06	down
Smechr0800596	hypothetical protein CQW23_18953 [Capsicum baccatum]	GGT24_PUNGR RecName: Full=Gallate 1-beta-glucosyltransferase 84A24 {ECO:0000305}; EC=2.4.1.136 {ECO:0000269|PubMed:27227328}; AltName: Full=UDP-glucose:gallate glucosyltransferase {ECO:0000305}; AltName: Full=UDP-glycosyltransferase 84A24 {ECO:0000303|PubMed:27227328}; EC=2.4.1.120 {ECO:0000269|PubMed:27227328}; EC=2.4.1.170 {ECO:0000269|PubMed:27227328}; EC=2.4.1.177 {ECO:0000269|PubMed:27227328…	-1.06776	8.27719e-07	3.83743e-05	down
novel.2304	hypothetical protein A4A49_13666 [Nicotiana attenuata]	--	-1.06914	1.11629e-06	4.91548e-05	down
Smechr1201816	PREDICTED: uncharacterized protein LOC107003404 [Solanum pennellii]	--	-1.0699	2.88614e-13	1.15073e-10	down
Smechr0101671	PREDICTED: transcription factor UNE10 isoform X2 [Solanum pennellii]	UNE10_ARATH RecName: Full=Transcription factor UNE10; AltName: Full=Basic helix-loop-helix protein 16; Short=AtbHLH16; Short=bHLH 16; AltName: Full=Protein UNFERTILIZED EMBRYO SAC 10; AltName: Full=Transcription factor EN 108; AltName: Full=bHLH transcription factor bHLH016;	-1.07034	3.34659e-06	0.00012334	down
Smechr0902084	PREDICTED: cyanidin 3-O-glucoside 7-O-glucosyltransferase (acyl-glucose)-like [Daucus carota subsp. sativus]	BGL11_ARATH RecName: Full=Beta-glucosidase 11; Short=AtBGLU11; EC=3.2.1.21; Flags: Precursor;	-1.07924	0.00104684	0.0135817	down
Smechr0301117	--	--	-1.08065	0.00465765	0.0410852	down
Smechr0701481	PREDICTED: zinc transporter 5-like [Solanum pennellii]	ZIP5_ARATH RecName: Full=Zinc transporter 5; AltName: Full=ZRT/IRT-like protein 5; Flags: Precursor;	-1.08923	2.27855e-10	3.78534e-08	down
novel.6186	hypothetical protein TorRG33x02_206630 [Trema orientalis]	--	-1.09046	0.00382359	0.0358782	down
Smechr1101252	MLO1 [Solanum melongena]	MLO6_ARATH RecName: Full=MLO-like protein 6; Short=AtMlo6;	-1.09261	1.04292e-07	6.68717e-06	down
Smechr0902159	PREDICTED: heat shock 70 kDa protein 8 [Solanum tuberosum]	HSP7H_ARATH RecName: Full=Heat shock 70 kDa protein 8; AltName: Full=Heat shock protein 70-8; Short=AtHsp70-8; AltName: Full=Heat-shock protein 70T-2;	-1.09481	7.40909e-07	3.49406e-05	down
Smechr0401925	PREDICTED: queuine tRNA-ribosyltransferase-like isoform X1 [Solanum pennellii]	--	-1.09587	1.86794e-05	0.000521809	down
novel.4386	--	--	-1.09986	2.27096e-05	0.000614056	down
Smechr0200516	PREDICTED: WD repeat-containing protein 55 [Solanum tuberosum]	WDR55_ARATH RecName: Full=WD repeat-containing protein 55 {ECO:0000305}; AltName: Full=Protein WD repeat domain 55 {ECO:0000303|PubMed:22447688}; AltName: Full=Protein WDR55 homolog {ECO:0000305};	-1.1027	4.03229e-06	0.00014262	down
Smechr0902109	PREDICTED: 39S ribosomal protein L46, mitochondrial-like [Solanum tuberosum]	--	-1.10323	0.000388978	0.00614103	down
Smechr0103610	PREDICTED: uncharacterized protein LOC102579093 [Solanum tuberosum]	SUD1_ARATH RecName: Full=Probable E3 ubiquitin ligase SUD1; EC=2.3.2.27; AltName: Full=Protein ECERIFERUM 9; AltName: Full=Protein SUPPRESSOR OF DRY2 DEFFECTS 1; Short=AtSUD1; AltName: Full=RING-type E3 ubiquitin transferase SUD1 {ECO:0000305}; AltName: Full=RING/U-box domain-containing protein;	-1.10462	5.95091e-05	0.00135091	down
Smechr0900280	PREDICTED: DEAD-box ATP-dependent RNA helicase 57 isoform X2 [Solanum tuberosum]	RH57_ARATH RecName: Full=DEAD-box ATP-dependent RNA helicase 57; EC=3.6.4.13;	-1.10463	5.30122e-06	0.000180513	down
novel.3552	PREDICTED: acid phosphatase 1-like [Solanum pennellii]	PPA1_SOLLC RecName: Full=Acid phosphatase 1; EC=3.1.3.2; AltName: Full=Apase-1(1); Flags: Precursor;	-1.10909	4.96194e-08	3.56756e-06	down
Smechr0401569	PREDICTED: pathogen-related protein-like [Capsicum annuum]	PRPX_HORVU RecName: Full=Pathogen-related protein;	-1.10985	3.66012e-05	0.000895936	down
Smechr0601396	PREDICTED: RNA-binding protein 2-like isoform X1 [Solanum tuberosum]	RBP2_MEDTR RecName: Full=RNA-binding protein 2 {ECO:0000305};	-1.11126	5.54438e-08	3.90941e-06	down
Smechr0700248	PREDICTED: blue copper protein [Vitis vinifera]	BCB1_ARATH RecName: Full=Blue copper protein; AltName: Full=Blue copper-binding protein; Short=AtBCB; AltName: Full=Phytocyanin 1; AltName: Full=Stellacyanin; Flags: Precursor;	-1.11934	6.50011e-14	3.00774e-11	down
Smechr0302018	PREDICTED: low-temperature-induced 65 kDa protein-like isoform X2 [Solanum tuberosum]	LTI65_ARATH RecName: Full=Low-temperature-induced 65 kDa protein; AltName: Full=Desiccation-responsive protein 29B;	-1.12353	9.02408e-19	9.89445e-16	down
Smechr0202106	PREDICTED: uncharacterized transporter C5D6.04-like [Capsicum annuum]	PILS5_ARATH RecName: Full=Protein PIN-LIKES 5 {ECO:0000303|PubMed:22504182}; AltName: Full=Auxin efflux carrier-like protein 5 {ECO:0000303|PubMed:22504182};	-1.12363	1.18149e-10	2.21443e-08	down
Smechr0101774	PREDICTED: cytochrome P450 714C2-like [Capsicum annuum]	C14C2_ORYSJ RecName: Full=Cytochrome P450 714C2; EC=1.14.-.-;	-1.12507	0.00544814	0.0459686	down
Smechr1100330	PREDICTED: vacuolar amino acid transporter 1 [Solanum tuberosum]	AVT1C_ARATH RecName: Full=Amino acid transporter AVT1C {ECO:0000305}; Short=AtAvt1C {ECO:0000303|PubMed:27925655};	-1.12615	2.11696e-08	1.80633e-06	down
Smechr0302248	PREDICTED: U-box domain-containing protein 43-like [Solanum tuberosum]	PUB44_ARATH RecName: Full=U-box domain-containing protein 44; EC=2.3.2.27; AltName: Full=Plant U-box protein 44; AltName: Full=Protein SENESCENCE-ASSOCIATED E3 UBIQUITIN LIGASE 1; AltName: Full=RING-type E3 ubiquitin transferase PUB44 {ECO:0000305};	-1.1298	1.23648e-05	0.000371945	down
Smechr0701521	PREDICTED: transcription factor PIF4 [Solanum pennellii]	PIF4_ARATH RecName: Full=Transcription factor PIF4; AltName: Full=Basic helix-loop-helix protein 9; Short=AtbHLH9; Short=bHLH 9; AltName: Full=Phytochrome-interacting factor 4; AltName: Full=Short under red-light 2; AltName: Full=Transcription factor EN 102; AltName: Full=bHLH transcription factor bHLH009;	-1.13023	3.36139e-05	0.000838587	down
Smechr0701042	PREDICTED: probable chlorophyll(ide) b reductase NYC1, chloroplastic [Solanum tuberosum]	NYC1_ORYSJ RecName: Full=Probable chlorophyll(ide) b reductase NYC1, chloroplastic; EC=1.1.1.294; AltName: Full=Protein NON-YELLOW COLORING 1; Short=OsNYC1; Flags: Precursor;	-1.13186	9.21499e-09	9.06168e-07	down
Smechr0100240	glycine-rich RNA-binding protein [Solanum lycopersicum]	GRP1_DAUCA RecName: Full=Glycine-rich RNA-binding protein;	-1.13263	2.69806e-07	1.49409e-05	down
Smechr0100715	ferredoxin [Nicotiana benthamiana]	FER_CAPAN RecName: Full=Ferredoxin, chloroplastic; AltName: Full=PFLP; Flags: Precursor;	-1.13458	0.000391086	0.00616101	down
Smechr0702217	PREDICTED: probable LRR receptor-like serine/threonine-protein kinase At1g07650 [Solanum tuberosum]	Y1765_ARATH RecName: Full=Probable LRR receptor-like serine/threonine-protein kinase At1g07650; EC=2.7.11.1; Flags: Precursor;	-1.1358	1.01397e-08	9.66756e-07	down
novel.716	--	--	-1.1362	4.80336e-05	0.0011412	down
Smechr0501030	PREDICTED: uncharacterized protein LOC104087636 [Nicotiana tomentosiformis]	--	-1.13656	1.1425e-11	2.87976e-09	down
Smechr1201938	PREDICTED: zinc finger CCCH domain-containing protein 39-like [Solanum tuberosum]	C3H39_ARATH RecName: Full=Zinc finger CCCH domain-containing protein 39; Short=AtC3H39;	-1.13967	0.00426624	0.0386429	down
Smechr0902593	PREDICTED: crocetin glucosyltransferase, chloroplastic-like [Solanum lycopersicum]	U75C1_SOLLC RecName: Full=UDP-glycosyltransferase 75C1 {ECO:0000303|PubMed:28482127}; Short=Abscisic acid beta-glucosyltransferase {ECO:0000305}; Short=Indole-3-acetate beta-glucosyltransferase {ECO:0000305}; Short=SlUGT75C1 {ECO:0000303|PubMed:28482127}; EC=2.4.1.121 {ECO:0000269|PubMed:28482127}; EC=2.4.1.263 {ECO:0000269|PubMed:28482127};	-1.1425	3.06667e-09	3.50256e-07	down
novel.6475	PREDICTED: B3 domain-containing protein At5g60140-like [Solanum lycopersicum]	Y3622_ARATH RecName: Full=B3 domain-containing protein At3g06220;	-1.14266	0.00168755	0.0195387	down
novel.4831	14 kDa proline-rich protein DC2.15 [Capsicum baccatum]	14KD_DAUCA RecName: Full=14 kDa proline-rich protein DC2.15; Flags: Precursor;	-1.14297	1.19558e-10	2.22185e-08	down
Smechr1001475	Metacaspase-2 [Capsicum chinense]	MCA1_ARATH RecName: Full=Metacaspase-1; Short=AtMC1; EC=3.4.22.-; AltName: Full=Metacaspase 1b; Short=AtMCP1b; AltName: Full=Protein LSD ONE LIKE 3;	-1.15961	2.88933e-05	0.000744537	down
novel.6677	--	--	-1.16025	0.000288106	0.00483387	down
Smechr1000087	PREDICTED: probable receptor-like protein kinase At1g67000 [Solanum pennellii]	--	-1.16798	0.00291833	0.0293425	down
Smechr1002491	PREDICTED: aquaporin TIP1-1 [Nicotiana attenuata]	TIP11_ARATH RecName: Full=Aquaporin TIP1-1; AltName: Full=Aquaporin TIP; AltName: Full=Gamma-tonoplast intrinsic protein; Short=Gamma-TIP; AltName: Full=Tonoplast intrinsic protein 1-1; Short=AtTIP1;1; AltName: Full=Tonoplast intrinsic protein, root-specific RB7;	-1.1686	9.59583e-05	0.00195201	down
Smechr0303511	PREDICTED: ruBisCO large subunit-binding protein subunit beta, chloroplastic [Solanum tuberosum]	RUBB_PEA RecName: Full=RuBisCO large subunit-binding protein subunit beta, chloroplastic; AltName: Full=60 kDa chaperonin subunit beta; AltName: Full=CPN-60 beta; Flags: Precursor;	-1.16891	5.98914e-05	0.00135537	down
Smechr0402464	PREDICTED: probable diphthine methyl ester synthase [Solanum tuberosum]	DPH5_ARATH RecName: Full=Probable diphthine methyl ester synthase; EC=2.1.1.314; AltName: Full=Diphthamide biosynthesis methyltransferase;	-1.17115	0.00194674	0.0217585	down
Smechr1201568	PREDICTED: gibberellin 20 oxidase 1-like [Capsicum annuum]	GAOX1_ARATH RecName: Full=Gibberellin 20 oxidase 1; EC=1.14.11.-; AltName: Full=GA 20-oxidase 1; Short=AtGA20ox1; AltName: Full=Gibberellin C-20 oxidase 1;	-1.17723	0.000655595	0.00935937	down
novel.2348	PREDICTED: acidic endochitinase [Solanum tuberosum]	CHIA_TOBAC RecName: Full=Acidic endochitinase; EC=3.2.1.14; Flags: Precursor;	-1.17752	8.91687e-05	0.00184296	down
Smechr1100353	PREDICTED: uncharacterized protein LOC107003386 [Solanum pennellii]	--	-1.17881	5.88704e-07	2.92737e-05	down
Smechr1200429	PREDICTED: uncharacterized protein LOC107827740 [Nicotiana tabacum]	--	-1.18194	9.97143e-06	0.000310323	down
Smechr0201572	PREDICTED: ankyrin repeat-containing protein At5g02620-like [Solanum lycopersicum]	--	-1.18477	6.45227e-05	0.00143939	down
Smechr0100133	snakin-2 [Solanum chacoense]	SNAK2_SOLTU RecName: Full=Snakin-2; Flags: Precursor;	-1.18983	0.000316246	0.00523393	down
Smechr0402071	PREDICTED: G-type lectin S-receptor-like serine/threonine-protein kinase SD1-1 [Nicotiana tabacum]	Y4729_ARATH RecName: Full=G-type lectin S-receptor-like serine/threonine-protein kinase At4g27290; EC=2.7.11.1; Flags: Precursor;	-1.2001	3.45772e-06	0.000126164	down
novel.4612	--	--	-1.20512	0.00271133	0.0277836	down
Smechr0302750	PREDICTED: SUMO-conjugating enzyme SCE1-like [Solanum tuberosum]	SCE1_ARATH RecName: Full=SUMO-conjugating enzyme SCE1; EC=2.3.2.-; AltName: Full=Protein EMBRYO DEFECTIVE 1637; AltName: Full=Protein hus5 homolog; AltName: Full=SUMO-conjugating enzyme 1; Short=AtSCE1;	-1.2106	0.000327067	0.00537248	down
novel.6201	PREDICTED: auxin-responsive protein SAUR68-like [Solanum tuberosum]	SAU67_ARATH RecName: Full=Auxin-responsive protein SAUR67 {ECO:0000305}; AltName: Full=Protein SMALL AUXIN UP RNA 67 {ECO:0000303|PubMed:12036261};	-1.21298	0.00586498	0.048369	down
Smechr0802195	PREDICTED: protein NRT1/ PTR FAMILY 6.3-like [Solanum lycopersicum]	PTR7_ARATH RecName: Full=Protein NRT1/ PTR FAMILY 6.3; Short=AtNPF6.3; AltName: Full=Nitrate transporter 1.1; Short=AtNRT1; AltName: Full=Nitrate/chlorate transporter; AltName: Full=Protein CHLORINA 1;	-1.21594	4.81282e-09	5.08137e-07	down
Smechr0702389	PREDICTED: uncharacterized protein LOC102599815 isoform X1 [Solanum tuberosum]	--	-1.21661	1.87941e-07	1.10197e-05	down
novel.5023	--	--	-1.23139	6.16427e-06	0.000204813	down
novel.4924	--	--	-1.23415	1.10034e-10	2.08012e-08	down
Smechr0202985	RNA-binding protein pno1 [Glycine soja]	--	-1.23581	0.000299441	0.00499592	down
novel.67	--	--	-1.23844	0.00429386	0.038765	down
Smechr0401716	PREDICTED: xanthoxin dehydrogenase-like [Solanum tuberosum]	ABA2_ARATH RecName: Full=Xanthoxin dehydrogenase {ECO:0000305}; EC=1.1.1.288 {ECO:0000269|PubMed:12172025}; AltName: Full=Protein ABSCISIC ACID DEFICIENT 2 {ECO:0000303|PubMed:9159947}; AltName: Full=Protein GLUCOSE INSENSITIVE 1 {ECO:0000303|PubMed:9707641}; AltName: Full=Protein IMPAIRED SUCROSE INDUCTION 4 {ECO:0000303|PubMed:11439129}; AltName: Full=Protein SALOBRENO 3 {ECO:0000303|PubMed:121…	-1.24013	1.78489e-05	0.00050635	down
Smechr1100320	PREDICTED: WD repeat-containing protein 55 [Solanum tuberosum]	WDR55_ARATH RecName: Full=WD repeat-containing protein 55 {ECO:0000305}; AltName: Full=Protein WD repeat domain 55 {ECO:0000303|PubMed:22447688}; AltName: Full=Protein WDR55 homolog {ECO:0000305};	-1.24092	0.000579232	0.00849425	down
novel.5805	PREDICTED: uncharacterized protein LOC109224430 [Nicotiana attenuata]	--	-1.24102	3.18561e-06	0.000119414	down
Smechr0102340	PREDICTED: pyruvate, phosphate dikinase, chloroplastic isoform X1 [Solanum pennellii]	PPDK_MESCR RecName: Full=Pyruvate, phosphate dikinase, chloroplastic; EC=2.7.9.1 {ECO:0000250|UniProtKB:P11155}; AltName: Full=Pyruvate, orthophosphate dikinase; Flags: Precursor;	-1.2451	4.86812e-06	0.000168115	down
novel.4409	--	--	-1.24847	0.000217822	0.00383356	down
Smechr0801121	PREDICTED: 17.3 kDa class II heat shock protein [Solanum tuberosum]	HSP21_SOLPE RecName: Full=17.3 kDa class II heat shock protein; AltName: Full=Hsp17.3; AltName: Full=Hsp20.2;	-1.25433	1.26354e-12	4.01566e-10	down
Smechr0900145	RecName: Full=Cytochrome P450 76A1; AltName: Full=CYPLXXVIA1; AltName: Full=Cytochrome P-450EG8 CAA50649.1 unnamed protein product [Solanum melongena]	C76A1_SOLME RecName: Full=Cytochrome P450 76A1; EC=1.14.-.-; AltName: Full=CYPLXXVIA1; AltName: Full=Cytochrome P-450EG8; Flags: Fragment;	-1.25445	6.17993e-07	3.05225e-05	down
Smechr0601926	PREDICTED: ethylene-responsive transcription factor ERF003-like [Solanum tuberosum]	ERF03_ARATH RecName: Full=Ethylene-responsive transcription factor ERF003;	-1.25804	1.04443e-05	0.00032189	down
novel.3475	hypothetical protein VITISV_027864 [Vitis vinifera]	POLX_TOBAC RecName: Full=Retrovirus-related Pol polyprotein from transposon TNT 1-94; Includes: RecName: Full=Protease; EC=3.4.23.-; Includes: RecName: Full=Reverse transcriptase; EC=2.7.7.49; Includes: RecName: Full=Endonuclease;	-1.25808	0.000557498	0.00823258	down
novel.6779	PREDICTED: uncharacterized protein LOC107063358 [Solanum tuberosum]	--	-1.26258	2.05509e-06	8.22374e-05	down
novel.5303	PREDICTED: uncharacterized protein LOC107063358 [Solanum tuberosum]	TRA1_MAIZE RecName: Full=Putative AC transposase; AltName: Full=ORFA;	-1.2667	3.26641e-06	0.000121918	down
novel.5408	PREDICTED: uncharacterized protein LOC104210213 [Nicotiana sylvestris]	--	-1.26847	5.15496e-08	3.69422e-06	down
Smechr0400606	--	--	-1.27506	0.000667152	0.00947537	down
novel.2901	--	--	-1.28668	8.6278e-14	3.70979e-11	down
Smechr0500339	PREDICTED: ultraviolet-B receptor UVR8 isoform X1 [Solanum lycopersicum]	UVR8_ARATH RecName: Full=Ultraviolet-B receptor UVR8; AltName: Full=Protein UV-B RESISTANCE 8; AltName: Full=RCC1 domain-containing protein UVR8;	-1.28764	0.000186551	0.00340622	down
Smechr0501702	late blight resistance protein [Solanum venturii]	TM22_SOLLC RecName: Full=ToMV resistance protein Tm-2(2) {ECO:0000303|PubMed:14558663, ECO:0000303|Ref.2}; AltName: Full=Disease resistance protein Tm-2(2) {ECO:0000303|Ref.3}; AltName: Full=ToMV resistance protein Tm-2a {ECO:0000303|PubMed:24173917};	-1.28927	0.000825957	0.0112082	down
Smechr1001564	hypothetical protein A4A49_58597 [Nicotiana attenuata]	--	-1.28973	0.00010073	0.00203024	down
novel.793	--	--	-1.29056	3.01072e-05	0.000766807	down
Smechr0701799	PREDICTED: protein NRT1/ PTR FAMILY 6.4-like [Solanum pennellii]	PTR33_ARATH RecName: Full=Protein NRT1/ PTR FAMILY 6.4; Short=AtNPF6.4; AltName: Full=Nitrate transporter 1.3;	-1.29557	1.86133e-07	1.09429e-05	down
novel.5737	PREDICTED: uncharacterized protein LOC104648099 [Solanum lycopersicum]	POLX_TOBAC RecName: Full=Retrovirus-related Pol polyprotein from transposon TNT 1-94; Includes: RecName: Full=Protease; EC=3.4.23.-; Includes: RecName: Full=Reverse transcriptase; EC=2.7.7.49; Includes: RecName: Full=Endonuclease;	-1.31425	0.00111126	0.0141597	down
Smechr0801686	--	--	-1.32421	1.66089e-07	9.95124e-06	down
Smechr1200299	PREDICTED: NAC domain-containing protein 67 [Capsicum annuum]	NAC6_SOYBN RecName: Full=NAC domain-containing protein 6 {ECO:0000303|PubMed:16919368}; Short=GmNAC6 {ECO:0000303|PubMed:16919368};	-1.33087	0.000128853	0.00249172	down
Smechr0302863	PREDICTED: 22.0 kDa class IV heat shock protein-like [Solanum pennellii]	HSP41_SOYBN RecName: Full=22.0 kDa class IV heat shock protein; Flags: Precursor;	-1.34438	2.83896e-15	1.6383e-12	down
Smechr0402362	PREDICTED: deoxyuridine 5'-triphosphate nucleotidohydrolase [Solanum lycopersicum]	DUT_ARATH RecName: Full=Deoxyuridine 5'-triphosphate nucleotidohydrolase; Short=dUTPase; EC=3.6.1.23; AltName: Full=dUTP pyrophosphatase; AltName: Full=dUTP-pyrophosphatase-like 1; Short=AtDUT1;	-1.34598	0.000432069	0.00672312	down
Smechr0601263	PREDICTED: uncharacterized protein LOC102588316 [Solanum tuberosum]	--	-1.34706	0.00138597	0.0168289	down
Smechr0201571	PREDICTED: ankyrin repeat-containing protein At5g02620-like [Solanum lycopersicum]	--	-1.35239	2.56924e-07	1.42635e-05	down
Smechr0500444	PREDICTED: organic cation/carnitine transporter 3-like [Solanum pennellii]	OCT3_ARATH RecName: Full=Organic cation/carnitine transporter 3; Short=AtOCT3;	-1.3529	1.0109e-08	9.66756e-07	down
novel.3893	PREDICTED: uncharacterized protein LOC107058077 [Solanum tuberosum]	--	-1.3573	0.00524659	0.0447675	down
Smechr1200137	PREDICTED: probable glutamate carboxypeptidase 2 [Solanum tuberosum]	LAMP1_ARATH RecName: Full=Probable glutamate carboxypeptidase LAMP1 {ECO:0000305}; EC=3.4.17.21 {ECO:0000305}; AltName: Full=Protein LIKE AMP1 {ECO:0000303|PubMed:25673776};	-1.35987	2.84373e-09	3.30498e-07	down
Smechr0100799	PREDICTED: 22.7 kDa class IV heat shock protein-like [Solanum tuberosum]	HSP41_SOYBN RecName: Full=22.0 kDa class IV heat shock protein; Flags: Precursor;	-1.37343	1.00897e-08	9.66756e-07	down
Smechr0900537	18.5 kDa class I heat shock protein [Capsicum baccatum]	HSP11_DAUCA RecName: Full=17.8 kDa class I heat shock protein; AltName: Full=Clone DCHSP17.7;	-1.37919	5.31405e-09	5.54913e-07	down
Smechr0102057	PREDICTED: MADS-box transcription factor 23 isoform X1 [Solanum pennellii]	AGL15_ARATH RecName: Full=Agamous-like MADS-box protein AGL15;	-1.38387	3.439e-08	2.63684e-06	down
Smechr0602575	PREDICTED: uncharacterized protein LOC102591548 [Solanum tuberosum]	--	-1.38594	1.06032e-06	4.73558e-05	down
novel.5470	PREDICTED: pleiotropic drug resistance protein 1 [Solanum lycopersicum]	PDR1_NICPL RecName: Full=Pleiotropic drug resistance protein 1; AltName: Full=NpPDR1;	-1.38771	1.41693e-05	0.000418194	down
Smechr0202161	hypothetical protein BC332_05206 [Capsicum chinense]	--	-1.396	8.09464e-05	0.00171505	down
Smechr0302429	Trans-resveratrol di-O-methyltransferase [Capsicum chinense]	ROMT_VITVI RecName: Full=Trans-resveratrol di-O-methyltransferase; EC=2.1.1.240; AltName: Full=Resveratrol O-methyltransferase; Short=ROMT; Short=VvROMT;	-1.4156	2.94666e-10	4.68241e-08	down
Smechr1000120	PREDICTED: LOB domain-containing protein 40-like [Solanum tuberosum]	LBD42_ARATH RecName: Full=LOB domain-containing protein 42; AltName: Full=ASYMMETRIC LEAVES 2-like protein 36; Short=AS2-like protein 36;	-1.41669	6.69924e-08	4.65472e-06	down
Smechr0303246	PREDICTED: uncharacterized protein LOC109218094 [Nicotiana attenuata]	--	-1.41836	0.00231032	0.0247862	down
Smechr0302691	PREDICTED: C2 and GRAM domain-containing protein At5g50170 [Solanum tuberosum]	C2GR2_ARATH RecName: Full=C2 and GRAM domain-containing protein At5g50170;	-1.42236	9.42193e-06	0.00029711	down
novel.2534	--	--	-1.43168	0.00214149	0.0233403	down
novel.5340	--	--	-1.44087	0.000320589	0.00528189	down
Smechr0702700	PREDICTED: secoisolariciresinol dehydrogenase-like isoform X1 [Capsicum annuum]	SILD_FORIN RecName: Full=Secoisolariciresinol dehydrogenase; EC=1.1.1.331; Flags: Fragment;	-1.44805	2.23895e-11	5.33673e-09	down
novel.6760	PREDICTED: uncharacterized protein LOC104090541 isoform X1 [Nicotiana tomentosiformis]	DVL11_ARATH RecName: Full=Small polypeptide DEVIL 11 {ECO:0000303|PubMed:14871303}; AltName: Full=Small polypeptide ROTUNDIFOLIA LIKE 8 {ECO:0000303|PubMed:15125775}; Short=Small polypeptide ROT-FOUR-LIKE 8 {ECO:0000303|PubMed:15125775};	-1.45443	3.07222e-08	2.4061e-06	down
Smechr0101908	hypothetical protein BC332_02783 [Capsicum chinense]	--	-1.45452	8.70659e-09	8.67849e-07	down
Smechr0201843	PREDICTED: uncharacterized protein LOC102585590 [Solanum tuberosum]	Y1130_ARATH RecName: Full=G-type lectin S-receptor-like serine/threonine-protein kinase At1g11300; EC=2.7.11.1; Flags: Precursor;	-1.4595	1.02263e-13	4.31256e-11	down
Smechr0101098	PREDICTED: phosphoglycerate mutase-like protein AT74 [Solanum pennellii]	AT74_ARATH RecName: Full=Phosphoglycerate mutase-like protein AT74 {ECO:0000305}; Short=At-74 {ECO:0000303|PubMed:15737980};	-1.46143	2.64865e-06	0.000102438	down
Smechr0900561	PREDICTED: uncharacterized protein LOC107029859 [Solanum pennellii]	--	-1.46877	0.00431516	0.0389048	down
Smechr0801328	PREDICTED: ATP-dependent 6-phosphofructokinase 6 [Solanum tuberosum]	PFKA3_ARATH RecName: Full=ATP-dependent 6-phosphofructokinase 3 {ECO:0000255|HAMAP-Rule:MF_03186}; Short=ATP-PFK 3 {ECO:0000255|HAMAP-Rule:MF_03186}; Short=Phosphofructokinase 3 {ECO:0000255|HAMAP-Rule:MF_03186}; EC=2.7.1.11 {ECO:0000255|HAMAP-Rule:MF_03186}; AltName: Full=Phosphohexokinase 3 {ECO:0000255|HAMAP-Rule:MF_03186};	-1.4909	0.000652524	0.00935242	down
Smechr1102605	PREDICTED: 15.7 kDa heat shock protein, peroxisomal [Solanum tuberosum]	HS157_ARATH RecName: Full=15.7 kDa heat shock protein, peroxisomal; Short=AtHsp15.7;	-1.49587	4.04719e-06	0.000142916	down
Smechr0800050	PREDICTED: DNA mismatch repair protein MSH4 isoform X2 [Solanum pennellii]	MSH4_ARATH RecName: Full=DNA mismatch repair protein MSH4; Short=AtMSH4; AltName: Full=MutS protein homolog 4;	-1.50456	6.00166e-05	0.00135681	down
Smechr0101909	PREDICTED: uncharacterized protein LOC101249575 [Solanum lycopersicum]	--	-1.51564	4.22882e-09	4.61362e-07	down
Smechr0202610	PREDICTED: peroxidase 51 [Solanum tuberosum]	PER51_ARATH RecName: Full=Peroxidase 51; Short=Atperox P51; EC=1.11.1.7; AltName: Full=ATP37; Flags: Precursor;	-1.53197	1.47467e-07	8.98278e-06	down
Smechr1102247	PREDICTED: vacuolar iron transporter 1, partial [Solanum tuberosum]	VIT1_EUCGR RecName: Full=Vacuolar iron transporter 1 {ECO:0000303|PubMed:30742036}; Short=EgVIT1 {ECO:0000303|PubMed:30742036};	-1.54917	0.00595366	0.0488981	down
novel.6951	PREDICTED: LOW QUALITY PROTEIN: uncharacterized protein LOC107059219 [Solanum tuberosum]	RRPO_OENBE RecName: Full=RNA-directed DNA polymerase homolog; EC=2.7.7.48; AltName: Full=Reverse transcriptase homolog;	-1.55234	0.000221912	0.00389304	down
Smechr1201365	PREDICTED: cytochrome P450 94A2-like [Solanum lycopersicum]	C94A2_VICSA RecName: Full=Cytochrome P450 94A2; EC=1.14.-.-; AltName: Full=P450-dependent fatty acid omega-hydroxylase;	-1.58303	0.00570464	0.0475112	down
Smechr0701565	oxygen-evolving enhancer protein 2, chloroplastic precursor [Solanum tuberosum]	PSBP_SOLTU RecName: Full=Oxygen-evolving enhancer protein 2, chloroplastic; Short=OEE2; AltName: Full=23 kDa subunit of oxygen evolving system of photosystem II; AltName: Full=23 kDa thylakoid membrane protein; AltName: Full=OEC 23 kDa subunit; Flags: Precursor;	-1.59322	0.00196382	0.0219047	down
novel.679	Putative gag-pol polyprotein, identical [Solanum demissum]	POLX_TOBAC RecName: Full=Retrovirus-related Pol polyprotein from transposon TNT 1-94; Includes: RecName: Full=Protease; EC=3.4.23.-; Includes: RecName: Full=Reverse transcriptase; EC=2.7.7.49; Includes: RecName: Full=Endonuclease;	-1.59584	1.4232e-12	4.45846e-10	down
novel.6643	--	--	-1.61016	1.61904e-05	0.00046897	down
Smechr0100287	PREDICTED: 9-divinyl ether synthase-like [Capsicum annuum]	AOS3_SOLLC RecName: Full=Allene oxide synthase 3 {ECO:0000303|PubMed:12351632}; Short=LeAOS3 {ECO:0000303|PubMed:12351632}; EC=4.2.1.92 {ECO:0000269|PubMed:12351632}; AltName: Full=Allene oxide cyclase {ECO:0000303|PubMed:12351632}; EC=5.3.99.6 {ECO:0000269|PubMed:12351632}; AltName: Full=Cytochrome P450 CYP74C3 {ECO:0000303|PubMed:12351632}; AltName: Full=Cytochrome P450 CYP74D1 {ECO:0000303|Pub…	-1.62735	9.06125e-11	1.79013e-08	down
novel.1956	PREDICTED: 17.8 kDa class I heat shock protein-like [Capsicum annuum]	HS181_ARATH RecName: Full=18.1 kDa class I heat shock protein; AltName: Full=18.1 kDa heat shock protein; Short=AtHsp18.1;	-1.64754	2.53189e-24	6.94024e-21	down
Smechr1200712	uncharacterized protein LOC102577794 precursor [Solanum tuberosum]	HSP41_PEA RecName: Full=22.7 kDa class IV heat shock protein; Flags: Precursor;	-1.66808	1.59499e-21	2.69049e-18	down
Smechr1201733	PREDICTED: poly [ADP-ribose]	PARP3_MEDTR RecName: Full=Protein ADP-ribosyltransferase PARP3 {ECO:0000250|UniProtKB:Q9Y6F1}; EC=2.4.2.- {ECO:0000250|UniProtKB:Q9Y6F1}; AltName: Full=NAD(+) ADP-ribosyltransferase 3; Short=ADPRT-3; AltName: Full=Poly[ADP-ribose] synthase 3; AltName: Full=Putative poly [ADP-ribose] polymerase 3; Short=PARP-3;	-1.696	9.55207e-08	6.26751e-06	down
Smechr0302867	PREDICTED: calmodulin-binding protein 60 A-like [Solanum pennellii]	CB60A_ARATH RecName: Full=Calmodulin-binding protein 60 A {ECO:0000303|PubMed:11782485};	-1.70268	6.8838e-05	0.00150654	down
novel.6629	--	--	-1.70596	9.05036e-05	0.00186315	down
Smechr0302776	PREDICTED: putative pectinesterase/pectinesterase inhibitor 26 [Solanum tuberosum]	PME3_PHAVU RecName: Full=Pectinesterase 3; Short=PE 3; EC=3.1.1.11; AltName: Full=Pectin methylesterase 3; Flags: Precursor;	-1.71606	3.19804e-05	0.000807946	down
Smechr0402224	PREDICTED: uncharacterized protein LOC102593499 [Solanum tuberosum]	OBL1_TOBAC RecName: Full=Triacylglycerol lipase OBL1 {ECO:0000305}; EC=3.1.1.- {ECO:0000269|PubMed:29178188}; AltName: Full=Oil body lipase 1 {ECO:0000303|PubMed:29178188}; Short=NtOBL1 {ECO:0000303|PubMed:29178188};	-1.75308	2.98786e-08	2.37394e-06	down
novel.36	PREDICTED: uncharacterized protein LOC104234657 [Nicotiana sylvestris]	--	-1.7592	0.00118563	0.0149338	down
Smechr0901881	Bet1-like SNARE 1-1 [Capsicum chinense]	BET11_ARATH RecName: Full=Bet1-like SNARE 1-1; Short=AtBET11; AltName: Full=Bet1/Sft1-like SNARE 14a; Short=AtBS14a;	-1.75922	0.000257922	0.00443257	down
Smechr0702190	PREDICTED: cytochrome P450 CYP72A219-like [Solanum tuberosum]	C7A29_PANGI RecName: Full=Cytochrome P450 CYP72A219; EC=1.14.-.-; AltName: Full=Cytochrome P450 CYP72A129;	-1.7687	8.49555e-06	0.000273567	down
Smechr0902607	PREDICTED: peptidyl-prolyl cis-trans isomerase FKBP62-like [Solanum tuberosum]	FKB65_ARATH RecName: Full=Peptidyl-prolyl cis-trans isomerase FKBP65; Short=PPIase FKBP65; EC=5.2.1.8; AltName: Full=70 kDa peptidyl-prolyl isomerase; AltName: Full=FK506-binding protein 65; Short=AtFKBP65; AltName: Full=Immunophilin FKBP65; AltName: Full=Peptidyl-prolyl isomerase ROF2; AltName: Full=Protein ROTAMASE FKBP 2; AltName: Full=Rotamase;	-1.7812	2.60935e-21	4.08717e-18	down
novel.5523	--	--	-1.80032	4.94192e-08	3.56485e-06	down
novel.5203	Retrovirus-related Pol polyprotein from transposon TNT 1-94, partial [Cajanus cajan]	POLX_TOBAC RecName: Full=Retrovirus-related Pol polyprotein from transposon TNT 1-94; Includes: RecName: Full=Protease; EC=3.4.23.-; Includes: RecName: Full=Reverse transcriptase; EC=2.7.7.49; Includes: RecName: Full=Endonuclease;	-1.81877	2.07775e-10	3.50307e-08	down
Smechr0800378	hypothetical protein BC332_31194 [Capsicum chinense]	ODD19_ORYSJ RecName: Full=2-oxoglutarate-dependent dioxygenase 19 {ECO:0000303|PubMed:25728912}; EC=1.14.11.- {ECO:0000255|PROSITE-ProRule:PRU00805, ECO:0000269|PubMed:25728912}; AltName: Full=Melatonin 2-hydroxylase {ECO:0000303|PubMed:25728912};	-1.8251	1.19565e-05	0.000361536	down
novel.6880	PREDICTED: uncharacterized protein LOC104223091 [Nicotiana sylvestris]	--	-1.93138	4.75449e-11	1.03229e-08	down
novel.6199	PREDICTED: auxin-responsive protein SAUR68-like [Solanum tuberosum]	SAU62_ARATH RecName: Full=Auxin-responsive protein SAUR62 {ECO:0000305}; AltName: Full=Protein SMALL AUXIN UP RNA 62 {ECO:0000303|PubMed:12036261};	-1.94925	0.00503997	0.0435754	down
Smechr0103811	PREDICTED: probable leucine-rich repeat receptor-like protein kinase At2g33170 [Solanum tuberosum]	EIX2_SOLLC RecName: Full=Receptor-like protein EIX2 {ECO:0000305}; AltName: Full=EIX receptor 2 {ECO:0000312|EMBL:AAR28378.1}; Flags: Precursor;	-1.96579	8.40934e-05	0.00176467	down
Smechr0601667	PREDICTED: non-specific lipid-transfer protein-like [Solanum tuberosum]	NLTP_PINTA RecName: Full=Non-specific lipid-transfer protein; Short=LTP; Flags: Precursor;	-1.98978	0.00116364	0.0146991	down
Smechr1000642	PREDICTED: photosystem II 10 kDa polypeptide, chloroplastic-like [Solanum pennellii]	PSBR_TOBAC RecName: Full=Photosystem II 10 kDa polypeptide, chloroplastic; Short=PII10; Flags: Precursor;	-2.00044	2.41014e-07	1.35866e-05	down
Smechr0402263	PREDICTED: patatin-like protein 3 [Solanum tuberosum]	PLP2_ARATH RecName: Full=Patatin-like protein 2; Short=AtPLP2; EC=3.1.1.-; AltName: Full=Patatin-related phospholipase A IIalpha; Short=pPLAIIa; AltName: Full=Phospholipase A IIA; Short=AtPLAIIA;	-2.00076	0.000594157	0.00864183	down
Smechr0901575	PREDICTED: GDSL esterase/lipase At4g28780 [Solanum pennellii]	GDL79_ARATH RecName: Full=GDSL esterase/lipase At5g33370; EC=3.1.1.-; AltName: Full=Extracellular lipase At5g33370; Flags: Precursor;	-2.00925	0.000327384	0.00537365	down
novel.4280	PREDICTED: cytochrome P450 CYP72A219-like isoform X2 [Solanum lycopersicum]	C7A29_PANGI RecName: Full=Cytochrome P450 CYP72A219; EC=1.14.-.-; AltName: Full=Cytochrome P450 CYP72A129;	-2.01061	1.08242e-07	6.9001e-06	down
Smechr0900136	PREDICTED: uncharacterized protein LOC102596945 [Solanum tuberosum]	--	-2.02001	4.26025e-32	4.67115e-28	down
Smechr0601502	Alanine aminotransferase 2 [Capsicum annuum]	ALAT2_ARATH RecName: Full=Alanine aminotransferase 2, mitochondrial; Short=AtAlaAT2; Short=AtAlaATm; EC=2.6.1.2; AltName: Full=Alanine-2-oxoglutarate aminotransferase 3; EC=2.6.1.-; Flags: Precursor;	-2.09192	0.000128757	0.00249172	down
Smechr0302276	PREDICTED: small heat shock protein, chloroplastic [Solanum tuberosum]	HS21C_SOLLC RecName: Full=Small heat shock protein, chloroplastic; Flags: Precursor;	-2.09367	2.16358e-09	2.64118e-07	down
Smechr0303097	PREDICTED: F-box protein At5g49610-like [Solanum tuberosum]	FBX6_ARATH RecName: Full=F-box only protein 6;	-2.12691	5.63956e-05	0.00130042	down
Smechr0902106	putative pectinesterase/pectinesterase inhibitor 7 [Capsicum baccatum]	PME7_ARATH RecName: Full=Probable pectinesterase/pectinesterase inhibitor 7; Includes: RecName: Full=Pectinesterase inhibitor 7; AltName: Full=Pectin methylesterase inhibitor 7; Includes: RecName: Full=Pectinesterase 7; Short=PE 7; EC=3.1.1.11; AltName: Full=Pectin methylesterase 1; Short=AtPME1; AltName: Full=Pectin methylesterase 7; Flags: Precursor;	-2.20667	2.34019e-05	0.000628887	down
Smechr1100142	PREDICTED: protein TIFY 4A-like [Solanum tuberosum]	JAZ7_SOLLC RecName: Full=Protein JAZ7 {ECO:0000305}; AltName: Full=Jasmonate ZIM domain-containing protein 7 {ECO:0000305}; AltName: Full=Pto-responsive gene 1 protein {ECO:0000303|PubMed:14617079};	-2.25862	0.00290019	0.0292447	down
novel.1953	PREDICTED: 17.8 kDa class I heat shock protein-like [Capsicum annuum]	HS181_ARATH RecName: Full=18.1 kDa class I heat shock protein; AltName: Full=18.1 kDa heat shock protein; Short=AtHsp18.1;	-2.27031	3.37939e-16	2.24565e-13	down
novel.4971	PREDICTED: uncharacterized protein LOC107024840 [Solanum pennellii]	--	-2.27785	0.000387557	0.00612742	down
Smechr0900167	PREDICTED: feruloyl CoA ortho-hydroxylase 1-like [Solanum pennellii]	SLC1_ORYSJ RecName: Full=Probable 2-oxoglutarate-dependent dioxygenase SLC1 {ECO:0000305}; EC=1.14.11.- {ECO:0000255|PROSITE-ProRule:PRU00805}; AltName: Full=2-oxoglutarate-dependent dioxygenase 4 {ECO:0000303|PubMed:25728912}; AltName: Full=Gibberellin 20 oxidase 7 {ECO:0000303|PubMed:26706069}; Short=OsGA20ox7 {ECO:0000303|PubMed:26706069}; AltName: Full=Protein SLENDER AND CRINKLY LEAF 1 {ECO:…	-2.33988	6.96605e-08	4.77371e-06	down
Smechr0702204	PREDICTED: heat stress transcription factor A-4c-like [Solanum tuberosum]	HFA4C_ARATH RecName: Full=Heat stress transcription factor A-4c; Short=AtHsfA4c; AltName: Full=AtHsf-20; AltName: Full=Protein ROOT HANDEDNESS 1;	-2.34008	0.00586123	0.0483563	down
Smechr0701825	1-aminocyclopropane-1-carboxylate oxidase 1 [Capsicum baccatum]	ACCO1_SOLLC RecName: Full=1-aminocyclopropane-1-carboxylate oxidase 1; Short=ACC oxidase 1; EC=1.14.17.4; AltName: Full=Ethylene-forming enzyme; Short=EFE; AltName: Full=Protein pTOM 13;	-2.34392	0.00370312	0.0351084	down
Smechr0104151	PREDICTED: putative lysine-specific demethylase JMJD5 [Solanum tuberosum]	JMJ30_ARATH RecName: Full=Lysine-specific demethylase JMJ30 {ECO:0000303|PubMed:18713399}; Short=AtJMJ30 {ECO:0000303|PubMed:18713399}; EC=1.14.11.-; AltName: Full=JmjC domain-containing protein 30 {ECO:0000303|PubMed:18713399}; AltName: Full=Jumonji domain-containing protein 5 {ECO:0000303|PubMed:21115819}; Short=AtJMJD5 {ECO:0000303|PubMed:21115819};	-2.37917	3.12383e-10	4.92824e-08	down
Smechr0501766	PREDICTED: 26.5 kDa heat shock protein, mitochondrial [Solanum pennellii]	HS26M_ARATH RecName: Full=26.5 kDa heat shock protein, mitochondrial; Short=AtHsp26.5; Flags: Precursor;	-2.50122	4.66424e-11	1.02282e-08	down
novel.4962	PREDICTED: RING-H2 finger protein ATL47 [Nicotiana sylvestris]	ATL47_ARATH RecName: Full=RING-H2 finger protein ATL47; EC=2.3.2.27 {ECO:0000305}; AltName: Full=RING-type E3 ubiquitin transferase ATL47 {ECO:0000305};	-2.50684	2.15361e-05	0.000585938	down
Smechr0300131	PREDICTED: uncharacterized protein LOC102600765 [Solanum tuberosum]	--	-2.54045	0.000345431	0.00559206	down
Smechr0800499	PREDICTED: formin-like protein 2 [Solanum tuberosum]	FH1_ORYSJ RecName: Full=Formin-like protein 1; AltName: Full=OsFH1; Flags: Precursor;	-2.54144	8.50288e-22	1.69509e-18	down
Smechr0302862	PREDICTED: 22.0 kDa class IV heat shock protein-like [Solanum pennellii]	HSP41_SOYBN RecName: Full=22.0 kDa class IV heat shock protein; Flags: Precursor;	-2.56338	1.06921e-08	1.002e-06	down
novel.4964	--	--	-2.59918	7.11495e-09	7.24974e-07	down
novel.6198	PREDICTED: auxin-responsive protein SAUR68-like [Solanum tuberosum]	SAU67_ARATH RecName: Full=Auxin-responsive protein SAUR67 {ECO:0000305}; AltName: Full=Protein SMALL AUXIN UP RNA 67 {ECO:0000303|PubMed:12036261};	-2.76502	0.00101527	0.013276	down
Smechr0101354	PREDICTED: putative RING-H2 finger protein ATL21A [Solanum pennellii]	AT21A_ARATH RecName: Full=Putative RING-H2 finger protein ATL21A; EC=2.3.2.27 {ECO:0000305}; AltName: Full=RING-type E3 ubiquitin transferase ATL21A {ECO:0000305}; Flags: Precursor;	-2.8892	0.000453956	0.00699073	down
Smechr0303206	PREDICTED: heat shock 70 kDa protein 5 [Solanum tuberosum]	HSP70_SOYBN RecName: Full=Heat shock 70 kDa protein;	-2.96225	5.71055e-49	1.25227e-44	down
Smechr1002282	hypothetical protein CQW23_24189 [Capsicum baccatum]	WRK70_ARATH RecName: Full=Probable WRKY transcription factor 70 {ECO:0000303|Ref.1}; AltName: Full=WRKY DNA-binding protein 70 {ECO:0000303|Ref.1};	-3.03418	0.000379964	0.0060466	down
Smechr0303227	ring finger like protein [Solanum tuberosum]	DEAHB_ARATH RecName: Full=ATP-dependent RNA helicase DEAH11, chloroplastic; EC=3.6.4.13; Flags: Precursor;	-3.08282	0.000156529	0.00292796	down
novel.4438	PREDICTED: uncharacterized protein LOC108945900 [Nicotiana tomentosiformis]	--	-3.09981	0.00537039	0.04547	down
novel.6525	--	--	-3.11974	0.00382759	0.0359004	down
novel.3712	--	--	-3.12574	0.000550147	0.00814596	down
Smechr0801946	PREDICTED: 17.6 kDa class I heat shock protein [Solanum tuberosum]	HSP12_SOLPE RecName: Full=17.6 kDa class I heat shock protein; AltName: Full=Hsp20.0;	-3.13879	4.61448e-27	2.52977e-23	down
Smechr0900536	PREDICTED: 17.8 kDa class I heat shock protein-like [Capsicum annuum]	HSP12_MEDSA RecName: Full=18.2 kDa class I heat shock protein;	-3.39309	5.97935e-10	8.51436e-08	down
Smechr0800310	UDP-glycosyltransferase 74E2-like [Solanum tuberosum]	U74G1_STERE RecName: Full=UDP-glycosyltransferase 74G1 {ECO:0000303|PubMed:15610349}; EC=2.4.1.- {ECO:0000269|PubMed:15610349};	-3.39574	0.0041041	0.0376407	down
novel.1202	PREDICTED: ABC transporter B family member 19-like [Solanum tuberosum]	AB14B_ARATH RecName: Full=ABC transporter B family member 14; Short=ABC transporter ABCB.14; Short=AtABCB14; AltName: Full=Multidrug resistance protein 12; AltName: Full=P-glycoprotein 14;	-3.41649	0.00444929	0.0397752	down
novel.1231	hypothetical protein T459_11431 [Capsicum annuum]	XA21_ORYSI RecName: Full=Receptor kinase-like protein Xa21 {ECO:0000303|Ref.1}; EC=2.7.11.1 {ECO:0000255|PROSITE-ProRule:PRU00159, ECO:0000269|PubMed:11927577}; Contains: RecName: Full=Receptor kinase-like protein Xa21, processed {ECO:0000250|UniProtKB:Q2R2D5}; Flags: Precursor;	-3.48787	0.00370681	0.0351282	down
novel.5919	--	--	-3.58255	0.00238767	0.0254995	down
Smechr0202958	PREDICTED: importin-5-like isoform X1 [Capsicum annuum]	--	-3.85851	2.77546e-07	1.52922e-05	down
novel.2859	--	--	-4.10784	0.00020507	0.00367101	down
novel.2743	--	--	-4.26105	8.02072e-05	0.00170268	down
novel.1214	hypothetical protein BC332_06122 [Capsicum chinense]	HS17A_ORYSJ RecName: Full=17.9 kDa class I heat shock protein; AltName: Full=17.9 kDa heat shock protein 1; Short=OsHsp17.9A;	-4.26215	8.14357e-10	1.0889e-07	down
Smechr0102221	PREDICTED: uncharacterized protein LOC102596342 isoform X2 [Solanum tuberosum]	--	-4.33324	0.000781627	0.0107733	down
Smechr0900538	PREDICTED: class I heat shock protein-like [Solanum tuberosum]	HSP12_SOLPE RecName: Full=17.6 kDa class I heat shock protein; AltName: Full=Hsp20.0;	-5.35434	4.29414e-08	3.18129e-06	down
novel.5553	PREDICTED: receptor like protein 30-like [Solanum lycopersicum]	RLP53_ARATH RecName: Full=Receptor-like protein 53 {ECO:0000303|PubMed:18434605}; Short=AtRLP53 {ECO:0000303|PubMed:18434605}; Flags: Precursor;	-7.46791	9.8915e-08	6.41748e-06	down
Smechr0201176	PREDICTED: zingipain-2-like [Solanum tuberosum]	SAG12_ARATH RecName: Full=Senescence-specific cysteine protease SAG12 {ECO:0000305}; EC=3.4.22.- {ECO:0000305}; AltName: Full=Cysteine proteinase SAG12 {ECO:0000305}; AltName: Full=Protein SENESCENCE-ASSOCIATED GENE 12 {ECO:0000303|Ref.6}; Flags: Precursor;	-7.87976	6.70752e-08	4.65472e-06	down
