# Supplementary material for: Metabolomic and Transcriptomic Analyses Reveal the Effects of Grafting on Nutritional Properties in Eggplant
Source: Foods. 2023 Aug 17;12(16):3082. doi: 10.3390/foods12163082 (PMC10453275; doi:10.3390/foods12163082)
Supplement: Supplementary file 1 [file foods-12-03082-s001.zip › Supplementary material/Table S3.xlsx]

## Sheet: Sheet1
Table S3. List of differential metabolites and genes with Pearson correlation coefficients > 0.8.
geneID	KO	KEGG_map_geneID	metaID	Compounds	Class I	CID	KEGG_map_metaID	coefficient	pvalue	relationType
SmeSca00330	K16818	ko00564,ko00592,ko01100,ko01110	pme0264	Thymidine	Nucleotides and derivatives	C00214	ko00240,ko01100,ko01232	0.897796	0.00101557	gene-meta
Smechr0100287	K01723	ko00592,ko01100,ko01110	pme0264	Thymidine	Nucleotides and derivatives	C00214	ko00240,ko01100,ko01232	-0.801109	0.00945338	gene-meta
Smechr0100679	K13513	ko00561,ko00564,ko01100,ko01110	pme0264	Thymidine	Nucleotides and derivatives	C00214	ko00240,ko01100,ko01232	0.865669	0.00255875	gene-meta
Smechr0100979	K01051	ko00040,ko01100	pme0264	Thymidine	Nucleotides and derivatives	C00214	ko00240,ko01100,ko01232	0.807929	0.00842648	gene-meta
Smechr0100984	K08726	ko00590,ko01100,ko04146	pme0264	Thymidine	Nucleotides and derivatives	C00214	ko00240,ko01100,ko01232	0.860808	0.00288337	gene-meta
Smechr0101492	K01068	ko00062,ko01040,ko01100,ko01110	pme0264	Thymidine	Nucleotides and derivatives	C00214	ko00240,ko01100,ko01232	-0.972355	1.12587e-05	gene-meta
Smechr0102340	K01006	ko00010,ko00620,ko00710,ko01100,ko01110,ko01200	pme0264	Thymidine	Nucleotides and derivatives	C00214	ko00240,ko01100,ko01232	-0.873128	0.00211101	gene-meta
Smechr0103909	K00423	ko00053,ko01100	pme0264	Thymidine	Nucleotides and derivatives	C00214	ko00240,ko01100,ko01232	0.834592	0.00513447	gene-meta
Smechr0200800	K15397	ko00062,ko01100,ko01110,ko04626	pme0264	Thymidine	Nucleotides and derivatives	C00214	ko00240,ko01100,ko01232	0.935374	0.000212009	gene-meta
Smechr0202350	K15397	ko00062,ko01100,ko01110,ko04626	pme0264	Thymidine	Nucleotides and derivatives	C00214	ko00240,ko01100,ko01232	0.823779	0.00633705	gene-meta
Smechr0202402	K13789	ko00900,ko01100,ko01110	pme0264	Thymidine	Nucleotides and derivatives	C00214	ko00240,ko01100,ko01232	0.841929	0.00441386	gene-meta
Smechr0301504	K10781	ko00061,ko01100,ko01212	pme0264	Thymidine	Nucleotides and derivatives	C00214	ko00240,ko01100,ko01232	0.802538	0.00923154	gene-meta
Smechr0302363	K00913	ko00562,ko01100,ko04070	pme0264	Thymidine	Nucleotides and derivatives	C00214	ko00240,ko01100,ko01232	0.801893	0.00933112	gene-meta
Smechr0302458	K14379	ko00740,ko01100	pme0264	Thymidine	Nucleotides and derivatives	C00214	ko00240,ko01100,ko01232	0.826679	0.00599752	gene-meta
Smechr0302485	K00695	ko00500,ko01100,ko01110	pme0264	Thymidine	Nucleotides and derivatives	C00214	ko00240,ko01100,ko01232	0.837026	0.00488712	gene-meta
Smechr0302548	K07407	ko00052,ko00561,ko00600,ko00603,ko01100	pme0264	Thymidine	Nucleotides and derivatives	C00214	ko00240,ko01100,ko01232	0.912277	0.000603673	gene-meta
Smechr0302640	K01728	ko00040,ko01100	pme0264	Thymidine	Nucleotides and derivatives	C00214	ko00240,ko01100,ko01232	0.887608	0.00140177	gene-meta
Smechr0303638	K11517	ko00630,ko01100,ko01110,ko01200,ko04146	pme0264	Thymidine	Nucleotides and derivatives	C00214	ko00240,ko01100,ko01232	0.905003	0.000791976	gene-meta
Smechr0401562	K24277	ko00996,ko01100,ko01110	pme0264	Thymidine	Nucleotides and derivatives	C00214	ko00240,ko01100,ko01232	-0.874242	0.0020492	gene-meta
Smechr0401716	K09841	ko00906,ko01100,ko01110	pme0264	Thymidine	Nucleotides and derivatives	C00214	ko00240,ko01100,ko01232	-0.828294	0.00581389	gene-meta
Smechr0402549	K13065	ko00940,ko00941,ko00945,ko01100,ko01110	pme0264	Thymidine	Nucleotides and derivatives	C00214	ko00240,ko01100,ko01232	0.829563	0.00567232	gene-meta
Smechr0500525	K08678	ko00520,ko01100,ko01250	pme0264	Thymidine	Nucleotides and derivatives	C00214	ko00240,ko01100,ko01232	0.844505	0.00417828	gene-meta
Smechr0501030	K01209	ko00520,ko01100	pme0264	Thymidine	Nucleotides and derivatives	C00214	ko00240,ko01100,ko01232	-0.842489	0.00436186	gene-meta
Smechr0501915	K03935	ko00190,ko01100	pme0264	Thymidine	Nucleotides and derivatives	C00214	ko00240,ko01100,ko01232	0.812332	0.00780525	gene-meta
Smechr0502617	K01251	ko00270,ko01100	pme0264	Thymidine	Nucleotides and derivatives	C00214	ko00240,ko01100,ko01232	0.953639	6.75061e-05	gene-meta
Smechr0502788	K10256	ko01040,ko01100,ko01212	pme0264	Thymidine	Nucleotides and derivatives	C00214	ko00240,ko01100,ko01232	0.815279	0.00740734	gene-meta
Smechr0600356	K05857	ko00562,ko01100,ko04070	pme0264	Thymidine	Nucleotides and derivatives	C00214	ko00240,ko01100,ko01232	0.847712	0.00389716	gene-meta
Smechr0602972	K05857	ko00562,ko01100,ko04070	pme0264	Thymidine	Nucleotides and derivatives	C00214	ko00240,ko01100,ko01232	0.924642	0.000359108	gene-meta
Smechr0700661	K01602	ko00630,ko00710,ko01100,ko01110,ko01200	pme0264	Thymidine	Nucleotides and derivatives	C00214	ko00240,ko01100,ko01232	0.91951	0.000449936	gene-meta
Smechr0702331	K16055	ko00500,ko01100,ko01110	pme0264	Thymidine	Nucleotides and derivatives	C00214	ko00240,ko01100,ko01232	0.835602	0.0050308	gene-meta
Smechr0702700	K09841	ko00906,ko01100,ko01110	pme0264	Thymidine	Nucleotides and derivatives	C00214	ko00240,ko01100,ko01232	-0.833239	0.00527565	gene-meta
Smechr0800363	K00432	ko00480,ko00590,ko01100	pme0264	Thymidine	Nucleotides and derivatives	C00214	ko00240,ko01100,ko01232	0.890695	0.00127556	gene-meta
Smechr0801328	K00850	ko00010,ko00030,ko00051,ko00052,ko01100,ko01110,ko01200,ko01230,ko03018	pme0264	Thymidine	Nucleotides and derivatives	C00214	ko00240,ko01100,ko01232	-0.849584	0.00373928	gene-meta
Smechr0900556	K01593	ko00350,ko00360,ko00380,ko00901,ko00950,ko00965,ko01100,ko01110	pme0264	Thymidine	Nucleotides and derivatives	C00214	ko00240,ko01100,ko01232	0.810878	0.00800679	gene-meta
Smechr0902084	K01188	ko00460,ko00500,ko00999,ko01100,ko01110	pme0264	Thymidine	Nucleotides and derivatives	C00214	ko00240,ko01100,ko01232	-0.870728	0.00224861	gene-meta
Smechr1000352	K01115	ko00564,ko00565,ko01100,ko01110,ko04144	pme0264	Thymidine	Nucleotides and derivatives	C00214	ko00240,ko01100,ko01232	0.871074	0.00222842	gene-meta
Smechr1000642	K03541	ko00195,ko01100	pme0264	Thymidine	Nucleotides and derivatives	C00214	ko00240,ko01100,ko01232	-0.819474	0.00686488	gene-meta
Smechr1001348	K01193	ko00052,ko00500,ko01100,ko01110	pme0264	Thymidine	Nucleotides and derivatives	C00214	ko00240,ko01100,ko01232	0.839366	0.00465718	gene-meta
Smechr1001692	K01051	ko00040,ko01100	pme0264	Thymidine	Nucleotides and derivatives	C00214	ko00240,ko01100,ko01232	0.877595	0.00187063	gene-meta
Smechr1001759	K00430	ko00940,ko01100,ko01110	pme0264	Thymidine	Nucleotides and derivatives	C00214	ko00240,ko01100,ko01232	0.890402	0.0012872	gene-meta
Smechr1001804	K19355	ko00051,ko01100	pme0264	Thymidine	Nucleotides and derivatives	C00214	ko00240,ko01100,ko01232	0.82803	0.00584367	gene-meta
Smechr1002042	K15397	ko00062,ko01100,ko01110,ko04626	pme0264	Thymidine	Nucleotides and derivatives	C00214	ko00240,ko01100,ko01232	0.824425	0.00626039	gene-meta
Smechr1002827	K01193	ko00052,ko00500,ko01100,ko01110	pme0264	Thymidine	Nucleotides and derivatives	C00214	ko00240,ko01100,ko01232	0.822635	0.00647454	gene-meta
Smechr1201568	K05282	ko00904,ko01100,ko01110	pme0264	Thymidine	Nucleotides and derivatives	C00214	ko00240,ko01100,ko01232	-0.830031	0.00562077	gene-meta
Smechr1201646	K01426	ko00330,ko00360,ko00380,ko01100	pme0264	Thymidine	Nucleotides and derivatives	C00214	ko00240,ko01100,ko01232	0.836614	0.00492847	gene-meta
novel.7665	K02112	ko00190,ko00195,ko01100	pme0264	Thymidine	Nucleotides and derivatives	C00214	ko00240,ko01100,ko01232	0.824912	0.00620294	gene-meta
Smechr0100287	K01723	ko00592,ko01100,ko01110	Zmgn001039	S-Ribosyl-L-homocysteine	Amino acids and derivatives	C03539	ko00270,ko01100,ko01230	-0.802958	0.00916707	gene-meta
Smechr0100979	K01051	ko00040,ko01100	Zmgn001039	S-Ribosyl-L-homocysteine	Amino acids and derivatives	C03539	ko00270,ko01100,ko01230	0.80365	0.00906143	gene-meta
Smechr0101492	K01068	ko00062,ko01040,ko01100,ko01110	Zmgn001039	S-Ribosyl-L-homocysteine	Amino acids and derivatives	C03539	ko00270,ko01100,ko01230	-0.894042	0.00114788	gene-meta
Smechr0102340	K01006	ko00010,ko00620,ko00710,ko01100,ko01110,ko01200	Zmgn001039	S-Ribosyl-L-homocysteine	Amino acids and derivatives	C03539	ko00270,ko01100,ko01230	-0.832634	0.00533954	gene-meta
Smechr0200800	K15397	ko00062,ko01100,ko01110,ko04626	Zmgn001039	S-Ribosyl-L-homocysteine	Amino acids and derivatives	C03539	ko00270,ko01100,ko01230	0.861206	0.00285581	gene-meta
Smechr0300194	K05350	ko00460,ko00500,ko00999,ko01100,ko01110	Zmgn001039	S-Ribosyl-L-homocysteine	Amino acids and derivatives	C03539	ko00270,ko01100,ko01230	0.850357	0.00367534	gene-meta
Smechr0302548	K07407	ko00052,ko00561,ko00600,ko00603,ko01100	Zmgn001039	S-Ribosyl-L-homocysteine	Amino acids and derivatives	C03539	ko00270,ko01100,ko01230	0.948376	9.78374e-05	gene-meta
Smechr0303638	K11517	ko00630,ko01100,ko01110,ko01200,ko04146	Zmgn001039	S-Ribosyl-L-homocysteine	Amino acids and derivatives	C03539	ko00270,ko01100,ko01230	0.928488	0.000300104	gene-meta
Smechr0401562	K24277	ko00996,ko01100,ko01110	Zmgn001039	S-Ribosyl-L-homocysteine	Amino acids and derivatives	C03539	ko00270,ko01100,ko01230	-0.833779	0.00521902	gene-meta
Smechr0401716	K09841	ko00906,ko01100,ko01110	Zmgn001039	S-Ribosyl-L-homocysteine	Amino acids and derivatives	C03539	ko00270,ko01100,ko01230	-0.859817	0.00295288	gene-meta
Smechr0502617	K01251	ko00270,ko01100	Zmgn001039	S-Ribosyl-L-homocysteine	Amino acids and derivatives	C03539	ko00270,ko01100,ko01230	0.832646	0.00533829	gene-meta
Smechr0700661	K01602	ko00630,ko00710,ko01100,ko01110,ko01200	Zmgn001039	S-Ribosyl-L-homocysteine	Amino acids and derivatives	C03539	ko00270,ko01100,ko01230	0.920075	0.000439224	gene-meta
Smechr0701706	K02641	ko00195,ko01100	Zmgn001039	S-Ribosyl-L-homocysteine	Amino acids and derivatives	C03539	ko00270,ko01100,ko01230	0.843635	0.00425682	gene-meta
Smechr0702700	K09841	ko00906,ko01100,ko01110	Zmgn001039	S-Ribosyl-L-homocysteine	Amino acids and derivatives	C03539	ko00270,ko01100,ko01230	-0.870468	0.00226393	gene-meta
Smechr0800363	K00432	ko00480,ko00590,ko01100	Zmgn001039	S-Ribosyl-L-homocysteine	Amino acids and derivatives	C03539	ko00270,ko01100,ko01230	0.908435	0.000698682	gene-meta
Smechr0900011	K01179	ko00500,ko01100	Zmgn001039	S-Ribosyl-L-homocysteine	Amino acids and derivatives	C03539	ko00270,ko01100,ko01230	0.814708	0.00748331	gene-meta
Smechr1000642	K03541	ko00195,ko01100	Zmgn001039	S-Ribosyl-L-homocysteine	Amino acids and derivatives	C03539	ko00270,ko01100,ko01230	-0.889714	0.00131476	gene-meta
Smechr1001759	K00430	ko00940,ko01100,ko01110	Zmgn001039	S-Ribosyl-L-homocysteine	Amino acids and derivatives	C03539	ko00270,ko01100,ko01230	0.904376	0.000809906	gene-meta
Smechr1002042	K15397	ko00062,ko01100,ko01110,ko04626	Zmgn001039	S-Ribosyl-L-homocysteine	Amino acids and derivatives	C03539	ko00270,ko01100,ko01230	0.805344	0.00880632	gene-meta
Smechr1201646	K01426	ko00330,ko00360,ko00380,ko01100	Zmgn001039	S-Ribosyl-L-homocysteine	Amino acids and derivatives	C03539	ko00270,ko01100,ko01230	0.884408	0.0015415	gene-meta
Smechr0100287	K01723	ko00592,ko01100,ko01110	Ymjm000148	Salidroside	Phenolic acids	C06046	ko00350,ko01100	-0.842774	0.00433557	gene-meta
Smechr0100715	K02639	ko00195,ko01100	Ymjm000148	Salidroside	Phenolic acids	C06046	ko00350,ko01100	-0.844734	0.00415773	gene-meta
Smechr0101492	K01068	ko00062,ko01040,ko01100,ko01110	Ymjm000148	Salidroside	Phenolic acids	C06046	ko00350,ko01100	-0.916953	0.000500687	gene-meta
Smechr0102340	K01006	ko00010,ko00620,ko00710,ko01100,ko01110,ko01200	Ymjm000148	Salidroside	Phenolic acids	C06046	ko00350,ko01100	-0.807772	0.00844919	gene-meta
Smechr0200800	K15397	ko00062,ko01100,ko01110,ko04626	Ymjm000148	Salidroside	Phenolic acids	C06046	ko00350,ko01100	0.808692	0.00831645	gene-meta
Smechr0300194	K05350	ko00460,ko00500,ko00999,ko01100,ko01110	Ymjm000148	Salidroside	Phenolic acids	C06046	ko00350,ko01100	0.800713	0.00951539	gene-meta
Smechr0302548	K07407	ko00052,ko00561,ko00600,ko00603,ko01100	Ymjm000148	Salidroside	Phenolic acids	C06046	ko00350,ko01100	0.909939	0.000660332	gene-meta
Smechr0303638	K11517	ko00630,ko01100,ko01110,ko01200,ko04146	Ymjm000148	Salidroside	Phenolic acids	C06046	ko00350,ko01100	0.919693	0.000446438	gene-meta
Smechr0401562	K24277	ko00996,ko01100,ko01110	Ymjm000148	Salidroside	Phenolic acids	C06046	ko00350,ko01100	-0.864527	0.00263264	gene-meta
Smechr0502617	K01251	ko00270,ko01100	Ymjm000148	Salidroside	Phenolic acids	C06046	ko00350,ko01100	0.874234	0.00204961	gene-meta
Smechr0601955	K15397	ko00062,ko01100,ko01110,ko04626	Ymjm000148	Salidroside	Phenolic acids	C06046	ko00350,ko01100	0.87288	0.00212499	gene-meta
Smechr0700661	K01602	ko00630,ko00710,ko01100,ko01110,ko01200	Ymjm000148	Salidroside	Phenolic acids	C06046	ko00350,ko01100	0.862102	0.00279435	gene-meta
Smechr0702700	K09841	ko00906,ko01100,ko01110	Ymjm000148	Salidroside	Phenolic acids	C06046	ko00350,ko01100	-0.925702	0.000342113	gene-meta
Smechr0800363	K00432	ko00480,ko00590,ko01100	Ymjm000148	Salidroside	Phenolic acids	C06046	ko00350,ko01100	0.840562	0.00454255	gene-meta
Smechr0902477	K01689	ko00010,ko01100,ko01110,ko01200,ko01230,ko03018	Ymjm000148	Salidroside	Phenolic acids	C06046	ko00350,ko01100	0.884788	0.00152443	gene-meta
Smechr1000163	K02201	ko00770,ko01100,ko01240	Ymjm000148	Salidroside	Phenolic acids	C06046	ko00350,ko01100	0.807891	0.00843185	gene-meta
Smechr1000642	K03541	ko00195,ko01100	Ymjm000148	Salidroside	Phenolic acids	C06046	ko00350,ko01100	-0.931298	0.000261552	gene-meta
Smechr1001759	K00430	ko00940,ko01100,ko01110	Ymjm000148	Salidroside	Phenolic acids	C06046	ko00350,ko01100	0.873805	0.00207327	gene-meta
Smechr1002042	K15397	ko00062,ko01100,ko01110,ko04626	Ymjm000148	Salidroside	Phenolic acids	C06046	ko00350,ko01100	0.863515	0.00269932	gene-meta
novel.7376	K01601	ko00630,ko00710,ko01100,ko01110,ko01200	Ymjm000148	Salidroside	Phenolic acids	C06046	ko00350,ko01100	0.833983	0.00519769	gene-meta
SmeSca00330	K16818	ko00564,ko00592,ko01100,ko01110	pme1178	Guanosine	Nucleotides and derivatives	C00387	ko00230,ko01100,ko01232,ko02010	0.87233	0.00215612	gene-meta
Smechr0100287	K01723	ko00592,ko01100,ko01110	pme1178	Guanosine	Nucleotides and derivatives	C00387	ko00230,ko01100,ko01232,ko02010	-0.810581	0.00804837	gene-meta
Smechr0100984	K08726	ko00590,ko01100,ko04146	pme1178	Guanosine	Nucleotides and derivatives	C00387	ko00230,ko01100,ko01232,ko02010	0.820727	0.00670836	gene-meta
Smechr0101492	K01068	ko00062,ko01040,ko01100,ko01110	pme1178	Guanosine	Nucleotides and derivatives	C00387	ko00230,ko01100,ko01232,ko02010	-0.952389	7.4002e-05	gene-meta
Smechr0102340	K01006	ko00010,ko00620,ko00710,ko01100,ko01110,ko01200	pme1178	Guanosine	Nucleotides and derivatives	C00387	ko00230,ko01100,ko01232,ko02010	-0.872398	0.00215228	gene-meta
Smechr0200800	K15397	ko00062,ko01100,ko01110,ko04626	pme1178	Guanosine	Nucleotides and derivatives	C00387	ko00230,ko01100,ko01232,ko02010	0.952928	7.11476e-05	gene-meta
Smechr0201494	K01213	ko00040,ko01100	pme1178	Guanosine	Nucleotides and derivatives	C00387	ko00230,ko01100,ko01232,ko02010	0.811194	0.00796267	gene-meta
Smechr0300194	K05350	ko00460,ko00500,ko00999,ko01100,ko01110	pme1178	Guanosine	Nucleotides and derivatives	C00387	ko00230,ko01100,ko01232,ko02010	0.833201	0.00527967	gene-meta
Smechr0302458	K14379	ko00740,ko01100	pme1178	Guanosine	Nucleotides and derivatives	C00387	ko00230,ko01100,ko01232,ko02010	0.845572	0.00408327	gene-meta
Smechr0302485	K00695	ko00500,ko01100,ko01110	pme1178	Guanosine	Nucleotides and derivatives	C00387	ko00230,ko01100,ko01232,ko02010	0.837163	0.00487351	gene-meta
Smechr0302548	K07407	ko00052,ko00561,ko00600,ko00603,ko01100	pme1178	Guanosine	Nucleotides and derivatives	C00387	ko00230,ko01100,ko01232,ko02010	0.951877	7.67862e-05	gene-meta
Smechr0302640	K01728	ko00040,ko01100	pme1178	Guanosine	Nucleotides and derivatives	C00387	ko00230,ko01100,ko01232,ko02010	0.83517	0.00507504	gene-meta
Smechr0303638	K11517	ko00630,ko01100,ko01110,ko01200,ko04146	pme1178	Guanosine	Nucleotides and derivatives	C00387	ko00230,ko01100,ko01232,ko02010	0.910273	0.000652032	gene-meta
Smechr0401562	K24277	ko00996,ko01100,ko01110	pme1178	Guanosine	Nucleotides and derivatives	C00387	ko00230,ko01100,ko01232,ko02010	-0.801066	0.00946012	gene-meta
Smechr0500525	K08678	ko00520,ko01100,ko01250	pme1178	Guanosine	Nucleotides and derivatives	C00387	ko00230,ko01100,ko01232,ko02010	0.862212	0.00278689	gene-meta
Smechr0501030	K01209	ko00520,ko01100	pme1178	Guanosine	Nucleotides and derivatives	C00387	ko00230,ko01100,ko01232,ko02010	-0.806012	0.00870703	gene-meta
Smechr0502617	K01251	ko00270,ko01100	pme1178	Guanosine	Nucleotides and derivatives	C00387	ko00230,ko01100,ko01232,ko02010	0.917003	0.000499665	gene-meta
Smechr0601807	K16818	ko00564,ko00592,ko01100,ko01110	pme1178	Guanosine	Nucleotides and derivatives	C00387	ko00230,ko01100,ko01232,ko02010	0.844251	0.00420108	gene-meta
Smechr0602972	K05857	ko00562,ko01100,ko04070	pme1178	Guanosine	Nucleotides and derivatives	C00387	ko00230,ko01100,ko01232,ko02010	0.859583	0.00296945	gene-meta
Smechr0700661	K01602	ko00630,ko00710,ko01100,ko01110,ko01200	pme1178	Guanosine	Nucleotides and derivatives	C00387	ko00230,ko01100,ko01232,ko02010	0.948996	9.38443e-05	gene-meta
Smechr0702700	K09841	ko00906,ko01100,ko01110	pme1178	Guanosine	Nucleotides and derivatives	C00387	ko00230,ko01100,ko01232,ko02010	-0.862861	0.00274301	gene-meta
Smechr0800363	K00432	ko00480,ko00590,ko01100	pme1178	Guanosine	Nucleotides and derivatives	C00387	ko00230,ko01100,ko01232,ko02010	0.941244	0.000152809	gene-meta
Smechr1000352	K01115	ko00564,ko00565,ko01100,ko01110,ko04144	pme1178	Guanosine	Nucleotides and derivatives	C00387	ko00230,ko01100,ko01232,ko02010	0.838245	0.00476638	gene-meta
Smechr1000642	K03541	ko00195,ko01100	pme1178	Guanosine	Nucleotides and derivatives	C00387	ko00230,ko01100,ko01232,ko02010	-0.895157	0.0011074	gene-meta
Smechr1001759	K00430	ko00940,ko01100,ko01110	pme1178	Guanosine	Nucleotides and derivatives	C00387	ko00230,ko01100,ko01232,ko02010	0.936814	0.00019621	gene-meta
Smechr1001804	K19355	ko00051,ko01100	pme1178	Guanosine	Nucleotides and derivatives	C00387	ko00230,ko01100,ko01232,ko02010	0.838731	0.00471887	gene-meta
Smechr1002042	K15397	ko00062,ko01100,ko01110,ko04626	pme1178	Guanosine	Nucleotides and derivatives	C00387	ko00230,ko01100,ko01232,ko02010	0.820666	0.00671594	gene-meta
SmeSca00330	K16818	ko00564,ko00592,ko01100,ko01110	pme0230	Adenosine	Nucleotides and derivatives	C00212	ko00230,ko01100,ko01232,ko02010	0.80832	0.00836993	gene-meta
Smechr0100287	K01723	ko00592,ko01100,ko01110	pme0230	Adenosine	Nucleotides and derivatives	C00212	ko00230,ko01100,ko01232,ko02010	-0.822196	0.00652785	gene-meta
Smechr0100979	K01051	ko00040,ko01100	pme0230	Adenosine	Nucleotides and derivatives	C00212	ko00230,ko01100,ko01232,ko02010	0.825154	0.00617445	gene-meta
Smechr0101492	K01068	ko00062,ko01040,ko01100,ko01110	pme0230	Adenosine	Nucleotides and derivatives	C00212	ko00230,ko01100,ko01232,ko02010	-0.910784	0.000639445	gene-meta
Smechr0102340	K01006	ko00010,ko00620,ko00710,ko01100,ko01110,ko01200	pme0230	Adenosine	Nucleotides and derivatives	C00212	ko00230,ko01100,ko01232,ko02010	-0.845512	0.0040886	gene-meta
Smechr0200800	K15397	ko00062,ko01100,ko01110,ko04626	pme0230	Adenosine	Nucleotides and derivatives	C00212	ko00230,ko01100,ko01232,ko02010	0.880662	0.00171699	gene-meta
Smechr0300194	K05350	ko00460,ko00500,ko00999,ko01100,ko01110	pme0230	Adenosine	Nucleotides and derivatives	C00212	ko00230,ko01100,ko01232,ko02010	0.870675	0.00225172	gene-meta
Smechr0302387	K00913	ko00562,ko01100,ko04070	pme0230	Adenosine	Nucleotides and derivatives	C00212	ko00230,ko01100,ko01232,ko02010	0.802736	0.00920108	gene-meta
Smechr0302548	K07407	ko00052,ko00561,ko00600,ko00603,ko01100	pme0230	Adenosine	Nucleotides and derivatives	C00212	ko00230,ko01100,ko01232,ko02010	0.97357	9.63055e-06	gene-meta
Smechr0302640	K01728	ko00040,ko01100	pme0230	Adenosine	Nucleotides and derivatives	C00212	ko00230,ko01100,ko01232,ko02010	0.847988	0.00387364	gene-meta
Smechr0303638	K11517	ko00630,ko01100,ko01110,ko01200,ko04146	pme0230	Adenosine	Nucleotides and derivatives	C00212	ko00230,ko01100,ko01232,ko02010	0.92119	0.000418617	gene-meta
Smechr0401562	K24277	ko00996,ko01100,ko01110	pme0230	Adenosine	Nucleotides and derivatives	C00212	ko00230,ko01100,ko01232,ko02010	-0.858328	0.00305945	gene-meta
Smechr0401716	K09841	ko00906,ko01100,ko01110	pme0230	Adenosine	Nucleotides and derivatives	C00212	ko00230,ko01100,ko01232,ko02010	-0.880031	0.00174785	gene-meta
Smechr0502617	K01251	ko00270,ko01100	pme0230	Adenosine	Nucleotides and derivatives	C00212	ko00230,ko01100,ko01232,ko02010	0.851493	0.00358277	gene-meta
Smechr0502788	K10256	ko01040,ko01100,ko01212	pme0230	Adenosine	Nucleotides and derivatives	C00212	ko00230,ko01100,ko01232,ko02010	0.8282	0.00582446	gene-meta
Smechr0700661	K01602	ko00630,ko00710,ko01100,ko01110,ko01200	pme0230	Adenosine	Nucleotides and derivatives	C00212	ko00230,ko01100,ko01232,ko02010	0.927753	0.000310817	gene-meta
Smechr0701706	K02641	ko00195,ko01100	pme0230	Adenosine	Nucleotides and derivatives	C00212	ko00230,ko01100,ko01232,ko02010	0.832786	0.00532345	gene-meta
Smechr0702256	K12639	ko00905,ko01100,ko01110	pme0230	Adenosine	Nucleotides and derivatives	C00212	ko00230,ko01100,ko01232,ko02010	0.815143	0.00742541	gene-meta
Smechr0702331	K16055	ko00500,ko01100,ko01110	pme0230	Adenosine	Nucleotides and derivatives	C00212	ko00230,ko01100,ko01232,ko02010	0.804074	0.00899711	gene-meta
Smechr0702700	K09841	ko00906,ko01100,ko01110	pme0230	Adenosine	Nucleotides and derivatives	C00212	ko00230,ko01100,ko01232,ko02010	-0.873187	0.00210773	gene-meta
Smechr0800363	K00432	ko00480,ko00590,ko01100	pme0230	Adenosine	Nucleotides and derivatives	C00212	ko00230,ko01100,ko01232,ko02010	0.91714	0.00049686	gene-meta
Smechr0900011	K01179	ko00500,ko01100	pme0230	Adenosine	Nucleotides and derivatives	C00212	ko00230,ko01100,ko01232,ko02010	0.862002	0.00280118	gene-meta
Smechr1000352	K01115	ko00564,ko00565,ko01100,ko01110,ko04144	pme0230	Adenosine	Nucleotides and derivatives	C00212	ko00230,ko01100,ko01232,ko02010	0.847915	0.00387988	gene-meta
Smechr1000642	K03541	ko00195,ko01100	pme0230	Adenosine	Nucleotides and derivatives	C00212	ko00230,ko01100,ko01232,ko02010	-0.875131	0.00200074	gene-meta
Smechr1001759	K00430	ko00940,ko01100,ko01110	pme0230	Adenosine	Nucleotides and derivatives	C00212	ko00230,ko01100,ko01232,ko02010	0.919442	0.000451232	gene-meta
Smechr1002042	K15397	ko00062,ko01100,ko01110,ko04626	pme0230	Adenosine	Nucleotides and derivatives	C00212	ko00230,ko01100,ko01232,ko02010	0.835792	0.00501154	gene-meta
Smechr1201646	K01426	ko00330,ko00360,ko00380,ko01100	pme0230	Adenosine	Nucleotides and derivatives	C00212	ko00230,ko01100,ko01232,ko02010	0.900875	0.000915301	gene-meta
SmeSca00330	K16818	ko00564,ko00592,ko01100,ko01110	mws0005	Tryptamine	Alkaloids	C00398	ko00380,ko00901,ko01100,ko01110	-0.869697	0.00230962	gene-meta
Smechr0100113	K00276	ko00260,ko00350,ko00360,ko00410,ko00950,ko00960,ko01100,ko01110	mws0005	Tryptamine	Alkaloids	C00398	ko00380,ko00901,ko01100,ko01110	-0.893163	0.00118049	gene-meta
Smechr0100133	K03860	ko00563,ko01100	mws0005	Tryptamine	Alkaloids	C00398	ko00380,ko00901,ko01100,ko01110	0.864854	0.00261133	gene-meta
Smechr0100285	K01897	ko00061,ko00071,ko01100,ko01212,ko04146	mws0005	Tryptamine	Alkaloids	C00398	ko00380,ko00901,ko01100,ko01110	-0.827368	0.00591877	gene-meta
Smechr0100506	K07407	ko00052,ko00561,ko00600,ko00603,ko01100	mws0005	Tryptamine	Alkaloids	C00398	ko00380,ko00901,ko01100,ko01110	-0.900695	0.000920974	gene-meta
Smechr0100679	K13513	ko00561,ko00564,ko01100,ko01110	mws0005	Tryptamine	Alkaloids	C00398	ko00380,ko00901,ko01100,ko01110	-0.863276	0.00271526	gene-meta
Smechr0100866	K19891	ko00500,ko01100	mws0005	Tryptamine	Alkaloids	C00398	ko00380,ko00901,ko01100,ko01110	-0.825931	0.00608385	gene-meta
Smechr0100979	K01051	ko00040,ko01100	mws0005	Tryptamine	Alkaloids	C00398	ko00380,ko00901,ko01100,ko01110	-0.911143	0.000630706	gene-meta
Smechr0101140	K18826	ko00310,ko01100	mws0005	Tryptamine	Alkaloids	C00398	ko00380,ko00901,ko01100,ko01110	-0.827938	0.00585406	gene-meta
Smechr0101358	K01897	ko00061,ko00071,ko01100,ko01212,ko04146	mws0005	Tryptamine	Alkaloids	C00398	ko00380,ko00901,ko01100,ko01110	-0.914621	0.000550378	gene-meta
Smechr0102474	K01051	ko00040,ko01100	mws0005	Tryptamine	Alkaloids	C00398	ko00380,ko00901,ko01100,ko01110	-0.873385	0.00209664	gene-meta
Smechr0103909	K00423	ko00053,ko01100	mws0005	Tryptamine	Alkaloids	C00398	ko00380,ko00901,ko01100,ko01110	-0.848435	0.00383569	gene-meta
Smechr0200185	K22395	ko00940,ko01100,ko01110	mws0005	Tryptamine	Alkaloids	C00398	ko00380,ko00901,ko01100,ko01110	-0.911014	0.000633833	gene-meta
Smechr0200811	K01809	ko00051,ko00520,ko01100,ko01110,ko01240,ko01250	mws0005	Tryptamine	Alkaloids	C00398	ko00380,ko00901,ko01100,ko01110	-0.853139	0.00345159	gene-meta
Smechr0201339	K19891	ko00500,ko01100	mws0005	Tryptamine	Alkaloids	C00398	ko00380,ko00901,ko01100,ko01110	-0.903747	0.000828203	gene-meta
Smechr0201408	K19892	ko00500,ko01100	mws0005	Tryptamine	Alkaloids	C00398	ko00380,ko00901,ko01100,ko01110	-0.821705	0.00658785	gene-meta
Smechr0201897	K01051	ko00040,ko01100	mws0005	Tryptamine	Alkaloids	C00398	ko00380,ko00901,ko01100,ko01110	-0.805044	0.00885108	gene-meta
Smechr0201954	K01728	ko00040,ko01100	mws0005	Tryptamine	Alkaloids	C00398	ko00380,ko00901,ko01100,ko01110	-0.838283	0.00476264	gene-meta
Smechr0202252	K01179	ko00500,ko01100	mws0005	Tryptamine	Alkaloids	C00398	ko00380,ko00901,ko01100,ko01110	-0.881197	0.00169113	gene-meta
Smechr0202350	K15397	ko00062,ko01100,ko01110,ko04626	mws0005	Tryptamine	Alkaloids	C00398	ko00380,ko00901,ko01100,ko01110	-0.848106	0.00386359	gene-meta
Smechr0202635	K13260	ko00943,ko01100,ko01110	mws0005	Tryptamine	Alkaloids	C00398	ko00380,ko00901,ko01100,ko01110	-0.807641	0.00846823	gene-meta
Smechr0202801	K00993	ko00440,ko00564,ko00565,ko01100,ko01110	mws0005	Tryptamine	Alkaloids	C00398	ko00380,ko00901,ko01100,ko01110	-0.89136	0.00124943	gene-meta
Smechr0300445	K19891	ko00500,ko01100	mws0005	Tryptamine	Alkaloids	C00398	ko00380,ko00901,ko01100,ko01110	-0.861445	0.0028393	gene-meta
Smechr0301909	K05282	ko00904,ko01100,ko01110	mws0005	Tryptamine	Alkaloids	C00398	ko00380,ko00901,ko01100,ko01110	-0.829248	0.00570732	gene-meta
Smechr0302993	K19891	ko00500,ko01100	mws0005	Tryptamine	Alkaloids	C00398	ko00380,ko00901,ko01100,ko01110	-0.849336	0.00375997	gene-meta
Smechr0303304	K13513	ko00561,ko00564,ko01100,ko01110	mws0005	Tryptamine	Alkaloids	C00398	ko00380,ko00901,ko01100,ko01110	-0.918282	0.000473833	gene-meta
Smechr0400615	K01179	ko00500,ko01100	mws0005	Tryptamine	Alkaloids	C00398	ko00380,ko00901,ko01100,ko01110	-0.823049	0.00642457	gene-meta
Smechr0401272	K01850	ko00400,ko01100,ko01110,ko01230	mws0005	Tryptamine	Alkaloids	C00398	ko00380,ko00901,ko01100,ko01110	-0.9118	0.000614944	gene-meta
Smechr0401783	K00895	ko00010,ko00030,ko00051,ko01100,ko01110	mws0005	Tryptamine	Alkaloids	C00398	ko00380,ko00901,ko01100,ko01110	-0.862417	0.00277294	gene-meta
Smechr0402041	K01514	ko00230,ko01100	mws0005	Tryptamine	Alkaloids	C00398	ko00380,ko00901,ko01100,ko01110	-0.83566	0.00502492	gene-meta
Smechr0402362	K01520	ko00240,ko01100,ko01232	mws0005	Tryptamine	Alkaloids	C00398	ko00380,ko00901,ko01100,ko01110	0.895718	0.00108741	gene-meta
Smechr0402365	K19891	ko00500,ko01100	mws0005	Tryptamine	Alkaloids	C00398	ko00380,ko00901,ko01100,ko01110	-0.890271	0.0012924	gene-meta
Smechr0402381	K01081	ko00230,ko00240,ko00760,ko01100,ko01110,ko01232	mws0005	Tryptamine	Alkaloids	C00398	ko00380,ko00901,ko01100,ko01110	-0.870768	0.00224628	gene-meta
Smechr0402487	K13513	ko00561,ko00564,ko01100,ko01110	mws0005	Tryptamine	Alkaloids	C00398	ko00380,ko00901,ko01100,ko01110	-0.90624	0.000757401	gene-meta
Smechr0500375	K00382	ko00010,ko00020,ko00260,ko00280,ko00310,ko00380,ko00620,ko00630,ko00640,ko01100,ko01110,ko01200,ko01240	mws0005	Tryptamine	Alkaloids	C00398	ko00380,ko00901,ko01100,ko01110	-0.865436	0.00257369	gene-meta
Smechr0500849	K19892	ko00500,ko01100	mws0005	Tryptamine	Alkaloids	C00398	ko00380,ko00901,ko01100,ko01110	-0.875965	0.001956	gene-meta
Smechr0501030	K01209	ko00520,ko01100	mws0005	Tryptamine	Alkaloids	C00398	ko00380,ko00901,ko01100,ko01110	0.803743	0.0090473	gene-meta
Smechr0501962	K10256	ko01040,ko01100,ko01212	mws0005	Tryptamine	Alkaloids	C00398	ko00380,ko00901,ko01100,ko01110	-0.907624	0.000719992	gene-meta
Smechr0600785	K03879	ko00190,ko01100	mws0005	Tryptamine	Alkaloids	C00398	ko00380,ko00901,ko01100,ko01110	-0.928502	0.000299908	gene-meta
Smechr0601502	K00814	ko00220,ko00250,ko00710,ko01100,ko01200,ko01210,ko01230	mws0005	Tryptamine	Alkaloids	C00398	ko00380,ko00901,ko01100,ko01110	0.906858	0.000740552	gene-meta
Smechr0601948	K11816	ko00380,ko01100	mws0005	Tryptamine	Alkaloids	C00398	ko00380,ko00901,ko01100,ko01110	-0.856869	0.00316642	gene-meta
Smechr0602423	K01593	ko00350,ko00360,ko00380,ko00901,ko00950,ko00965,ko01100,ko01110	mws0005	Tryptamine	Alkaloids	C00398	ko00380,ko00901,ko01100,ko01110	-0.880141	0.00174244	gene-meta
Smechr0602568	K01555	ko00350,ko01100	mws0005	Tryptamine	Alkaloids	C00398	ko00380,ko00901,ko01100,ko01110	-0.819681	0.00683891	gene-meta
Smechr0602862	K01184	ko00040,ko01100	mws0005	Tryptamine	Alkaloids	C00398	ko00380,ko00901,ko01100,ko01110	-0.825075	0.00618374	gene-meta
Smechr0603112	K19893	ko00500,ko01100	mws0005	Tryptamine	Alkaloids	C00398	ko00380,ko00901,ko01100,ko01110	-0.831695	0.00543989	gene-meta
Smechr0701261	K00695	ko00500,ko01100,ko01110	mws0005	Tryptamine	Alkaloids	C00398	ko00380,ko00901,ko01100,ko01110	-0.826071	0.00606763	gene-meta
Smechr0702241	K19892	ko00500,ko01100	mws0005	Tryptamine	Alkaloids	C00398	ko00380,ko00901,ko01100,ko01110	-0.818468	0.00699243	gene-meta
Smechr0702331	K16055	ko00500,ko01100,ko01110	mws0005	Tryptamine	Alkaloids	C00398	ko00380,ko00901,ko01100,ko01110	-0.839793	0.00461596	gene-meta
Smechr0800028	K01177	ko00500,ko01100,ko01110	mws0005	Tryptamine	Alkaloids	C00398	ko00380,ko00901,ko01100,ko01110	-0.80938	0.00821808	gene-meta
Smechr0800136	K00940	ko00230,ko00240,ko01100,ko01110,ko01232,ko01240,ko04016	mws0005	Tryptamine	Alkaloids	C00398	ko00380,ko00901,ko01100,ko01110	-0.905467	0.000778881	gene-meta
Smechr0800541	K00975	ko00500,ko00520,ko01100,ko01110,ko01250	mws0005	Tryptamine	Alkaloids	C00398	ko00380,ko00901,ko01100,ko01110	-0.939903	0.000165146	gene-meta
Smechr0801328	K00850	ko00010,ko00030,ko00051,ko00052,ko01100,ko01110,ko01200,ko01230,ko03018	mws0005	Tryptamine	Alkaloids	C00398	ko00380,ko00901,ko01100,ko01110	0.839429	0.00465102	gene-meta
Smechr0801501	K15397	ko00062,ko01100,ko01110,ko04626	mws0005	Tryptamine	Alkaloids	C00398	ko00380,ko00901,ko01100,ko01110	-0.860999	0.00287013	gene-meta
Smechr0801792	K13065	ko00940,ko00941,ko00945,ko01100,ko01110	mws0005	Tryptamine	Alkaloids	C00398	ko00380,ko00901,ko01100,ko01110	-0.818656	0.00696847	gene-meta
Smechr0802297	K00108	ko00260,ko01100	mws0005	Tryptamine	Alkaloids	C00398	ko00380,ko00901,ko01100,ko01110	-0.821468	0.00661685	gene-meta
Smechr0900011	K01179	ko00500,ko01100	mws0005	Tryptamine	Alkaloids	C00398	ko00380,ko00901,ko01100,ko01110	-0.805918	0.00872091	gene-meta
Smechr0900048	K01674	ko00910,ko01100	mws0005	Tryptamine	Alkaloids	C00398	ko00380,ko00901,ko01100,ko01110	-0.830491	0.00557037	gene-meta
Smechr0900452	K13513	ko00561,ko00564,ko01100,ko01110	mws0005	Tryptamine	Alkaloids	C00398	ko00380,ko00901,ko01100,ko01110	-0.928081	0.000306007	gene-meta
Smechr0900556	K01593	ko00350,ko00360,ko00380,ko00901,ko00950,ko00965,ko01100,ko01110	mws0005	Tryptamine	Alkaloids	C00398	ko00380,ko00901,ko01100,ko01110	-0.894098	0.00114581	gene-meta
Smechr0900645	K13508	ko00561,ko00564,ko01100,ko01110	mws0005	Tryptamine	Alkaloids	C00398	ko00380,ko00901,ko01100,ko01110	-0.855216	0.00329072	gene-meta
Smechr0900849	K03879	ko00190,ko01100	mws0005	Tryptamine	Alkaloids	C00398	ko00380,ko00901,ko01100,ko01110	-0.817628	0.00710014	gene-meta
Smechr0901372	K00454	ko00591,ko00592,ko01100,ko01110	mws0005	Tryptamine	Alkaloids	C00398	ko00380,ko00901,ko01100,ko01110	-0.805769	0.00874299	gene-meta
Smechr0902065	K00799	ko00480,ko01100	mws0005	Tryptamine	Alkaloids	C00398	ko00380,ko00901,ko01100,ko01110	-0.89333	0.00117426	gene-meta
Smechr0902201	K24221	ko00562,ko01100	mws0005	Tryptamine	Alkaloids	C00398	ko00380,ko00901,ko01100,ko01110	-0.885186	0.00150665	gene-meta
Smechr0902649	K00895	ko00010,ko00030,ko00051,ko01100,ko01110	mws0005	Tryptamine	Alkaloids	C00398	ko00380,ko00901,ko01100,ko01110	-0.811635	0.00790137	gene-meta
Smechr1000393	K01184	ko00040,ko01100	mws0005	Tryptamine	Alkaloids	C00398	ko00380,ko00901,ko01100,ko01110	-0.854264	0.00336378	gene-meta
Smechr1000445	K08099	ko00860,ko01100,ko01110	mws0005	Tryptamine	Alkaloids	C00398	ko00380,ko00901,ko01100,ko01110	-0.827586	0.00589398	gene-meta
Smechr1000653	K19891	ko00500,ko01100	mws0005	Tryptamine	Alkaloids	C00398	ko00380,ko00901,ko01100,ko01110	-0.883914	0.00156389	gene-meta
Smechr1000655	K00975	ko00500,ko00520,ko01100,ko01110,ko01250	mws0005	Tryptamine	Alkaloids	C00398	ko00380,ko00901,ko01100,ko01110	-0.892358	0.00121095	gene-meta
Smechr1001315	K00083	ko00940,ko01100,ko01110	mws0005	Tryptamine	Alkaloids	C00398	ko00380,ko00901,ko01100,ko01110	-0.864586	0.0026288	gene-meta
Smechr1001348	K01193	ko00052,ko00500,ko01100,ko01110	mws0005	Tryptamine	Alkaloids	C00398	ko00380,ko00901,ko01100,ko01110	-0.819904	0.00681089	gene-meta
Smechr1001520	K01193	ko00052,ko00500,ko01100,ko01110	mws0005	Tryptamine	Alkaloids	C00398	ko00380,ko00901,ko01100,ko01110	-0.874586	0.00203036	gene-meta
Smechr1001759	K00430	ko00940,ko01100,ko01110	mws0005	Tryptamine	Alkaloids	C00398	ko00380,ko00901,ko01100,ko01110	-0.84157	0.00444737	gene-meta
Smechr1002053	K00975	ko00500,ko00520,ko01100,ko01110,ko01250	mws0005	Tryptamine	Alkaloids	C00398	ko00380,ko00901,ko01100,ko01110	-0.918872	0.000462251	gene-meta
Smechr1002384	K13513	ko00561,ko00564,ko01100,ko01110	mws0005	Tryptamine	Alkaloids	C00398	ko00380,ko00901,ko01100,ko01110	-0.865189	0.00258964	gene-meta
Smechr1002827	K01193	ko00052,ko00500,ko01100,ko01110	mws0005	Tryptamine	Alkaloids	C00398	ko00380,ko00901,ko01100,ko01110	-0.829062	0.00572799	gene-meta
Smechr1100157	K03860	ko00563,ko01100	mws0005	Tryptamine	Alkaloids	C00398	ko00380,ko00901,ko01100,ko01110	-0.898396	0.000995471	gene-meta
Smechr1100861	K01087	ko00500,ko01100,ko01110	mws0005	Tryptamine	Alkaloids	C00398	ko00380,ko00901,ko01100,ko01110	-0.803641	0.00906277	gene-meta
Smechr1101640	K10256	ko01040,ko01100,ko01212	mws0005	Tryptamine	Alkaloids	C00398	ko00380,ko00901,ko01100,ko01110	-0.871388	0.0022102	gene-meta
Smechr1102419	K01193	ko00052,ko00500,ko01100,ko01110	mws0005	Tryptamine	Alkaloids	C00398	ko00380,ko00901,ko01100,ko01110	-0.909811	0.000663535	gene-meta
Smechr1201413	K08678	ko00520,ko01100,ko01250	mws0005	Tryptamine	Alkaloids	C00398	ko00380,ko00901,ko01100,ko01110	-0.84652	0.00400006	gene-meta
SmeSca00330	K16818	ko00564,ko00592,ko01100,ko01110	Lmlp003161	N-Feruloylputrescine	Alkaloids	C10497	ko00330,ko01100	-0.809907	0.00814341	gene-meta
Smechr0101492	K01068	ko00062,ko01040,ko01100,ko01110	Lmlp003161	N-Feruloylputrescine	Alkaloids	C10497	ko00330,ko01100	0.89443	0.00113369	gene-meta
Smechr0102340	K01006	ko00010,ko00620,ko00710,ko01100,ko01110,ko01200	Lmlp003161	N-Feruloylputrescine	Alkaloids	C10497	ko00330,ko01100	0.888159	0.00137864	gene-meta
Smechr0200800	K15397	ko00062,ko01100,ko01110,ko04626	Lmlp003161	N-Feruloylputrescine	Alkaloids	C10497	ko00330,ko01100	-0.920595	0.000429526	gene-meta
Smechr0201494	K01213	ko00040,ko01100	Lmlp003161	N-Feruloylputrescine	Alkaloids	C10497	ko00330,ko01100	-0.836736	0.00491621	gene-meta
Smechr0300194	K05350	ko00460,ko00500,ko00999,ko01100,ko01110	Lmlp003161	N-Feruloylputrescine	Alkaloids	C10497	ko00330,ko01100	-0.814188	0.00755303	gene-meta
Smechr0302458	K14379	ko00740,ko01100	Lmlp003161	N-Feruloylputrescine	Alkaloids	C10497	ko00330,ko01100	-0.933104	0.000238693	gene-meta
Smechr0302548	K07407	ko00052,ko00561,ko00600,ko00603,ko01100	Lmlp003161	N-Feruloylputrescine	Alkaloids	C10497	ko00330,ko01100	-0.838549	0.00473657	gene-meta
Smechr0303638	K11517	ko00630,ko01100,ko01110,ko01200,ko04146	Lmlp003161	N-Feruloylputrescine	Alkaloids	C10497	ko00330,ko01100	-0.856655	0.0031823	gene-meta
Smechr0500525	K08678	ko00520,ko01100,ko01250	Lmlp003161	N-Feruloylputrescine	Alkaloids	C10497	ko00330,ko01100	-0.958486	4.60831e-05	gene-meta
Smechr0502617	K01251	ko00270,ko01100	Lmlp003161	N-Feruloylputrescine	Alkaloids	C10497	ko00330,ko01100	-0.95736	5.05544e-05	gene-meta
Smechr0601807	K16818	ko00564,ko00592,ko01100,ko01110	Lmlp003161	N-Feruloylputrescine	Alkaloids	C10497	ko00330,ko01100	-0.841796	0.00442624	gene-meta
Smechr0602972	K05857	ko00562,ko01100,ko04070	Lmlp003161	N-Feruloylputrescine	Alkaloids	C10497	ko00330,ko01100	-0.820144	0.00678092	gene-meta
Smechr0700661	K01602	ko00630,ko00710,ko01100,ko01110,ko01200	Lmlp003161	N-Feruloylputrescine	Alkaloids	C10497	ko00330,ko01100	-0.91919	0.000456087	gene-meta
Smechr0702700	K09841	ko00906,ko01100,ko01110	Lmlp003161	N-Feruloylputrescine	Alkaloids	C10497	ko00330,ko01100	0.838731	0.0047188	gene-meta
Smechr0800363	K00432	ko00480,ko00590,ko01100	Lmlp003161	N-Feruloylputrescine	Alkaloids	C10497	ko00330,ko01100	-0.902324	0.000870589	gene-meta
Smechr0900561	K01593	ko00350,ko00360,ko00380,ko00901,ko00950,ko00965,ko01100,ko01110	Lmlp003161	N-Feruloylputrescine	Alkaloids	C10497	ko00330,ko01100	0.837119	0.00487786	gene-meta
Smechr0902477	K01689	ko00010,ko01100,ko01110,ko01200,ko01230,ko03018	Lmlp003161	N-Feruloylputrescine	Alkaloids	C10497	ko00330,ko01100	-0.833987	0.00519732	gene-meta
Smechr1000642	K03541	ko00195,ko01100	Lmlp003161	N-Feruloylputrescine	Alkaloids	C10497	ko00330,ko01100	0.868766	0.00236565	gene-meta
Smechr1001348	K01193	ko00052,ko00500,ko01100,ko01110	Lmlp003161	N-Feruloylputrescine	Alkaloids	C10497	ko00330,ko01100	-0.809769	0.00816291	gene-meta
Smechr1001759	K00430	ko00940,ko01100,ko01110	Lmlp003161	N-Feruloylputrescine	Alkaloids	C10497	ko00330,ko01100	-0.802115	0.00929681	gene-meta
Smechr1001804	K19355	ko00051,ko01100	Lmlp003161	N-Feruloylputrescine	Alkaloids	C10497	ko00330,ko01100	-0.959725	4.14986e-05	gene-meta
Smechr1002042	K15397	ko00062,ko01100,ko01110,ko04626	Lmlp003161	N-Feruloylputrescine	Alkaloids	C10497	ko00330,ko01100	-0.805198	0.00882804	gene-meta
Smechr1201568	K05282	ko00904,ko01100,ko01110	Lmlp003161	N-Feruloylputrescine	Alkaloids	C10497	ko00330,ko01100	0.860762	0.00288657	gene-meta
SmeSca00330	K16818	ko00564,ko00592,ko01100,ko01110	pme1184	2'-Deoxyguanosine	Nucleotides and derivatives	C00330	ko00230,ko01100,ko01232,ko02010	0.97135	1.27449e-05	gene-meta
Smechr0100113	K00276	ko00260,ko00350,ko00360,ko00410,ko00950,ko00960,ko01100,ko01110	pme1184	2'-Deoxyguanosine	Nucleotides and derivatives	C00330	ko00230,ko01100,ko01232,ko02010	0.823541	0.00636551	gene-meta
Smechr0100679	K13513	ko00561,ko00564,ko01100,ko01110	pme1184	2'-Deoxyguanosine	Nucleotides and derivatives	C00330	ko00230,ko01100,ko01232,ko02010	0.941235	0.000152888	gene-meta
Smechr0100979	K01051	ko00040,ko01100	pme1184	2'-Deoxyguanosine	Nucleotides and derivatives	C00330	ko00230,ko01100,ko01232,ko02010	0.917853	0.000482389	gene-meta
Smechr0100984	K08726	ko00590,ko01100,ko04146	pme1184	2'-Deoxyguanosine	Nucleotides and derivatives	C00330	ko00230,ko01100,ko01232,ko02010	0.825907	0.00608674	gene-meta
Smechr0101140	K18826	ko00310,ko01100	pme1184	2'-Deoxyguanosine	Nucleotides and derivatives	C00330	ko00230,ko01100,ko01232,ko02010	0.831169	0.00549659	gene-meta
Smechr0101358	K01897	ko00061,ko00071,ko01100,ko01212,ko04146	pme1184	2'-Deoxyguanosine	Nucleotides and derivatives	C00330	ko00230,ko01100,ko01232,ko02010	0.862154	0.00279085	gene-meta
Smechr0101492	K01068	ko00062,ko01040,ko01100,ko01110	pme1184	2'-Deoxyguanosine	Nucleotides and derivatives	C00330	ko00230,ko01100,ko01232,ko02010	-0.896111	0.00107358	gene-meta
Smechr0102176	K01213	ko00040,ko01100	pme1184	2'-Deoxyguanosine	Nucleotides and derivatives	C00330	ko00230,ko01100,ko01232,ko02010	0.804242	0.00897171	gene-meta
Smechr0102340	K01006	ko00010,ko00620,ko00710,ko01100,ko01110,ko01200	pme1184	2'-Deoxyguanosine	Nucleotides and derivatives	C00330	ko00230,ko01100,ko01232,ko02010	-0.801552	0.00938418	gene-meta
Smechr0102474	K01051	ko00040,ko01100	pme1184	2'-Deoxyguanosine	Nucleotides and derivatives	C00330	ko00230,ko01100,ko01232,ko02010	0.862685	0.00275488	gene-meta
Smechr0103909	K00423	ko00053,ko01100	pme1184	2'-Deoxyguanosine	Nucleotides and derivatives	C00330	ko00230,ko01100,ko01232,ko02010	0.876918	0.00190575	gene-meta
Smechr0200185	K22395	ko00940,ko01100,ko01110	pme1184	2'-Deoxyguanosine	Nucleotides and derivatives	C00330	ko00230,ko01100,ko01232,ko02010	0.883122	0.00160027	gene-meta
Smechr0200800	K15397	ko00062,ko01100,ko01110,ko04626	pme1184	2'-Deoxyguanosine	Nucleotides and derivatives	C00330	ko00230,ko01100,ko01232,ko02010	0.917596	0.00048757	gene-meta
Smechr0200811	K01809	ko00051,ko00520,ko01100,ko01110,ko01240,ko01250	pme1184	2'-Deoxyguanosine	Nucleotides and derivatives	C00330	ko00230,ko01100,ko01232,ko02010	0.835454	0.00504596	gene-meta
Smechr0201339	K19891	ko00500,ko01100	pme1184	2'-Deoxyguanosine	Nucleotides and derivatives	C00330	ko00230,ko01100,ko01232,ko02010	0.873528	0.00208868	gene-meta
Smechr0201897	K01051	ko00040,ko01100	pme1184	2'-Deoxyguanosine	Nucleotides and derivatives	C00330	ko00230,ko01100,ko01232,ko02010	0.803867	0.00902842	gene-meta
Smechr0201954	K01728	ko00040,ko01100	pme1184	2'-Deoxyguanosine	Nucleotides and derivatives	C00330	ko00230,ko01100,ko01232,ko02010	0.866573	0.00250131	gene-meta
Smechr0202252	K01179	ko00500,ko01100	pme1184	2'-Deoxyguanosine	Nucleotides and derivatives	C00330	ko00230,ko01100,ko01232,ko02010	0.836313	0.00495872	gene-meta
Smechr0202350	K15397	ko00062,ko01100,ko01110,ko04626	pme1184	2'-Deoxyguanosine	Nucleotides and derivatives	C00330	ko00230,ko01100,ko01232,ko02010	0.908414	0.000699225	gene-meta
Smechr0202801	K00993	ko00440,ko00564,ko00565,ko01100,ko01110	pme1184	2'-Deoxyguanosine	Nucleotides and derivatives	C00330	ko00230,ko01100,ko01232,ko02010	0.802599	0.00922219	gene-meta
Smechr0300445	K19891	ko00500,ko01100	pme1184	2'-Deoxyguanosine	Nucleotides and derivatives	C00330	ko00230,ko01100,ko01232,ko02010	0.810625	0.00804221	gene-meta
Smechr0302387	K00913	ko00562,ko01100,ko04070	pme1184	2'-Deoxyguanosine	Nucleotides and derivatives	C00330	ko00230,ko01100,ko01232,ko02010	0.84439	0.0041886	gene-meta
Smechr0302485	K00695	ko00500,ko01100,ko01110	pme1184	2'-Deoxyguanosine	Nucleotides and derivatives	C00330	ko00230,ko01100,ko01232,ko02010	0.858005	0.00308291	gene-meta
Smechr0302548	K07407	ko00052,ko00561,ko00600,ko00603,ko01100	pme1184	2'-Deoxyguanosine	Nucleotides and derivatives	C00330	ko00230,ko01100,ko01232,ko02010	0.911283	0.000627323	gene-meta
Smechr0302640	K01728	ko00040,ko01100	pme1184	2'-Deoxyguanosine	Nucleotides and derivatives	C00330	ko00230,ko01100,ko01232,ko02010	0.918982	0.000460101	gene-meta
Smechr0302993	K19891	ko00500,ko01100	pme1184	2'-Deoxyguanosine	Nucleotides and derivatives	C00330	ko00230,ko01100,ko01232,ko02010	0.808619	0.00832692	gene-meta
Smechr0303304	K13513	ko00561,ko00564,ko01100,ko01110	pme1184	2'-Deoxyguanosine	Nucleotides and derivatives	C00330	ko00230,ko01100,ko01232,ko02010	0.878105	0.00184444	gene-meta
Smechr0303701	K00058	ko00260,ko00270,ko01100,ko01110,ko01200,ko01230	pme1184	2'-Deoxyguanosine	Nucleotides and derivatives	C00330	ko00230,ko01100,ko01232,ko02010	0.805999	0.00870896	gene-meta
Smechr0401272	K01850	ko00400,ko01100,ko01110,ko01230	pme1184	2'-Deoxyguanosine	Nucleotides and derivatives	C00330	ko00230,ko01100,ko01232,ko02010	0.84628	0.00402101	gene-meta
Smechr0401716	K09841	ko00906,ko01100,ko01110	pme1184	2'-Deoxyguanosine	Nucleotides and derivatives	C00330	ko00230,ko01100,ko01232,ko02010	-0.901161	0.000906358	gene-meta
Smechr0402365	K19891	ko00500,ko01100	pme1184	2'-Deoxyguanosine	Nucleotides and derivatives	C00330	ko00230,ko01100,ko01232,ko02010	0.834205	0.00517454	gene-meta
Smechr0402381	K01081	ko00230,ko00240,ko00760,ko01100,ko01110,ko01232	pme1184	2'-Deoxyguanosine	Nucleotides and derivatives	C00330	ko00230,ko01100,ko01232,ko02010	0.876025	0.00195282	gene-meta
Smechr0402487	K13513	ko00561,ko00564,ko01100,ko01110	pme1184	2'-Deoxyguanosine	Nucleotides and derivatives	C00330	ko00230,ko01100,ko01232,ko02010	0.881834	0.00166065	gene-meta
Smechr0500375	K00382	ko00010,ko00020,ko00260,ko00280,ko00310,ko00380,ko00620,ko00630,ko00640,ko01100,ko01110,ko01200,ko01240	pme1184	2'-Deoxyguanosine	Nucleotides and derivatives	C00330	ko00230,ko01100,ko01232,ko02010	0.821881	0.0065663	gene-meta
Smechr0500849	K19892	ko00500,ko01100	pme1184	2'-Deoxyguanosine	Nucleotides and derivatives	C00330	ko00230,ko01100,ko01232,ko02010	0.883039	0.0016041	gene-meta
Smechr0501030	K01209	ko00520,ko01100	pme1184	2'-Deoxyguanosine	Nucleotides and derivatives	C00330	ko00230,ko01100,ko01232,ko02010	-0.898002	0.00100864	gene-meta
Smechr0501962	K10256	ko01040,ko01100,ko01212	pme1184	2'-Deoxyguanosine	Nucleotides and derivatives	C00330	ko00230,ko01100,ko01232,ko02010	0.895103	0.00110935	gene-meta
Smechr0502788	K10256	ko01040,ko01100,ko01212	pme1184	2'-Deoxyguanosine	Nucleotides and derivatives	C00330	ko00230,ko01100,ko01232,ko02010	0.83936	0.00465772	gene-meta
Smechr0600356	K05857	ko00562,ko01100,ko04070	pme1184	2'-Deoxyguanosine	Nucleotides and derivatives	C00330	ko00230,ko01100,ko01232,ko02010	0.85383	0.00339748	gene-meta
Smechr0600785	K03879	ko00190,ko01100	pme1184	2'-Deoxyguanosine	Nucleotides and derivatives	C00330	ko00230,ko01100,ko01232,ko02010	0.920075	0.00043923	gene-meta
Smechr0601502	K00814	ko00220,ko00250,ko00710,ko01100,ko01200,ko01210,ko01230	pme1184	2'-Deoxyguanosine	Nucleotides and derivatives	C00330	ko00230,ko01100,ko01232,ko02010	-0.9031	0.000847298	gene-meta
Smechr0602423	K01593	ko00350,ko00360,ko00380,ko00901,ko00950,ko00965,ko01100,ko01110	pme1184	2'-Deoxyguanosine	Nucleotides and derivatives	C00330	ko00230,ko01100,ko01232,ko02010	0.908641	0.000693353	gene-meta
Smechr0602568	K01555	ko00350,ko01100	pme1184	2'-Deoxyguanosine	Nucleotides and derivatives	C00330	ko00230,ko01100,ko01232,ko02010	0.869935	0.0022954	gene-meta
Smechr0602862	K01184	ko00040,ko01100	pme1184	2'-Deoxyguanosine	Nucleotides and derivatives	C00330	ko00230,ko01100,ko01232,ko02010	0.810603	0.0080453	gene-meta
Smechr0602972	K05857	ko00562,ko01100,ko04070	pme1184	2'-Deoxyguanosine	Nucleotides and derivatives	C00330	ko00230,ko01100,ko01232,ko02010	0.8694	0.00232736	gene-meta
Smechr0603112	K19893	ko00500,ko01100	pme1184	2'-Deoxyguanosine	Nucleotides and derivatives	C00330	ko00230,ko01100,ko01232,ko02010	0.831358	0.0054762	gene-meta
Smechr0700661	K01602	ko00630,ko00710,ko01100,ko01110,ko01200	pme1184	2'-Deoxyguanosine	Nucleotides and derivatives	C00330	ko00230,ko01100,ko01232,ko02010	0.867095	0.00246851	gene-meta
Smechr0700681	K19893	ko00500,ko01100	pme1184	2'-Deoxyguanosine	Nucleotides and derivatives	C00330	ko00230,ko01100,ko01232,ko02010	0.819895	0.00681205	gene-meta
Smechr0701261	K00695	ko00500,ko01100,ko01110	pme1184	2'-Deoxyguanosine	Nucleotides and derivatives	C00330	ko00230,ko01100,ko01232,ko02010	0.898952	0.000977076	gene-meta
Smechr0702331	K16055	ko00500,ko01100,ko01110	pme1184	2'-Deoxyguanosine	Nucleotides and derivatives	C00330	ko00230,ko01100,ko01232,ko02010	0.910611	0.000643681	gene-meta
Smechr0800028	K01177	ko00500,ko01100,ko01110	pme1184	2'-Deoxyguanosine	Nucleotides and derivatives	C00330	ko00230,ko01100,ko01232,ko02010	0.820673	0.00671509	gene-meta
Smechr0800136	K00940	ko00230,ko00240,ko01100,ko01110,ko01232,ko01240,ko04016	pme1184	2'-Deoxyguanosine	Nucleotides and derivatives	C00330	ko00230,ko01100,ko01232,ko02010	0.818664	0.00696745	gene-meta
Smechr0800363	K00432	ko00480,ko00590,ko01100	pme1184	2'-Deoxyguanosine	Nucleotides and derivatives	C00330	ko00230,ko01100,ko01232,ko02010	0.871661	0.00219443	gene-meta
Smechr0800541	K00975	ko00500,ko00520,ko01100,ko01110,ko01250	pme1184	2'-Deoxyguanosine	Nucleotides and derivatives	C00330	ko00230,ko01100,ko01232,ko02010	0.89536	0.00110014	gene-meta
Smechr0801328	K00850	ko00010,ko00030,ko00051,ko00052,ko01100,ko01110,ko01200,ko01230,ko03018	pme1184	2'-Deoxyguanosine	Nucleotides and derivatives	C00330	ko00230,ko01100,ko01232,ko02010	-0.829844	0.00564138	gene-meta
Smechr0801501	K15397	ko00062,ko01100,ko01110,ko04626	pme1184	2'-Deoxyguanosine	Nucleotides and derivatives	C00330	ko00230,ko01100,ko01232,ko02010	0.811771	0.00788266	gene-meta
Smechr0900011	K01179	ko00500,ko01100	pme1184	2'-Deoxyguanosine	Nucleotides and derivatives	C00330	ko00230,ko01100,ko01232,ko02010	0.913175	0.00058285	gene-meta
Smechr0900048	K01674	ko00910,ko01100	pme1184	2'-Deoxyguanosine	Nucleotides and derivatives	C00330	ko00230,ko01100,ko01232,ko02010	0.904915	0.000794468	gene-meta
Smechr0900452	K13513	ko00561,ko00564,ko01100,ko01110	pme1184	2'-Deoxyguanosine	Nucleotides and derivatives	C00330	ko00230,ko01100,ko01232,ko02010	0.956005	5.63281e-05	gene-meta
Smechr0900556	K01593	ko00350,ko00360,ko00380,ko00901,ko00950,ko00965,ko01100,ko01110	pme1184	2'-Deoxyguanosine	Nucleotides and derivatives	C00330	ko00230,ko01100,ko01232,ko02010	0.962272	3.30991e-05	gene-meta
Smechr0900645	K13508	ko00561,ko00564,ko01100,ko01110	pme1184	2'-Deoxyguanosine	Nucleotides and derivatives	C00330	ko00230,ko01100,ko01232,ko02010	0.833113	0.0052889	gene-meta
Smechr0900849	K03879	ko00190,ko01100	pme1184	2'-Deoxyguanosine	Nucleotides and derivatives	C00330	ko00230,ko01100,ko01232,ko02010	0.824147	0.00629334	gene-meta
Smechr0901372	K00454	ko00591,ko00592,ko01100,ko01110	pme1184	2'-Deoxyguanosine	Nucleotides and derivatives	C00330	ko00230,ko01100,ko01232,ko02010	0.860523	0.00290329	gene-meta
Smechr0902065	K00799	ko00480,ko01100	pme1184	2'-Deoxyguanosine	Nucleotides and derivatives	C00330	ko00230,ko01100,ko01232,ko02010	0.916216	0.000516039	gene-meta
Smechr0902084	K01188	ko00460,ko00500,ko00999,ko01100,ko01110	pme1184	2'-Deoxyguanosine	Nucleotides and derivatives	C00330	ko00230,ko01100,ko01232,ko02010	-0.835885	0.00500208	gene-meta
Smechr0902201	K24221	ko00562,ko01100	pme1184	2'-Deoxyguanosine	Nucleotides and derivatives	C00330	ko00230,ko01100,ko01232,ko02010	0.838996	0.00469301	gene-meta
Smechr1000352	K01115	ko00564,ko00565,ko01100,ko01110,ko04144	pme1184	2'-Deoxyguanosine	Nucleotides and derivatives	C00330	ko00230,ko01100,ko01232,ko02010	0.910212	0.000653524	gene-meta
Smechr1000393	K01184	ko00040,ko01100	pme1184	2'-Deoxyguanosine	Nucleotides and derivatives	C00330	ko00230,ko01100,ko01232,ko02010	0.858938	0.0030155	gene-meta
Smechr1000445	K08099	ko00860,ko01100,ko01110	pme1184	2'-Deoxyguanosine	Nucleotides and derivatives	C00330	ko00230,ko01100,ko01232,ko02010	0.806269	0.00866899	gene-meta
Smechr1000653	K19891	ko00500,ko01100	pme1184	2'-Deoxyguanosine	Nucleotides and derivatives	C00330	ko00230,ko01100,ko01232,ko02010	0.902486	0.000865685	gene-meta
Smechr1000655	K00975	ko00500,ko00520,ko01100,ko01110,ko01250	pme1184	2'-Deoxyguanosine	Nucleotides and derivatives	C00330	ko00230,ko01100,ko01232,ko02010	0.89679	0.00104991	gene-meta
Smechr1001315	K00083	ko00940,ko01100,ko01110	pme1184	2'-Deoxyguanosine	Nucleotides and derivatives	C00330	ko00230,ko01100,ko01232,ko02010	0.908379	0.00070015	gene-meta
Smechr1001348	K01193	ko00052,ko00500,ko01100,ko01110	pme1184	2'-Deoxyguanosine	Nucleotides and derivatives	C00330	ko00230,ko01100,ko01232,ko02010	0.841645	0.00444039	gene-meta
Smechr1001520	K01193	ko00052,ko00500,ko01100,ko01110	pme1184	2'-Deoxyguanosine	Nucleotides and derivatives	C00330	ko00230,ko01100,ko01232,ko02010	0.901114	0.000907822	gene-meta
Smechr1001692	K01051	ko00040,ko01100	pme1184	2'-Deoxyguanosine	Nucleotides and derivatives	C00330	ko00230,ko01100,ko01232,ko02010	0.820623	0.0067213	gene-meta
Smechr1001759	K00430	ko00940,ko01100,ko01110	pme1184	2'-Deoxyguanosine	Nucleotides and derivatives	C00330	ko00230,ko01100,ko01232,ko02010	0.946227	0.000112613	gene-meta
Smechr1002053	K00975	ko00500,ko00520,ko01100,ko01110,ko01250	pme1184	2'-Deoxyguanosine	Nucleotides and derivatives	C00330	ko00230,ko01100,ko01232,ko02010	0.840603	0.00453863	gene-meta
Smechr1002384	K13513	ko00561,ko00564,ko01100,ko01110	pme1184	2'-Deoxyguanosine	Nucleotides and derivatives	C00330	ko00230,ko01100,ko01232,ko02010	0.839382	0.00465562	gene-meta
Smechr1002827	K01193	ko00052,ko00500,ko01100,ko01110	pme1184	2'-Deoxyguanosine	Nucleotides and derivatives	C00330	ko00230,ko01100,ko01232,ko02010	0.858191	0.0030694	gene-meta
Smechr1100157	K03860	ko00563,ko01100	pme1184	2'-Deoxyguanosine	Nucleotides and derivatives	C00330	ko00230,ko01100,ko01232,ko02010	0.93486	0.000217853	gene-meta
Smechr1101640	K10256	ko01040,ko01100,ko01212	pme1184	2'-Deoxyguanosine	Nucleotides and derivatives	C00330	ko00230,ko01100,ko01232,ko02010	0.931338	0.000261029	gene-meta
Smechr1102419	K01193	ko00052,ko00500,ko01100,ko01110	pme1184	2'-Deoxyguanosine	Nucleotides and derivatives	C00330	ko00230,ko01100,ko01232,ko02010	0.877594	0.0018707	gene-meta
Smechr1201413	K08678	ko00520,ko01100,ko01250	pme1184	2'-Deoxyguanosine	Nucleotides and derivatives	C00330	ko00230,ko01100,ko01232,ko02010	0.87527	0.00199325	gene-meta
novel.7463	K02112	ko00190,ko00195,ko01100	pme1184	2'-Deoxyguanosine	Nucleotides and derivatives	C00330	ko00230,ko01100,ko01232,ko02010	0.804687	0.00890461	gene-meta
novel.7665	K02112	ko00190,ko00195,ko01100	pme1184	2'-Deoxyguanosine	Nucleotides and derivatives	C00330	ko00230,ko01100,ko01232,ko02010	0.810284	0.00809012	gene-meta
novel.7703	K00241	ko00020,ko00190,ko00650,ko01100,ko01110,ko01200	pme1184	2'-Deoxyguanosine	Nucleotides and derivatives	C00330	ko00230,ko01100,ko01232,ko02010	0.818157	0.00703222	gene-meta
SmeSca00053	K03878	ko00190,ko01100	mws0458	Vanillin; 4-Hydroxy-3-Methoxybenzaldehyde	Phenolic acids	C00755	ko00996,ko01100,ko01110	0.816543	0.00724097	gene-meta
SmeSca00287	K03936	ko00190,ko01100	mws0458	Vanillin; 4-Hydroxy-3-Methoxybenzaldehyde	Phenolic acids	C00755	ko00996,ko01100,ko01110	0.807506	0.00848774	gene-meta
SmeSca00330	K16818	ko00564,ko00592,ko01100,ko01110	mws0458	Vanillin; 4-Hydroxy-3-Methoxybenzaldehyde	Phenolic acids	C00755	ko00996,ko01100,ko01110	0.885316	0.00150093	gene-meta
SmeSca00419	K02132	ko00190,ko01100	mws0458	Vanillin; 4-Hydroxy-3-Methoxybenzaldehyde	Phenolic acids	C00755	ko00996,ko01100,ko01110	0.817085	0.00717036	gene-meta
Smechr0100113	K00276	ko00260,ko00350,ko00360,ko00410,ko00950,ko00960,ko01100,ko01110	mws0458	Vanillin; 4-Hydroxy-3-Methoxybenzaldehyde	Phenolic acids	C00755	ko00996,ko01100,ko01110	0.825615	0.00612069	gene-meta
Smechr0100285	K01897	ko00061,ko00071,ko01100,ko01212,ko04146	mws0458	Vanillin; 4-Hydroxy-3-Methoxybenzaldehyde	Phenolic acids	C00755	ko00996,ko01100,ko01110	0.807276	0.00852125	gene-meta
Smechr0100679	K13513	ko00561,ko00564,ko01100,ko01110	mws0458	Vanillin; 4-Hydroxy-3-Methoxybenzaldehyde	Phenolic acids	C00755	ko00996,ko01100,ko01110	0.922711	0.000391619	gene-meta
Smechr0100866	K19891	ko00500,ko01100	mws0458	Vanillin; 4-Hydroxy-3-Methoxybenzaldehyde	Phenolic acids	C00755	ko00996,ko01100,ko01110	0.822569	0.00648252	gene-meta
Smechr0100979	K01051	ko00040,ko01100	mws0458	Vanillin; 4-Hydroxy-3-Methoxybenzaldehyde	Phenolic acids	C00755	ko00996,ko01100,ko01110	0.932263	0.000249164	gene-meta
Smechr0101140	K18826	ko00310,ko01100	mws0458	Vanillin; 4-Hydroxy-3-Methoxybenzaldehyde	Phenolic acids	C00755	ko00996,ko01100,ko01110	0.903103	0.000847184	gene-meta
Smechr0101358	K01897	ko00061,ko00071,ko01100,ko01212,ko04146	mws0458	Vanillin; 4-Hydroxy-3-Methoxybenzaldehyde	Phenolic acids	C00755	ko00996,ko01100,ko01110	0.882125	0.00164691	gene-meta
Smechr0101492	K01068	ko00062,ko01040,ko01100,ko01110	mws0458	Vanillin; 4-Hydroxy-3-Methoxybenzaldehyde	Phenolic acids	C00755	ko00996,ko01100,ko01110	-0.805834	0.00873344	gene-meta
Smechr0101954	K00939	ko00230,ko00730,ko01100,ko01110,ko01232,ko01240	mws0458	Vanillin; 4-Hydroxy-3-Methoxybenzaldehyde	Phenolic acids	C00755	ko00996,ko01100,ko01110	0.899555	0.00095741	gene-meta
Smechr0102176	K01213	ko00040,ko01100	mws0458	Vanillin; 4-Hydroxy-3-Methoxybenzaldehyde	Phenolic acids	C00755	ko00996,ko01100,ko01110	0.887721	0.00139699	gene-meta
Smechr0102210	K15920	ko00520,ko01100	mws0458	Vanillin; 4-Hydroxy-3-Methoxybenzaldehyde	Phenolic acids	C00755	ko00996,ko01100,ko01110	0.867126	0.00246661	gene-meta
Smechr0102474	K01051	ko00040,ko01100	mws0458	Vanillin; 4-Hydroxy-3-Methoxybenzaldehyde	Phenolic acids	C00755	ko00996,ko01100,ko01110	0.805453	0.00879009	gene-meta
Smechr0104163	K00454	ko00591,ko00592,ko01100,ko01110	mws0458	Vanillin; 4-Hydroxy-3-Methoxybenzaldehyde	Phenolic acids	C00755	ko00996,ko01100,ko01110	0.853281	0.00344037	gene-meta
Smechr0200185	K22395	ko00940,ko01100,ko01110	mws0458	Vanillin; 4-Hydroxy-3-Methoxybenzaldehyde	Phenolic acids	C00755	ko00996,ko01100,ko01110	0.844628	0.00416721	gene-meta
Smechr0200419	K01188	ko00460,ko00500,ko00999,ko01100,ko01110	mws0458	Vanillin; 4-Hydroxy-3-Methoxybenzaldehyde	Phenolic acids	C00755	ko00996,ko01100,ko01110	0.861123	0.00286155	gene-meta
Smechr0200811	K01809	ko00051,ko00520,ko01100,ko01110,ko01240,ko01250	mws0458	Vanillin; 4-Hydroxy-3-Methoxybenzaldehyde	Phenolic acids	C00755	ko00996,ko01100,ko01110	0.875787	0.00196549	gene-meta
Smechr0201339	K19891	ko00500,ko01100	mws0458	Vanillin; 4-Hydroxy-3-Methoxybenzaldehyde	Phenolic acids	C00755	ko00996,ko01100,ko01110	0.921329	0.000416091	gene-meta
Smechr0201408	K19892	ko00500,ko01100	mws0458	Vanillin; 4-Hydroxy-3-Methoxybenzaldehyde	Phenolic acids	C00755	ko00996,ko01100,ko01110	0.813765	0.00760996	gene-meta
Smechr0201897	K01051	ko00040,ko01100	mws0458	Vanillin; 4-Hydroxy-3-Methoxybenzaldehyde	Phenolic acids	C00755	ko00996,ko01100,ko01110	0.878895	0.00180439	gene-meta
Smechr0201954	K01728	ko00040,ko01100	mws0458	Vanillin; 4-Hydroxy-3-Methoxybenzaldehyde	Phenolic acids	C00755	ko00996,ko01100,ko01110	0.920477	0.000431716	gene-meta
Smechr0202252	K01179	ko00500,ko01100	mws0458	Vanillin; 4-Hydroxy-3-Methoxybenzaldehyde	Phenolic acids	C00755	ko00996,ko01100,ko01110	0.833111	0.00528906	gene-meta
Smechr0202350	K15397	ko00062,ko01100,ko01110,ko04626	mws0458	Vanillin; 4-Hydroxy-3-Methoxybenzaldehyde	Phenolic acids	C00755	ko00996,ko01100,ko01110	0.86724	0.0024595	gene-meta
Smechr0202422	K10717	ko00908,ko01100,ko01110	mws0458	Vanillin; 4-Hydroxy-3-Methoxybenzaldehyde	Phenolic acids	C00755	ko00996,ko01100,ko01110	0.827883	0.00586031	gene-meta
Smechr0202801	K00993	ko00440,ko00564,ko00565,ko01100,ko01110	mws0458	Vanillin; 4-Hydroxy-3-Methoxybenzaldehyde	Phenolic acids	C00755	ko00996,ko01100,ko01110	0.826616	0.00600473	gene-meta
Smechr0202988	K00472	ko00330,ko01100	mws0458	Vanillin; 4-Hydroxy-3-Methoxybenzaldehyde	Phenolic acids	C00755	ko00996,ko01100,ko01110	0.838881	0.00470424	gene-meta
Smechr0300445	K19891	ko00500,ko01100	mws0458	Vanillin; 4-Hydroxy-3-Methoxybenzaldehyde	Phenolic acids	C00755	ko00996,ko01100,ko01110	0.865333	0.00258036	gene-meta
Smechr0301909	K05282	ko00904,ko01100,ko01110	mws0458	Vanillin; 4-Hydroxy-3-Methoxybenzaldehyde	Phenolic acids	C00755	ko00996,ko01100,ko01110	0.808557	0.00833585	gene-meta
Smechr0302387	K00913	ko00562,ko01100,ko04070	mws0458	Vanillin; 4-Hydroxy-3-Methoxybenzaldehyde	Phenolic acids	C00755	ko00996,ko01100,ko01110	0.858127	0.00307408	gene-meta
Smechr0302548	K07407	ko00052,ko00561,ko00600,ko00603,ko01100	mws0458	Vanillin; 4-Hydroxy-3-Methoxybenzaldehyde	Phenolic acids	C00755	ko00996,ko01100,ko01110	0.884482	0.00153816	gene-meta
Smechr0302640	K01728	ko00040,ko01100	mws0458	Vanillin; 4-Hydroxy-3-Methoxybenzaldehyde	Phenolic acids	C00755	ko00996,ko01100,ko01110	0.904941	0.000793747	gene-meta
Smechr0302709	K16903	ko00380,ko01100	mws0458	Vanillin; 4-Hydroxy-3-Methoxybenzaldehyde	Phenolic acids	C00755	ko00996,ko01100,ko01110	0.872953	0.00212087	gene-meta
Smechr0302993	K19891	ko00500,ko01100	mws0458	Vanillin; 4-Hydroxy-3-Methoxybenzaldehyde	Phenolic acids	C00755	ko00996,ko01100,ko01110	0.880907	0.0017051	gene-meta
Smechr0303304	K13513	ko00561,ko00564,ko01100,ko01110	mws0458	Vanillin; 4-Hydroxy-3-Methoxybenzaldehyde	Phenolic acids	C00755	ko00996,ko01100,ko01110	0.908333	0.000701334	gene-meta
Smechr0303701	K00058	ko00260,ko00270,ko01100,ko01110,ko01200,ko01230	mws0458	Vanillin; 4-Hydroxy-3-Methoxybenzaldehyde	Phenolic acids	C00755	ko00996,ko01100,ko01110	0.857129	0.00314721	gene-meta
Smechr0401272	K01850	ko00400,ko01100,ko01110,ko01230	mws0458	Vanillin; 4-Hydroxy-3-Methoxybenzaldehyde	Phenolic acids	C00755	ko00996,ko01100,ko01110	0.854531	0.00334315	gene-meta
Smechr0401716	K09841	ko00906,ko01100,ko01110	mws0458	Vanillin; 4-Hydroxy-3-Methoxybenzaldehyde	Phenolic acids	C00755	ko00996,ko01100,ko01110	-0.961904	3.42304e-05	gene-meta
Smechr0402041	K01514	ko00230,ko01100	mws0458	Vanillin; 4-Hydroxy-3-Methoxybenzaldehyde	Phenolic acids	C00755	ko00996,ko01100,ko01110	0.862514	0.00276643	gene-meta
Smechr0402365	K19891	ko00500,ko01100	mws0458	Vanillin; 4-Hydroxy-3-Methoxybenzaldehyde	Phenolic acids	C00755	ko00996,ko01100,ko01110	0.907172	0.000732079	gene-meta
Smechr0402381	K01081	ko00230,ko00240,ko00760,ko01100,ko01110,ko01232	mws0458	Vanillin; 4-Hydroxy-3-Methoxybenzaldehyde	Phenolic acids	C00755	ko00996,ko01100,ko01110	0.894335	0.00113715	gene-meta
Smechr0402487	K13513	ko00561,ko00564,ko01100,ko01110	mws0458	Vanillin; 4-Hydroxy-3-Methoxybenzaldehyde	Phenolic acids	C00755	ko00996,ko01100,ko01110	0.889376	0.00132848	gene-meta
Smechr0500375	K00382	ko00010,ko00020,ko00260,ko00280,ko00310,ko00380,ko00620,ko00630,ko00640,ko01100,ko01110,ko01200,ko01240	mws0458	Vanillin; 4-Hydroxy-3-Methoxybenzaldehyde	Phenolic acids	C00755	ko00996,ko01100,ko01110	0.846147	0.00403271	gene-meta
Smechr0500713	K10775	ko00360,ko00940,ko01100,ko01110	mws0458	Vanillin; 4-Hydroxy-3-Methoxybenzaldehyde	Phenolic acids	C00755	ko00996,ko01100,ko01110	0.848258	0.00385063	gene-meta
Smechr0500849	K19892	ko00500,ko01100	mws0458	Vanillin; 4-Hydroxy-3-Methoxybenzaldehyde	Phenolic acids	C00755	ko00996,ko01100,ko01110	0.919686	0.000446578	gene-meta
Smechr0501030	K01209	ko00520,ko01100	mws0458	Vanillin; 4-Hydroxy-3-Methoxybenzaldehyde	Phenolic acids	C00755	ko00996,ko01100,ko01110	-0.857337	0.00313183	gene-meta
Smechr0501622	K19891	ko00500,ko01100	mws0458	Vanillin; 4-Hydroxy-3-Methoxybenzaldehyde	Phenolic acids	C00755	ko00996,ko01100,ko01110	0.8204	0.00674895	gene-meta
Smechr0501962	K10256	ko01040,ko01100,ko01212	mws0458	Vanillin; 4-Hydroxy-3-Methoxybenzaldehyde	Phenolic acids	C00755	ko00996,ko01100,ko01110	0.860131	0.00293073	gene-meta
Smechr0502788	K10256	ko01040,ko01100,ko01212	mws0458	Vanillin; 4-Hydroxy-3-Methoxybenzaldehyde	Phenolic acids	C00755	ko00996,ko01100,ko01110	0.841358	0.00446726	gene-meta
Smechr0502809	K01895	ko00010,ko00620,ko00630,ko00640,ko01100,ko01110,ko01200	mws0458	Vanillin; 4-Hydroxy-3-Methoxybenzaldehyde	Phenolic acids	C00755	ko00996,ko01100,ko01110	0.833492	0.00524903	gene-meta
Smechr0600356	K05857	ko00562,ko01100,ko04070	mws0458	Vanillin; 4-Hydroxy-3-Methoxybenzaldehyde	Phenolic acids	C00755	ko00996,ko01100,ko01110	0.815831	0.00733433	gene-meta
Smechr0600785	K03879	ko00190,ko01100	mws0458	Vanillin; 4-Hydroxy-3-Methoxybenzaldehyde	Phenolic acids	C00755	ko00996,ko01100,ko01110	0.886884	0.00143256	gene-meta
Smechr0600786	K03879	ko00190,ko01100	mws0458	Vanillin; 4-Hydroxy-3-Methoxybenzaldehyde	Phenolic acids	C00755	ko00996,ko01100,ko01110	0.801647	0.00936939	gene-meta
Smechr0601502	K00814	ko00220,ko00250,ko00710,ko01100,ko01200,ko01210,ko01230	mws0458	Vanillin; 4-Hydroxy-3-Methoxybenzaldehyde	Phenolic acids	C00755	ko00996,ko01100,ko01110	-0.825031	0.00618898	gene-meta
Smechr0602423	K01593	ko00350,ko00360,ko00380,ko00901,ko00950,ko00965,ko01100,ko01110	mws0458	Vanillin; 4-Hydroxy-3-Methoxybenzaldehyde	Phenolic acids	C00755	ko00996,ko01100,ko01110	0.931427	0.000259871	gene-meta
Smechr0602568	K01555	ko00350,ko01100	mws0458	Vanillin; 4-Hydroxy-3-Methoxybenzaldehyde	Phenolic acids	C00755	ko00996,ko01100,ko01110	0.893688	0.00116093	gene-meta
Smechr0602787	K13065	ko00940,ko00941,ko00945,ko01100,ko01110	mws0458	Vanillin; 4-Hydroxy-3-Methoxybenzaldehyde	Phenolic acids	C00755	ko00996,ko01100,ko01110	0.889838	0.00130977	gene-meta
Smechr0602862	K01184	ko00040,ko01100	mws0458	Vanillin; 4-Hydroxy-3-Methoxybenzaldehyde	Phenolic acids	C00755	ko00996,ko01100,ko01110	0.856503	0.00319368	gene-meta
Smechr0603112	K19893	ko00500,ko01100	mws0458	Vanillin; 4-Hydroxy-3-Methoxybenzaldehyde	Phenolic acids	C00755	ko00996,ko01100,ko01110	0.899861	0.000947527	gene-meta
Smechr0700681	K19893	ko00500,ko01100	mws0458	Vanillin; 4-Hydroxy-3-Methoxybenzaldehyde	Phenolic acids	C00755	ko00996,ko01100,ko01110	0.879231	0.00178753	gene-meta
Smechr0701261	K00695	ko00500,ko01100,ko01110	mws0458	Vanillin; 4-Hydroxy-3-Methoxybenzaldehyde	Phenolic acids	C00755	ko00996,ko01100,ko01110	0.808489	0.0083456	gene-meta
Smechr0701298	K01051	ko00040,ko01100	mws0458	Vanillin; 4-Hydroxy-3-Methoxybenzaldehyde	Phenolic acids	C00755	ko00996,ko01100,ko01110	0.868078	0.00240762	gene-meta
Smechr0701706	K02641	ko00195,ko01100	mws0458	Vanillin; 4-Hydroxy-3-Methoxybenzaldehyde	Phenolic acids	C00755	ko00996,ko01100,ko01110	0.823069	0.00642212	gene-meta
Smechr0702256	K12639	ko00905,ko01100,ko01110	mws0458	Vanillin; 4-Hydroxy-3-Methoxybenzaldehyde	Phenolic acids	C00755	ko00996,ko01100,ko01110	0.845529	0.00408703	gene-meta
Smechr0702331	K16055	ko00500,ko01100,ko01110	mws0458	Vanillin; 4-Hydroxy-3-Methoxybenzaldehyde	Phenolic acids	C00755	ko00996,ko01100,ko01110	0.920517	0.000430976	gene-meta
Smechr0800028	K01177	ko00500,ko01100,ko01110	mws0458	Vanillin; 4-Hydroxy-3-Methoxybenzaldehyde	Phenolic acids	C00755	ko00996,ko01100,ko01110	0.889697	0.00131547	gene-meta
Smechr0800036	K13065	ko00940,ko00941,ko00945,ko01100,ko01110	mws0458	Vanillin; 4-Hydroxy-3-Methoxybenzaldehyde	Phenolic acids	C00755	ko00996,ko01100,ko01110	0.849929	0.00371068	gene-meta
Smechr0800541	K00975	ko00500,ko00520,ko01100,ko01110,ko01250	mws0458	Vanillin; 4-Hydroxy-3-Methoxybenzaldehyde	Phenolic acids	C00755	ko00996,ko01100,ko01110	0.82611	0.00606314	gene-meta
Smechr0801501	K15397	ko00062,ko01100,ko01110,ko04626	mws0458	Vanillin; 4-Hydroxy-3-Methoxybenzaldehyde	Phenolic acids	C00755	ko00996,ko01100,ko01110	0.869978	0.00229285	gene-meta
Smechr0801967	K09753	ko00940,ko01100,ko01110	mws0458	Vanillin; 4-Hydroxy-3-Methoxybenzaldehyde	Phenolic acids	C00755	ko00996,ko01100,ko01110	0.815548	0.00737165	gene-meta
Smechr0802297	K00108	ko00260,ko01100	mws0458	Vanillin; 4-Hydroxy-3-Methoxybenzaldehyde	Phenolic acids	C00755	ko00996,ko01100,ko01110	0.829573	0.00567129	gene-meta
Smechr0900011	K01179	ko00500,ko01100	mws0458	Vanillin; 4-Hydroxy-3-Methoxybenzaldehyde	Phenolic acids	C00755	ko00996,ko01100,ko01110	0.988375	5.51378e-07	gene-meta
Smechr0900048	K01674	ko00910,ko01100	mws0458	Vanillin; 4-Hydroxy-3-Methoxybenzaldehyde	Phenolic acids	C00755	ko00996,ko01100,ko01110	0.972773	1.06778e-05	gene-meta
Smechr0900452	K13513	ko00561,ko00564,ko01100,ko01110	mws0458	Vanillin; 4-Hydroxy-3-Methoxybenzaldehyde	Phenolic acids	C00755	ko00996,ko01100,ko01110	0.913046	0.000585794	gene-meta
Smechr0900556	K01593	ko00350,ko00360,ko00380,ko00901,ko00950,ko00965,ko01100,ko01110	mws0458	Vanillin; 4-Hydroxy-3-Methoxybenzaldehyde	Phenolic acids	C00755	ko00996,ko01100,ko01110	0.932834	0.00024202	gene-meta
Smechr0900645	K13508	ko00561,ko00564,ko01100,ko01110	mws0458	Vanillin; 4-Hydroxy-3-Methoxybenzaldehyde	Phenolic acids	C00755	ko00996,ko01100,ko01110	0.890803	0.0012713	gene-meta
Smechr0900849	K03879	ko00190,ko01100	mws0458	Vanillin; 4-Hydroxy-3-Methoxybenzaldehyde	Phenolic acids	C00755	ko00996,ko01100,ko01110	0.833324	0.0052667	gene-meta
Smechr0901372	K00454	ko00591,ko00592,ko01100,ko01110	mws0458	Vanillin; 4-Hydroxy-3-Methoxybenzaldehyde	Phenolic acids	C00755	ko00996,ko01100,ko01110	0.826842	0.0059788	gene-meta
Smechr0902065	K00799	ko00480,ko01100	mws0458	Vanillin; 4-Hydroxy-3-Methoxybenzaldehyde	Phenolic acids	C00755	ko00996,ko01100,ko01110	0.933718	0.000231262	gene-meta
Smechr0902084	K01188	ko00460,ko00500,ko00999,ko01100,ko01110	mws0458	Vanillin; 4-Hydroxy-3-Methoxybenzaldehyde	Phenolic acids	C00755	ko00996,ko01100,ko01110	-0.831512	0.0054596	gene-meta
Smechr1000352	K01115	ko00564,ko00565,ko01100,ko01110,ko04144	mws0458	Vanillin; 4-Hydroxy-3-Methoxybenzaldehyde	Phenolic acids	C00755	ko00996,ko01100,ko01110	0.90413	0.000817026	gene-meta
Smechr1000445	K08099	ko00860,ko01100,ko01110	mws0458	Vanillin; 4-Hydroxy-3-Methoxybenzaldehyde	Phenolic acids	C00755	ko00996,ko01100,ko01110	0.868905	0.0023572	gene-meta
Smechr1000653	K19891	ko00500,ko01100	mws0458	Vanillin; 4-Hydroxy-3-Methoxybenzaldehyde	Phenolic acids	C00755	ko00996,ko01100,ko01110	0.937645	0.000187479	gene-meta
Smechr1000655	K00975	ko00500,ko00520,ko01100,ko01110,ko01250	mws0458	Vanillin; 4-Hydroxy-3-Methoxybenzaldehyde	Phenolic acids	C00755	ko00996,ko01100,ko01110	0.949127	9.30184e-05	gene-meta
Smechr1000678	K02261	ko00190,ko01100	mws0458	Vanillin; 4-Hydroxy-3-Methoxybenzaldehyde	Phenolic acids	C00755	ko00996,ko01100,ko01110	0.851009	0.00362207	gene-meta
Smechr1001315	K00083	ko00940,ko01100,ko01110	mws0458	Vanillin; 4-Hydroxy-3-Methoxybenzaldehyde	Phenolic acids	C00755	ko00996,ko01100,ko01110	0.817627	0.00710033	gene-meta
Smechr1001520	K01193	ko00052,ko00500,ko01100,ko01110	mws0458	Vanillin; 4-Hydroxy-3-Methoxybenzaldehyde	Phenolic acids	C00755	ko00996,ko01100,ko01110	0.929727	0.00028265	gene-meta
Smechr1001759	K00430	ko00940,ko01100,ko01110	mws0458	Vanillin; 4-Hydroxy-3-Methoxybenzaldehyde	Phenolic acids	C00755	ko00996,ko01100,ko01110	0.884198	0.00155097	gene-meta
Smechr1002053	K00975	ko00500,ko00520,ko01100,ko01110,ko01250	mws0458	Vanillin; 4-Hydroxy-3-Methoxybenzaldehyde	Phenolic acids	C00755	ko00996,ko01100,ko01110	0.85839	0.00305494	gene-meta
Smechr1002384	K13513	ko00561,ko00564,ko01100,ko01110	mws0458	Vanillin; 4-Hydroxy-3-Methoxybenzaldehyde	Phenolic acids	C00755	ko00996,ko01100,ko01110	0.842356	0.00437419	gene-meta
Smechr1002827	K01193	ko00052,ko00500,ko01100,ko01110	mws0458	Vanillin; 4-Hydroxy-3-Methoxybenzaldehyde	Phenolic acids	C00755	ko00996,ko01100,ko01110	0.858289	0.00306232	gene-meta
Smechr1100157	K03860	ko00563,ko01100	mws0458	Vanillin; 4-Hydroxy-3-Methoxybenzaldehyde	Phenolic acids	C00755	ko00996,ko01100,ko01110	0.940184	0.000162502	gene-meta
Smechr1100308	K13065	ko00940,ko00941,ko00945,ko01100,ko01110	mws0458	Vanillin; 4-Hydroxy-3-Methoxybenzaldehyde	Phenolic acids	C00755	ko00996,ko01100,ko01110	0.812611	0.007767	gene-meta
Smechr1100532	K00679	ko00561,ko01100	mws0458	Vanillin; 4-Hydroxy-3-Methoxybenzaldehyde	Phenolic acids	C00755	ko00996,ko01100,ko01110	0.854053	0.00338009	gene-meta
Smechr1100861	K01087	ko00500,ko01100,ko01110	mws0458	Vanillin; 4-Hydroxy-3-Methoxybenzaldehyde	Phenolic acids	C00755	ko00996,ko01100,ko01110	0.814814	0.0074691	gene-meta
Smechr1101640	K10256	ko01040,ko01100,ko01212	mws0458	Vanillin; 4-Hydroxy-3-Methoxybenzaldehyde	Phenolic acids	C00755	ko00996,ko01100,ko01110	0.913089	0.000584821	gene-meta
Smechr1102419	K01193	ko00052,ko00500,ko01100,ko01110	mws0458	Vanillin; 4-Hydroxy-3-Methoxybenzaldehyde	Phenolic acids	C00755	ko00996,ko01100,ko01110	0.909946	0.000660152	gene-meta
Smechr1201413	K08678	ko00520,ko01100,ko01250	mws0458	Vanillin; 4-Hydroxy-3-Methoxybenzaldehyde	Phenolic acids	C00755	ko00996,ko01100,ko01110	0.885469	0.00149415	gene-meta
Smechr1201487	K15397	ko00062,ko01100,ko01110,ko04626	mws0458	Vanillin; 4-Hydroxy-3-Methoxybenzaldehyde	Phenolic acids	C00755	ko00996,ko01100,ko01110	0.824016	0.00630887	gene-meta
Smechr1201646	K01426	ko00330,ko00360,ko00380,ko01100	mws0458	Vanillin; 4-Hydroxy-3-Methoxybenzaldehyde	Phenolic acids	C00755	ko00996,ko01100,ko01110	0.863449	0.00270372	gene-meta
Smechr1201905	K01051	ko00040,ko01100	mws0458	Vanillin; 4-Hydroxy-3-Methoxybenzaldehyde	Phenolic acids	C00755	ko00996,ko01100,ko01110	0.812445	0.00778966	gene-meta
novel.7463	K02112	ko00190,ko00195,ko01100	mws0458	Vanillin; 4-Hydroxy-3-Methoxybenzaldehyde	Phenolic acids	C00755	ko00996,ko01100,ko01110	0.886053	0.0014685	gene-meta
novel.7569	K02112	ko00190,ko00195,ko01100	mws0458	Vanillin; 4-Hydroxy-3-Methoxybenzaldehyde	Phenolic acids	C00755	ko00996,ko01100,ko01110	0.818336	0.00700925	gene-meta
novel.7614	K02112	ko00190,ko00195,ko01100	mws0458	Vanillin; 4-Hydroxy-3-Methoxybenzaldehyde	Phenolic acids	C00755	ko00996,ko01100,ko01110	0.828922	0.00574358	gene-meta
novel.7665	K02112	ko00190,ko00195,ko01100	mws0458	Vanillin; 4-Hydroxy-3-Methoxybenzaldehyde	Phenolic acids	C00755	ko00996,ko01100,ko01110	0.851356	0.00359388	gene-meta
novel.7687	K02274	ko00190,ko01100	mws0458	Vanillin; 4-Hydroxy-3-Methoxybenzaldehyde	Phenolic acids	C00755	ko00996,ko01100,ko01110	0.812603	0.00776806	gene-meta
novel.7703	K00241	ko00020,ko00190,ko00650,ko01100,ko01110,ko01200	mws0458	Vanillin; 4-Hydroxy-3-Methoxybenzaldehyde	Phenolic acids	C00755	ko00996,ko01100,ko01110	0.874998	0.00200794	gene-meta
novel.7767	K02112	ko00190,ko00195,ko01100	mws0458	Vanillin; 4-Hydroxy-3-Methoxybenzaldehyde	Phenolic acids	C00755	ko00996,ko01100,ko01110	0.842813	0.00433207	gene-meta
novel.7791	K02112	ko00190,ko00195,ko01100	mws0458	Vanillin; 4-Hydroxy-3-Methoxybenzaldehyde	Phenolic acids	C00755	ko00996,ko01100,ko01110	0.835987	0.0049917	gene-meta
SmeSca00330	K16818	ko00564,ko00592,ko01100,ko01110	mws0976	β-Pseudouridine	Nucleotides and derivatives	C02067	ko00240,ko01100	0.826916	0.00597038	gene-meta
Smechr0100984	K08726	ko00590,ko01100,ko04146	mws0976	β-Pseudouridine	Nucleotides and derivatives	C02067	ko00240,ko01100	0.801783	0.00934829	gene-meta
Smechr0101492	K01068	ko00062,ko01040,ko01100,ko01110	mws0976	β-Pseudouridine	Nucleotides and derivatives	C02067	ko00240,ko01100	-0.972435	1.11458e-05	gene-meta
Smechr0102340	K01006	ko00010,ko00620,ko00710,ko01100,ko01110,ko01200	mws0976	β-Pseudouridine	Nucleotides and derivatives	C02067	ko00240,ko01100	-0.897363	0.00103025	gene-meta
Smechr0200800	K15397	ko00062,ko01100,ko01110,ko04626	mws0976	β-Pseudouridine	Nucleotides and derivatives	C02067	ko00240,ko01100	0.885964	0.00147241	gene-meta
Smechr0201494	K01213	ko00040,ko01100	mws0976	β-Pseudouridine	Nucleotides and derivatives	C02067	ko00240,ko01100	0.828619	0.00577745	gene-meta
Smechr0300194	K05350	ko00460,ko00500,ko00999,ko01100,ko01110	mws0976	β-Pseudouridine	Nucleotides and derivatives	C02067	ko00240,ko01100	0.824722	0.00622528	gene-meta
Smechr0302458	K14379	ko00740,ko01100	mws0976	β-Pseudouridine	Nucleotides and derivatives	C02067	ko00240,ko01100	0.818468	0.00699241	gene-meta
Smechr0302485	K00695	ko00500,ko01100,ko01110	mws0976	β-Pseudouridine	Nucleotides and derivatives	C02067	ko00240,ko01100	0.82198	0.00655422	gene-meta
Smechr0302548	K07407	ko00052,ko00561,ko00600,ko00603,ko01100	mws0976	β-Pseudouridine	Nucleotides and derivatives	C02067	ko00240,ko01100	0.921295	0.000416706	gene-meta
Smechr0302640	K01728	ko00040,ko01100	mws0976	β-Pseudouridine	Nucleotides and derivatives	C02067	ko00240,ko01100	0.818226	0.00702341	gene-meta
Smechr0303638	K11517	ko00630,ko01100,ko01110,ko01200,ko04146	mws0976	β-Pseudouridine	Nucleotides and derivatives	C02067	ko00240,ko01100	0.889527	0.00132234	gene-meta
Smechr0401562	K24277	ko00996,ko01100,ko01110	mws0976	β-Pseudouridine	Nucleotides and derivatives	C02067	ko00240,ko01100	-0.870265	0.00227586	gene-meta
Smechr0500525	K08678	ko00520,ko01100,ko01250	mws0976	β-Pseudouridine	Nucleotides and derivatives	C02067	ko00240,ko01100	0.842376	0.00437236	gene-meta
Smechr0502617	K01251	ko00270,ko01100	mws0976	β-Pseudouridine	Nucleotides and derivatives	C02067	ko00240,ko01100	0.929311	0.000288432	gene-meta
Smechr0502788	K10256	ko01040,ko01100,ko01212	mws0976	β-Pseudouridine	Nucleotides and derivatives	C02067	ko00240,ko01100	0.801854	0.00933731	gene-meta
Smechr0601955	K15397	ko00062,ko01100,ko01110,ko04626	mws0976	β-Pseudouridine	Nucleotides and derivatives	C02067	ko00240,ko01100	0.824862	0.00620876	gene-meta
Smechr0602972	K05857	ko00562,ko01100,ko04070	mws0976	β-Pseudouridine	Nucleotides and derivatives	C02067	ko00240,ko01100	0.856831	0.00316926	gene-meta
Smechr0700661	K01602	ko00630,ko00710,ko01100,ko01110,ko01200	mws0976	β-Pseudouridine	Nucleotides and derivatives	C02067	ko00240,ko01100	0.905294	0.000783737	gene-meta
Smechr0702700	K09841	ko00906,ko01100,ko01110	mws0976	β-Pseudouridine	Nucleotides and derivatives	C02067	ko00240,ko01100	-0.853215	0.0034456	gene-meta
Smechr0800363	K00432	ko00480,ko00590,ko01100	mws0976	β-Pseudouridine	Nucleotides and derivatives	C02067	ko00240,ko01100	0.886723	0.00143948	gene-meta
Smechr0900517	K00799	ko00480,ko01100	mws0976	β-Pseudouridine	Nucleotides and derivatives	C02067	ko00240,ko01100	0.806739	0.00859984	gene-meta
Smechr0902477	K01689	ko00010,ko01100,ko01110,ko01200,ko01230,ko03018	mws0976	β-Pseudouridine	Nucleotides and derivatives	C02067	ko00240,ko01100	0.814774	0.00747451	gene-meta
Smechr1000352	K01115	ko00564,ko00565,ko01100,ko01110,ko04144	mws0976	β-Pseudouridine	Nucleotides and derivatives	C02067	ko00240,ko01100	0.821826	0.00657301	gene-meta
Smechr1000642	K03541	ko00195,ko01100	mws0976	β-Pseudouridine	Nucleotides and derivatives	C02067	ko00240,ko01100	-0.866553	0.00250254	gene-meta
Smechr1001759	K00430	ko00940,ko01100,ko01110	mws0976	β-Pseudouridine	Nucleotides and derivatives	C02067	ko00240,ko01100	0.915716	0.00052663	gene-meta
Smechr1001804	K19355	ko00051,ko01100	mws0976	β-Pseudouridine	Nucleotides and derivatives	C02067	ko00240,ko01100	0.819893	0.00681229	gene-meta
Smechr1002042	K15397	ko00062,ko01100,ko01110,ko04626	mws0976	β-Pseudouridine	Nucleotides and derivatives	C02067	ko00240,ko01100	0.861766	0.00281729	gene-meta
Smechr1201568	K05282	ko00904,ko01100,ko01110	mws0976	β-Pseudouridine	Nucleotides and derivatives	C02067	ko00240,ko01100	-0.829987	0.00562556	gene-meta
SmeSca00330	K16818	ko00564,ko00592,ko01100,ko01110	pme3732	Cytidine	Nucleotides and derivatives	C00475	ko00240,ko01100,ko01232,ko02010	0.889514	0.00132287	gene-meta
Smechr0100679	K13513	ko00561,ko00564,ko01100,ko01110	pme3732	Cytidine	Nucleotides and derivatives	C00475	ko00240,ko01100,ko01232,ko02010	0.806745	0.00859892	gene-meta
Smechr0100979	K01051	ko00040,ko01100	pme3732	Cytidine	Nucleotides and derivatives	C00475	ko00240,ko01100,ko01232,ko02010	0.800026	0.00962381	gene-meta
Smechr0100984	K08726	ko00590,ko01100,ko04146	pme3732	Cytidine	Nucleotides and derivatives	C00475	ko00240,ko01100,ko01232,ko02010	0.822264	0.00651961	gene-meta
Smechr0101492	K01068	ko00062,ko01040,ko01100,ko01110	pme3732	Cytidine	Nucleotides and derivatives	C00475	ko00240,ko01100,ko01232,ko02010	-0.94239	0.000142792	gene-meta
Smechr0102340	K01006	ko00010,ko00620,ko00710,ko01100,ko01110,ko01200	pme3732	Cytidine	Nucleotides and derivatives	C00475	ko00240,ko01100,ko01232,ko02010	-0.901548	0.000894328	gene-meta
Smechr0200800	K15397	ko00062,ko01100,ko01110,ko04626	pme3732	Cytidine	Nucleotides and derivatives	C00475	ko00240,ko01100,ko01232,ko02010	0.952895	7.1319e-05	gene-meta
Smechr0201494	K01213	ko00040,ko01100	pme3732	Cytidine	Nucleotides and derivatives	C00475	ko00240,ko01100,ko01232,ko02010	0.820758	0.00670453	gene-meta
Smechr0300194	K05350	ko00460,ko00500,ko00999,ko01100,ko01110	pme3732	Cytidine	Nucleotides and derivatives	C00475	ko00240,ko01100,ko01232,ko02010	0.860817	0.00288278	gene-meta
Smechr0302458	K14379	ko00740,ko01100	pme3732	Cytidine	Nucleotides and derivatives	C00475	ko00240,ko01100,ko01232,ko02010	0.807712	0.00845787	gene-meta
Smechr0302485	K00695	ko00500,ko01100,ko01110	pme3732	Cytidine	Nucleotides and derivatives	C00475	ko00240,ko01100,ko01232,ko02010	0.855422	0.00327501	gene-meta
Smechr0302548	K07407	ko00052,ko00561,ko00600,ko00603,ko01100	pme3732	Cytidine	Nucleotides and derivatives	C00475	ko00240,ko01100,ko01232,ko02010	0.953115	7.01755e-05	gene-meta
Smechr0302640	K01728	ko00040,ko01100	pme3732	Cytidine	Nucleotides and derivatives	C00475	ko00240,ko01100,ko01232,ko02010	0.852372	0.00351231	gene-meta
Smechr0303638	K11517	ko00630,ko01100,ko01110,ko01200,ko04146	pme3732	Cytidine	Nucleotides and derivatives	C00475	ko00240,ko01100,ko01232,ko02010	0.8809	0.00170543	gene-meta
Smechr0401716	K09841	ko00906,ko01100,ko01110	pme3732	Cytidine	Nucleotides and derivatives	C00475	ko00240,ko01100,ko01232,ko02010	-0.802252	0.00927569	gene-meta
Smechr0500525	K08678	ko00520,ko01100,ko01250	pme3732	Cytidine	Nucleotides and derivatives	C00475	ko00240,ko01100,ko01232,ko02010	0.853908	0.00339137	gene-meta
Smechr0501030	K01209	ko00520,ko01100	pme3732	Cytidine	Nucleotides and derivatives	C00475	ko00240,ko01100,ko01232,ko02010	-0.823632	0.00635469	gene-meta
Smechr0502617	K01251	ko00270,ko01100	pme3732	Cytidine	Nucleotides and derivatives	C00475	ko00240,ko01100,ko01232,ko02010	0.904156	0.000816281	gene-meta
Smechr0502788	K10256	ko01040,ko01100,ko01212	pme3732	Cytidine	Nucleotides and derivatives	C00475	ko00240,ko01100,ko01232,ko02010	0.804888	0.00887451	gene-meta
Smechr0601502	K00814	ko00220,ko00250,ko00710,ko01100,ko01200,ko01210,ko01230	pme3732	Cytidine	Nucleotides and derivatives	C00475	ko00240,ko01100,ko01232,ko02010	-0.801663	0.0093669	gene-meta
Smechr0601807	K16818	ko00564,ko00592,ko01100,ko01110	pme3732	Cytidine	Nucleotides and derivatives	C00475	ko00240,ko01100,ko01232,ko02010	0.844741	0.00415709	gene-meta
Smechr0602972	K05857	ko00562,ko01100,ko04070	pme3732	Cytidine	Nucleotides and derivatives	C00475	ko00240,ko01100,ko01232,ko02010	0.852874	0.00347249	gene-meta
Smechr0700661	K01602	ko00630,ko00710,ko01100,ko01110,ko01200	pme3732	Cytidine	Nucleotides and derivatives	C00475	ko00240,ko01100,ko01232,ko02010	0.955547	5.83828e-05	gene-meta
Smechr0702700	K09841	ko00906,ko01100,ko01110	pme3732	Cytidine	Nucleotides and derivatives	C00475	ko00240,ko01100,ko01232,ko02010	-0.827605	0.00589184	gene-meta
Smechr0800363	K00432	ko00480,ko00590,ko01100	pme3732	Cytidine	Nucleotides and derivatives	C00475	ko00240,ko01100,ko01232,ko02010	0.95432	6.41399e-05	gene-meta
Smechr0900556	K01593	ko00350,ko00360,ko00380,ko00901,ko00950,ko00965,ko01100,ko01110	pme3732	Cytidine	Nucleotides and derivatives	C00475	ko00240,ko01100,ko01232,ko02010	0.820236	0.00676947	gene-meta
Smechr1000352	K01115	ko00564,ko00565,ko01100,ko01110,ko04144	pme3732	Cytidine	Nucleotides and derivatives	C00475	ko00240,ko01100,ko01232,ko02010	0.850866	0.0036337	gene-meta
Smechr1000642	K03541	ko00195,ko01100	pme3732	Cytidine	Nucleotides and derivatives	C00475	ko00240,ko01100,ko01232,ko02010	-0.868104	0.00240601	gene-meta
Smechr1001315	K00083	ko00940,ko01100,ko01110	pme3732	Cytidine	Nucleotides and derivatives	C00475	ko00240,ko01100,ko01232,ko02010	0.810785	0.00801982	gene-meta
Smechr1001759	K00430	ko00940,ko01100,ko01110	pme3732	Cytidine	Nucleotides and derivatives	C00475	ko00240,ko01100,ko01232,ko02010	0.938726	0.00017654	gene-meta
Smechr1001804	K19355	ko00051,ko01100	pme3732	Cytidine	Nucleotides and derivatives	C00475	ko00240,ko01100,ko01232,ko02010	0.823069	0.00642223	gene-meta
Smechr1002042	K15397	ko00062,ko01100,ko01110,ko04626	pme3732	Cytidine	Nucleotides and derivatives	C00475	ko00240,ko01100,ko01232,ko02010	0.822263	0.00651975	gene-meta
Smechr1101640	K10256	ko01040,ko01100,ko01212	pme3732	Cytidine	Nucleotides and derivatives	C00475	ko00240,ko01100,ko01232,ko02010	0.820989	0.00667591	gene-meta
Smechr0201494	K01213	ko00040,ko01100	mws0159	Phenylpyruvic acid	Organic acids	C00166	ko00360,ko00400,ko00470,ko00960,ko01100,ko01110,ko01210,ko01230	-0.808839	0.0082954	gene-meta
Smechr0500525	K08678	ko00520,ko01100,ko01250	mws0159	Phenylpyruvic acid	Organic acids	C00166	ko00360,ko00400,ko00470,ko00960,ko01100,ko01110,ko01210,ko01230	-0.837279	0.0048619	gene-meta
Smechr0602693	K19891	ko00500,ko01100	mws0159	Phenylpyruvic acid	Organic acids	C00166	ko00360,ko00400,ko00470,ko00960,ko01100,ko01110,ko01210,ko01230	-0.83343	0.00525549	gene-meta
Smechr1100028	K19892	ko00500,ko01100	mws0159	Phenylpyruvic acid	Organic acids	C00166	ko00360,ko00400,ko00470,ko00960,ko01100,ko01110,ko01210,ko01230	-0.912065	0.00060867	gene-meta
SmeSca00203	K05579	ko00190,ko01100	mws0208	Adipic Acid	Organic acids	C06104	ko01100	0.819639	0.00684412	gene-meta
Smechr0100287	K01723	ko00592,ko01100,ko01110	mws0208	Adipic Acid	Organic acids	C06104	ko01100	-0.908725	0.000691176	gene-meta
Smechr0100715	K02639	ko00195,ko01100	mws0208	Adipic Acid	Organic acids	C06104	ko01100	-0.886667	0.0014419	gene-meta
Smechr0101492	K01068	ko00062,ko01040,ko01100,ko01110	mws0208	Adipic Acid	Organic acids	C06104	ko01100	-0.892587	0.00120224	gene-meta
Smechr0102340	K01006	ko00010,ko00620,ko00710,ko01100,ko01110,ko01200	mws0208	Adipic Acid	Organic acids	C06104	ko01100	-0.801859	0.00933652	gene-meta
Smechr0200800	K15397	ko00062,ko01100,ko01110,ko04626	mws0208	Adipic Acid	Organic acids	C06104	ko01100	0.858734	0.00303017	gene-meta
Smechr0300194	K05350	ko00460,ko00500,ko00999,ko01100,ko01110	mws0208	Adipic Acid	Organic acids	C06104	ko01100	0.822247	0.00652166	gene-meta
Smechr0302458	K14379	ko00740,ko01100	mws0208	Adipic Acid	Organic acids	C06104	ko01100	0.840252	0.00457201	gene-meta
Smechr0302548	K07407	ko00052,ko00561,ko00600,ko00603,ko01100	mws0208	Adipic Acid	Organic acids	C06104	ko01100	0.909741	0.000665304	gene-meta
Smechr0303638	K11517	ko00630,ko01100,ko01110,ko01200,ko04146	mws0208	Adipic Acid	Organic acids	C06104	ko01100	0.956646	5.35409e-05	gene-meta
Smechr0401562	K24277	ko00996,ko01100,ko01110	mws0208	Adipic Acid	Organic acids	C06104	ko01100	-0.819713	0.00683488	gene-meta
Smechr0500525	K08678	ko00520,ko01100,ko01250	mws0208	Adipic Acid	Organic acids	C06104	ko01100	0.80276	0.00919738	gene-meta
Smechr0502617	K01251	ko00270,ko01100	mws0208	Adipic Acid	Organic acids	C06104	ko01100	0.909304	0.000676337	gene-meta
Smechr0601955	K15397	ko00062,ko01100,ko01110,ko04626	mws0208	Adipic Acid	Organic acids	C06104	ko01100	0.851805	0.0035577	gene-meta
Smechr0700661	K01602	ko00630,ko00710,ko01100,ko01110,ko01200	mws0208	Adipic Acid	Organic acids	C06104	ko01100	0.904021	0.000820207	gene-meta
Smechr0702700	K09841	ko00906,ko01100,ko01110	mws0208	Adipic Acid	Organic acids	C06104	ko01100	-0.967991	1.87237e-05	gene-meta
Smechr0800363	K00432	ko00480,ko00590,ko01100	mws0208	Adipic Acid	Organic acids	C06104	ko01100	0.879469	0.00177565	gene-meta
Smechr0902477	K01689	ko00010,ko01100,ko01110,ko01200,ko01230,ko03018	mws0208	Adipic Acid	Organic acids	C06104	ko01100	0.908362	0.000700584	gene-meta
Smechr1000163	K02201	ko00770,ko01100,ko01240	mws0208	Adipic Acid	Organic acids	C06104	ko01100	0.808121	0.00839863	gene-meta
Smechr1000642	K03541	ko00195,ko01100	mws0208	Adipic Acid	Organic acids	C06104	ko01100	-0.965541	2.41793e-05	gene-meta
Smechr1001759	K00430	ko00940,ko01100,ko01110	mws0208	Adipic Acid	Organic acids	C06104	ko01100	0.836519	0.00493802	gene-meta
Smechr1002042	K15397	ko00062,ko01100,ko01110,ko04626	mws0208	Adipic Acid	Organic acids	C06104	ko01100	0.848174	0.00385778	gene-meta
novel.7376	K01601	ko00630,ko00710,ko01100,ko01110,ko01200	mws0208	Adipic Acid	Organic acids	C06104	ko01100	0.862655	0.00275689	gene-meta
SmeSca00330	K16818	ko00564,ko00592,ko01100,ko01110	mws4052	1-Aminocyclopropane-1-carboxylic acid	Organic acids	C01234	ko00270,ko01100,ko01110	-0.836459	0.00494404	gene-meta
Smechr0100287	K01723	ko00592,ko01100,ko01110	mws4052	1-Aminocyclopropane-1-carboxylic acid	Organic acids	C01234	ko00270,ko01100,ko01110	0.88199	0.00165325	gene-meta
Smechr0100979	K01051	ko00040,ko01100	mws4052	1-Aminocyclopropane-1-carboxylic acid	Organic acids	C01234	ko00270,ko01100,ko01110	-0.805049	0.00885033	gene-meta
Smechr0101492	K01068	ko00062,ko01040,ko01100,ko01110	mws4052	1-Aminocyclopropane-1-carboxylic acid	Organic acids	C01234	ko00270,ko01100,ko01110	0.89605	0.00107571	gene-meta
Smechr0102340	K01006	ko00010,ko00620,ko00710,ko01100,ko01110,ko01200	mws4052	1-Aminocyclopropane-1-carboxylic acid	Organic acids	C01234	ko00270,ko01100,ko01110	0.833023	0.00529842	gene-meta
Smechr0200800	K15397	ko00062,ko01100,ko01110,ko04626	mws4052	1-Aminocyclopropane-1-carboxylic acid	Organic acids	C01234	ko00270,ko01100,ko01110	-0.951937	7.64546e-05	gene-meta
Smechr0300194	K05350	ko00460,ko00500,ko00999,ko01100,ko01110	mws4052	1-Aminocyclopropane-1-carboxylic acid	Organic acids	C01234	ko00270,ko01100,ko01110	-0.873205	0.00210672	gene-meta
Smechr0302387	K00913	ko00562,ko01100,ko04070	mws4052	1-Aminocyclopropane-1-carboxylic acid	Organic acids	C01234	ko00270,ko01100,ko01110	-0.821754	0.00658182	gene-meta
Smechr0302458	K14379	ko00740,ko01100	mws4052	1-Aminocyclopropane-1-carboxylic acid	Organic acids	C01234	ko00270,ko01100,ko01110	-0.81799	0.00705366	gene-meta
Smechr0302548	K07407	ko00052,ko00561,ko00600,ko00603,ko01100	mws4052	1-Aminocyclopropane-1-carboxylic acid	Organic acids	C01234	ko00270,ko01100,ko01110	-0.97479	8.17215e-06	gene-meta
Smechr0302640	K01728	ko00040,ko01100	mws4052	1-Aminocyclopropane-1-carboxylic acid	Organic acids	C01234	ko00270,ko01100,ko01110	-0.807362	0.00850869	gene-meta
Smechr0303638	K11517	ko00630,ko01100,ko01110,ko01200,ko04146	mws4052	1-Aminocyclopropane-1-carboxylic acid	Organic acids	C01234	ko00270,ko01100,ko01110	-0.951234	8.03838e-05	gene-meta
Smechr0500525	K08678	ko00520,ko01100,ko01250	mws4052	1-Aminocyclopropane-1-carboxylic acid	Organic acids	C01234	ko00270,ko01100,ko01110	-0.806091	0.00869528	gene-meta
Smechr0501030	K01209	ko00520,ko01100	mws4052	1-Aminocyclopropane-1-carboxylic acid	Organic acids	C01234	ko00270,ko01100,ko01110	0.837051	0.00488461	gene-meta
Smechr0502617	K01251	ko00270,ko01100	mws4052	1-Aminocyclopropane-1-carboxylic acid	Organic acids	C01234	ko00270,ko01100,ko01110	-0.895453	0.00109683	gene-meta
Smechr0601807	K16818	ko00564,ko00592,ko01100,ko01110	mws4052	1-Aminocyclopropane-1-carboxylic acid	Organic acids	C01234	ko00270,ko01100,ko01110	-0.82129	0.0066388	gene-meta
Smechr0700661	K01602	ko00630,ko00710,ko01100,ko01110,ko01200	mws4052	1-Aminocyclopropane-1-carboxylic acid	Organic acids	C01234	ko00270,ko01100,ko01110	-0.970805	1.36065e-05	gene-meta
Smechr0702700	K09841	ko00906,ko01100,ko01110	mws4052	1-Aminocyclopropane-1-carboxylic acid	Organic acids	C01234	ko00270,ko01100,ko01110	0.912603	0.000596045	gene-meta
Smechr0800363	K00432	ko00480,ko00590,ko01100	mws4052	1-Aminocyclopropane-1-carboxylic acid	Organic acids	C01234	ko00270,ko01100,ko01110	-0.960383	3.92005e-05	gene-meta
Smechr1000352	K01115	ko00564,ko00565,ko01100,ko01110,ko04144	mws4052	1-Aminocyclopropane-1-carboxylic acid	Organic acids	C01234	ko00270,ko01100,ko01110	-0.823775	0.00633762	gene-meta
Smechr1000642	K03541	ko00195,ko01100	mws4052	1-Aminocyclopropane-1-carboxylic acid	Organic acids	C01234	ko00270,ko01100,ko01110	0.913234	0.000581502	gene-meta
Smechr1001759	K00430	ko00940,ko01100,ko01110	mws4052	1-Aminocyclopropane-1-carboxylic acid	Organic acids	C01234	ko00270,ko01100,ko01110	-0.898454	0.000993533	gene-meta
Smechr1002042	K15397	ko00062,ko01100,ko01110,ko04626	mws4052	1-Aminocyclopropane-1-carboxylic acid	Organic acids	C01234	ko00270,ko01100,ko01110	-0.804446	0.00894087	gene-meta
Smechr1201646	K01426	ko00330,ko00360,ko00380,ko01100	mws4052	1-Aminocyclopropane-1-carboxylic acid	Organic acids	C01234	ko00270,ko01100,ko01110	-0.849989	0.00370571	gene-meta
SmeSca00330	K16818	ko00564,ko00592,ko01100,ko01110	pmb1912	10-Formyltetrahydrofolic Acid	Alkaloids	C00234	ko00670,ko00970,ko01100,ko01200,ko01240	0.80196	0.00932086	gene-meta
Smechr0101492	K01068	ko00062,ko01040,ko01100,ko01110	pmb1912	10-Formyltetrahydrofolic Acid	Alkaloids	C00234	ko00670,ko00970,ko01100,ko01200,ko01240	-0.851775	0.00356006	gene-meta
Smechr0302458	K14379	ko00740,ko01100	pmb1912	10-Formyltetrahydrofolic Acid	Alkaloids	C00234	ko00670,ko00970,ko01100,ko01200,ko01240	0.838623	0.00472939	gene-meta
Smechr0302485	K00695	ko00500,ko01100,ko01110	pmb1912	10-Formyltetrahydrofolic Acid	Alkaloids	C00234	ko00670,ko00970,ko01100,ko01200,ko01240	0.825321	0.00615492	gene-meta
Smechr0601502	K00814	ko00220,ko00250,ko00710,ko01100,ko01200,ko01210,ko01230	pmb1912	10-Formyltetrahydrofolic Acid	Alkaloids	C00234	ko00670,ko00970,ko01100,ko01200,ko01240	-0.833857	0.00521087	gene-meta
Smechr0602972	K05857	ko00562,ko01100,ko04070	pmb1912	10-Formyltetrahydrofolic Acid	Alkaloids	C00234	ko00670,ko00970,ko01100,ko01200,ko01240	0.843695	0.00425144	gene-meta
Smechr0800136	K00940	ko00230,ko00240,ko01100,ko01110,ko01232,ko01240,ko04016	pmb1912	10-Formyltetrahydrofolic Acid	Alkaloids	C00234	ko00670,ko00970,ko01100,ko01200,ko01240	0.842854	0.00432822	gene-meta
Smechr0801328	K00850	ko00010,ko00030,ko00051,ko00052,ko01100,ko01110,ko01200,ko01230,ko03018	pmb1912	10-Formyltetrahydrofolic Acid	Alkaloids	C00234	ko00670,ko00970,ko01100,ko01200,ko01240	-0.840626	0.00453639	gene-meta
Smechr0900561	K01593	ko00350,ko00360,ko00380,ko00901,ko00950,ko00965,ko01100,ko01110	pmb1912	10-Formyltetrahydrofolic Acid	Alkaloids	C00234	ko00670,ko00970,ko01100,ko01200,ko01240	-0.910719	0.00064104	gene-meta
Smechr1001348	K01193	ko00052,ko00500,ko01100,ko01110	pmb1912	10-Formyltetrahydrofolic Acid	Alkaloids	C00234	ko00670,ko00970,ko01100,ko01200,ko01240	0.926136	0.000335313	gene-meta
Smechr1001759	K00430	ko00940,ko01100,ko01110	pmb1912	10-Formyltetrahydrofolic Acid	Alkaloids	C00234	ko00670,ko00970,ko01100,ko01200,ko01240	0.849508	0.00374557	gene-meta
Smechr1201568	K05282	ko00904,ko01100,ko01110	pmb1912	10-Formyltetrahydrofolic Acid	Alkaloids	C00234	ko00670,ko00970,ko01100,ko01200,ko01240	-0.888465	0.00136589	gene-meta
Smechr0101492	K01068	ko00062,ko01040,ko01100,ko01110	mws0884	Cyclic 3',5'-Adenylic acid	Nucleotides and derivatives	C00575	ko00230,ko01100	-0.885975	0.00147194	gene-meta
Smechr0102340	K01006	ko00010,ko00620,ko00710,ko01100,ko01110,ko01200	mws0884	Cyclic 3',5'-Adenylic acid	Nucleotides and derivatives	C00575	ko00230,ko01100	-0.812793	0.00774201	gene-meta
Smechr0401562	K24277	ko00996,ko01100,ko01110	mws0884	Cyclic 3',5'-Adenylic acid	Nucleotides and derivatives	C00575	ko00230,ko01100	-0.807877	0.00843392	gene-meta
Smechr1001759	K00430	ko00940,ko01100,ko01110	mws0884	Cyclic 3',5'-Adenylic acid	Nucleotides and derivatives	C00575	ko00230,ko01100	0.8539	0.003392	gene-meta
SmeSca00330	K16818	ko00564,ko00592,ko01100,ko01110	MWS3270	Quinolinic Acid	Alkaloids	C03722	ko00380,ko00410,ko00760,ko01100,ko01240	0.804939	0.00886688	gene-meta
SmeSca00897	K02108	ko00190,ko00195,ko01100	MWS3270	Quinolinic Acid	Alkaloids	C03722	ko00380,ko00410,ko00760,ko01100,ko01240	0.875573	0.00197695	gene-meta
Smechr0101492	K01068	ko00062,ko01040,ko01100,ko01110	MWS3270	Quinolinic Acid	Alkaloids	C03722	ko00380,ko00410,ko00760,ko01100,ko01240	-0.94373	0.000131677	gene-meta
Smechr0102340	K01006	ko00010,ko00620,ko00710,ko01100,ko01110,ko01200	MWS3270	Quinolinic Acid	Alkaloids	C03722	ko00380,ko00410,ko00760,ko01100,ko01240	-0.806022	0.00870557	gene-meta
Smechr0200800	K15397	ko00062,ko01100,ko01110,ko04626	MWS3270	Quinolinic Acid	Alkaloids	C03722	ko00380,ko00410,ko00760,ko01100,ko01240	0.857618	0.00311118	gene-meta
Smechr0302458	K14379	ko00740,ko01100	MWS3270	Quinolinic Acid	Alkaloids	C03722	ko00380,ko00410,ko00760,ko01100,ko01240	0.829048	0.00572949	gene-meta
Smechr0302548	K07407	ko00052,ko00561,ko00600,ko00603,ko01100	MWS3270	Quinolinic Acid	Alkaloids	C03722	ko00380,ko00410,ko00760,ko01100,ko01240	0.842218	0.00438701	gene-meta
Smechr0303638	K11517	ko00630,ko01100,ko01110,ko01200,ko04146	MWS3270	Quinolinic Acid	Alkaloids	C03722	ko00380,ko00410,ko00760,ko01100,ko01240	0.925949	0.00033823	gene-meta
Smechr0401562	K24277	ko00996,ko01100,ko01110	MWS3270	Quinolinic Acid	Alkaloids	C03722	ko00380,ko00410,ko00760,ko01100,ko01240	-0.859356	0.00298558	gene-meta
Smechr0502617	K01251	ko00270,ko01100	MWS3270	Quinolinic Acid	Alkaloids	C03722	ko00380,ko00410,ko00760,ko01100,ko01240	0.912575	0.000596715	gene-meta
Smechr0602972	K05857	ko00562,ko01100,ko04070	MWS3270	Quinolinic Acid	Alkaloids	C03722	ko00380,ko00410,ko00760,ko01100,ko01240	0.81769	0.00709214	gene-meta
Smechr0700661	K01602	ko00630,ko00710,ko01100,ko01110,ko01200	MWS3270	Quinolinic Acid	Alkaloids	C03722	ko00380,ko00410,ko00760,ko01100,ko01240	0.863841	0.00267774	gene-meta
Smechr0702700	K09841	ko00906,ko01100,ko01110	MWS3270	Quinolinic Acid	Alkaloids	C03722	ko00380,ko00410,ko00760,ko01100,ko01240	-0.845528	0.00408718	gene-meta
Smechr0800363	K00432	ko00480,ko00590,ko01100	MWS3270	Quinolinic Acid	Alkaloids	C03722	ko00380,ko00410,ko00760,ko01100,ko01240	0.824041	0.00630588	gene-meta
Smechr1000642	K03541	ko00195,ko01100	MWS3270	Quinolinic Acid	Alkaloids	C03722	ko00380,ko00410,ko00760,ko01100,ko01240	-0.849355	0.00375838	gene-meta
Smechr1001692	K01051	ko00040,ko01100	MWS3270	Quinolinic Acid	Alkaloids	C03722	ko00380,ko00410,ko00760,ko01100,ko01240	0.826768	0.00598731	gene-meta
Smechr1001759	K00430	ko00940,ko01100,ko01110	MWS3270	Quinolinic Acid	Alkaloids	C03722	ko00380,ko00410,ko00760,ko01100,ko01240	0.848155	0.00385945	gene-meta
Smechr1001804	K19355	ko00051,ko01100	MWS3270	Quinolinic Acid	Alkaloids	C03722	ko00380,ko00410,ko00760,ko01100,ko01240	0.825462	0.00613844	gene-meta
Smechr1201568	K05282	ko00904,ko01100,ko01110	MWS3270	Quinolinic Acid	Alkaloids	C03722	ko00380,ko00410,ko00760,ko01100,ko01240	-0.853492	0.00342385	gene-meta
novel.7376	K01601	ko00630,ko00710,ko01100,ko01110,ko01200	MWS3270	Quinolinic Acid	Alkaloids	C03722	ko00380,ko00410,ko00760,ko01100,ko01240	0.847826	0.00388743	gene-meta
novel.7827	K00337	ko00190,ko01100	MWS3270	Quinolinic Acid	Alkaloids	C03722	ko00380,ko00410,ko00760,ko01100,ko01240	0.823664	0.00635084	gene-meta
SmeSca00330	K16818	ko00564,ko00592,ko01100,ko01110	pme1194	2'-Deoxycytidine	Nucleotides and derivatives	C00881	ko00240,ko01100,ko01232,ko02010	0.939034	0.000173505	gene-meta
Smechr0100679	K13513	ko00561,ko00564,ko01100,ko01110	pme1194	2'-Deoxycytidine	Nucleotides and derivatives	C00881	ko00240,ko01100,ko01232,ko02010	0.881668	0.00166856	gene-meta
Smechr0100979	K01051	ko00040,ko01100	pme1194	2'-Deoxycytidine	Nucleotides and derivatives	C00881	ko00240,ko01100,ko01232,ko02010	0.852608	0.00349354	gene-meta
Smechr0100984	K08726	ko00590,ko01100,ko04146	pme1194	2'-Deoxycytidine	Nucleotides and derivatives	C00881	ko00240,ko01100,ko01232,ko02010	0.85162	0.00357253	gene-meta
Smechr0101492	K01068	ko00062,ko01040,ko01100,ko01110	pme1194	2'-Deoxycytidine	Nucleotides and derivatives	C00881	ko00240,ko01100,ko01232,ko02010	-0.963476	2.95834e-05	gene-meta
Smechr0102340	K01006	ko00010,ko00620,ko00710,ko01100,ko01110,ko01200	pme1194	2'-Deoxycytidine	Nucleotides and derivatives	C00881	ko00240,ko01100,ko01232,ko02010	-0.888748	0.00135419	gene-meta
Smechr0103909	K00423	ko00053,ko01100	pme1194	2'-Deoxycytidine	Nucleotides and derivatives	C00881	ko00240,ko01100,ko01232,ko02010	0.831424	0.00546911	gene-meta
Smechr0200800	K15397	ko00062,ko01100,ko01110,ko04626	pme1194	2'-Deoxycytidine	Nucleotides and derivatives	C00881	ko00240,ko01100,ko01232,ko02010	0.950638	8.38273e-05	gene-meta
Smechr0202350	K15397	ko00062,ko01100,ko01110,ko04626	pme1194	2'-Deoxycytidine	Nucleotides and derivatives	C00881	ko00240,ko01100,ko01232,ko02010	0.836616	0.00492821	gene-meta
Smechr0300194	K05350	ko00460,ko00500,ko00999,ko01100,ko01110	pme1194	2'-Deoxycytidine	Nucleotides and derivatives	C00881	ko00240,ko01100,ko01232,ko02010	0.813304	0.00767246	gene-meta
Smechr0302485	K00695	ko00500,ko01100,ko01110	pme1194	2'-Deoxycytidine	Nucleotides and derivatives	C00881	ko00240,ko01100,ko01232,ko02010	0.875957	0.00195643	gene-meta
Smechr0302548	K07407	ko00052,ko00561,ko00600,ko00603,ko01100	pme1194	2'-Deoxycytidine	Nucleotides and derivatives	C00881	ko00240,ko01100,ko01232,ko02010	0.941396	0.000151451	gene-meta
Smechr0302640	K01728	ko00040,ko01100	pme1194	2'-Deoxycytidine	Nucleotides and derivatives	C00881	ko00240,ko01100,ko01232,ko02010	0.900964	0.000912499	gene-meta
Smechr0303638	K11517	ko00630,ko01100,ko01110,ko01200,ko04146	pme1194	2'-Deoxycytidine	Nucleotides and derivatives	C00881	ko00240,ko01100,ko01232,ko02010	0.855617	0.00326025	gene-meta
Smechr0401562	K24277	ko00996,ko01100,ko01110	pme1194	2'-Deoxycytidine	Nucleotides and derivatives	C00881	ko00240,ko01100,ko01232,ko02010	-0.817597	0.0071042	gene-meta
Smechr0401716	K09841	ko00906,ko01100,ko01110	pme1194	2'-Deoxycytidine	Nucleotides and derivatives	C00881	ko00240,ko01100,ko01232,ko02010	-0.852911	0.00346956	gene-meta
Smechr0402549	K13065	ko00940,ko00941,ko00945,ko01100,ko01110	pme1194	2'-Deoxycytidine	Nucleotides and derivatives	C00881	ko00240,ko01100,ko01232,ko02010	0.810496	0.00806036	gene-meta
Smechr0500525	K08678	ko00520,ko01100,ko01250	pme1194	2'-Deoxycytidine	Nucleotides and derivatives	C00881	ko00240,ko01100,ko01232,ko02010	0.830436	0.00557633	gene-meta
Smechr0501030	K01209	ko00520,ko01100	pme1194	2'-Deoxycytidine	Nucleotides and derivatives	C00881	ko00240,ko01100,ko01232,ko02010	-0.859917	0.00294581	gene-meta
Smechr0502617	K01251	ko00270,ko01100	pme1194	2'-Deoxycytidine	Nucleotides and derivatives	C00881	ko00240,ko01100,ko01232,ko02010	0.895342	0.0011008	gene-meta
Smechr0502788	K10256	ko01040,ko01100,ko01212	pme1194	2'-Deoxycytidine	Nucleotides and derivatives	C00881	ko00240,ko01100,ko01232,ko02010	0.83951	0.00464325	gene-meta
Smechr0600356	K05857	ko00562,ko01100,ko04070	pme1194	2'-Deoxycytidine	Nucleotides and derivatives	C00881	ko00240,ko01100,ko01232,ko02010	0.846191	0.00402885	gene-meta
Smechr0600785	K03879	ko00190,ko01100	pme1194	2'-Deoxycytidine	Nucleotides and derivatives	C00881	ko00240,ko01100,ko01232,ko02010	0.822349	0.00650924	gene-meta
Smechr0601502	K00814	ko00220,ko00250,ko00710,ko01100,ko01200,ko01210,ko01230	pme1194	2'-Deoxycytidine	Nucleotides and derivatives	C00881	ko00240,ko01100,ko01232,ko02010	-0.840748	0.00452489	gene-meta
Smechr0601807	K16818	ko00564,ko00592,ko01100,ko01110	pme1194	2'-Deoxycytidine	Nucleotides and derivatives	C00881	ko00240,ko01100,ko01232,ko02010	0.802356	0.00925965	gene-meta
Smechr0602423	K01593	ko00350,ko00360,ko00380,ko00901,ko00950,ko00965,ko01100,ko01110	pme1194	2'-Deoxycytidine	Nucleotides and derivatives	C00881	ko00240,ko01100,ko01232,ko02010	0.815698	0.00735186	gene-meta
Smechr0602972	K05857	ko00562,ko01100,ko04070	pme1194	2'-Deoxycytidine	Nucleotides and derivatives	C00881	ko00240,ko01100,ko01232,ko02010	0.903265	0.000842381	gene-meta
Smechr0700661	K01602	ko00630,ko00710,ko01100,ko01110,ko01200	pme1194	2'-Deoxycytidine	Nucleotides and derivatives	C00881	ko00240,ko01100,ko01232,ko02010	0.928901	0.000294206	gene-meta
Smechr0701261	K00695	ko00500,ko01100,ko01110	pme1194	2'-Deoxycytidine	Nucleotides and derivatives	C00881	ko00240,ko01100,ko01232,ko02010	0.823307	0.0063936	gene-meta
Smechr0702331	K16055	ko00500,ko01100,ko01110	pme1194	2'-Deoxycytidine	Nucleotides and derivatives	C00881	ko00240,ko01100,ko01232,ko02010	0.861349	0.00284591	gene-meta
Smechr0800363	K00432	ko00480,ko00590,ko01100	pme1194	2'-Deoxycytidine	Nucleotides and derivatives	C00881	ko00240,ko01100,ko01232,ko02010	0.922612	0.000393333	gene-meta
Smechr0800541	K00975	ko00500,ko00520,ko01100,ko01110,ko01250	pme1194	2'-Deoxycytidine	Nucleotides and derivatives	C00881	ko00240,ko01100,ko01232,ko02010	0.803013	0.00915857	gene-meta
Smechr0801328	K00850	ko00010,ko00030,ko00051,ko00052,ko01100,ko01110,ko01200,ko01230,ko03018	pme1194	2'-Deoxycytidine	Nucleotides and derivatives	C00881	ko00240,ko01100,ko01232,ko02010	-0.815797	0.00733886	gene-meta
Smechr0900011	K01179	ko00500,ko01100	pme1194	2'-Deoxycytidine	Nucleotides and derivatives	C00881	ko00240,ko01100,ko01232,ko02010	0.840139	0.00458287	gene-meta
Smechr0900452	K13513	ko00561,ko00564,ko01100,ko01110	pme1194	2'-Deoxycytidine	Nucleotides and derivatives	C00881	ko00240,ko01100,ko01232,ko02010	0.861163	0.0028588	gene-meta
Smechr0900556	K01593	ko00350,ko00360,ko00380,ko00901,ko00950,ko00965,ko01100,ko01110	pme1194	2'-Deoxycytidine	Nucleotides and derivatives	C00881	ko00240,ko01100,ko01232,ko02010	0.879458	0.00177622	gene-meta
Smechr0901372	K00454	ko00591,ko00592,ko01100,ko01110	pme1194	2'-Deoxycytidine	Nucleotides and derivatives	C00881	ko00240,ko01100,ko01232,ko02010	0.816553	0.0072396	gene-meta
Smechr0902084	K01188	ko00460,ko00500,ko00999,ko01100,ko01110	pme1194	2'-Deoxycytidine	Nucleotides and derivatives	C00881	ko00240,ko01100,ko01232,ko02010	-0.842874	0.00432638	gene-meta
Smechr1000352	K01115	ko00564,ko00565,ko01100,ko01110,ko04144	pme1194	2'-Deoxycytidine	Nucleotides and derivatives	C00881	ko00240,ko01100,ko01232,ko02010	0.892741	0.00119638	gene-meta
Smechr1001315	K00083	ko00940,ko01100,ko01110	pme1194	2'-Deoxycytidine	Nucleotides and derivatives	C00881	ko00240,ko01100,ko01232,ko02010	0.844452	0.00418304	gene-meta
Smechr1001348	K01193	ko00052,ko00500,ko01100,ko01110	pme1194	2'-Deoxycytidine	Nucleotides and derivatives	C00881	ko00240,ko01100,ko01232,ko02010	0.853299	0.00343896	gene-meta
Smechr1001520	K01193	ko00052,ko00500,ko01100,ko01110	pme1194	2'-Deoxycytidine	Nucleotides and derivatives	C00881	ko00240,ko01100,ko01232,ko02010	0.818127	0.0070361	gene-meta
Smechr1001692	K01051	ko00040,ko01100	pme1194	2'-Deoxycytidine	Nucleotides and derivatives	C00881	ko00240,ko01100,ko01232,ko02010	0.820474	0.00673979	gene-meta
Smechr1001759	K00430	ko00940,ko01100,ko01110	pme1194	2'-Deoxycytidine	Nucleotides and derivatives	C00881	ko00240,ko01100,ko01232,ko02010	0.952326	7.43412e-05	gene-meta
Smechr1001804	K19355	ko00051,ko01100	pme1194	2'-Deoxycytidine	Nucleotides and derivatives	C00881	ko00240,ko01100,ko01232,ko02010	0.800675	0.00952133	gene-meta
Smechr1100157	K03860	ko00563,ko01100	pme1194	2'-Deoxycytidine	Nucleotides and derivatives	C00881	ko00240,ko01100,ko01232,ko02010	0.819581	0.00685151	gene-meta
Smechr1101640	K10256	ko01040,ko01100,ko01212	pme1194	2'-Deoxycytidine	Nucleotides and derivatives	C00881	ko00240,ko01100,ko01232,ko02010	0.856703	0.00317875	gene-meta
Smechr1201646	K01426	ko00330,ko00360,ko00380,ko01100	pme1194	2'-Deoxycytidine	Nucleotides and derivatives	C00881	ko00240,ko01100,ko01232,ko02010	0.809109	0.00825677	gene-meta
Smechr0101492	K01068	ko00062,ko01040,ko01100,ko01110	mws0668	Xanthosine	Nucleotides and derivatives	C01762	ko00230,ko00232,ko01100,ko01110,ko01232,ko02010	-0.875066	0.00200427	gene-meta
Smechr0401562	K24277	ko00996,ko01100,ko01110	mws0668	Xanthosine	Nucleotides and derivatives	C01762	ko00230,ko00232,ko01100,ko01110,ko01232,ko02010	-0.801313	0.00942139	gene-meta
Smechr1001759	K00430	ko00940,ko01100,ko01110	mws0668	Xanthosine	Nucleotides and derivatives	C01762	ko00230,ko00232,ko01100,ko01110,ko01232,ko02010	0.815421	0.00738844	gene-meta
Smechr0100287	K01723	ko00592,ko01100,ko01110	mws0001	L-Asparagine	Amino acids and derivatives	C00152	ko00250,ko00460,ko00970,ko01100,ko01110,ko01230	0.8497	0.0037296	gene-meta
Smechr0100715	K02639	ko00195,ko01100	mws0001	L-Asparagine	Amino acids and derivatives	C00152	ko00250,ko00460,ko00970,ko01100,ko01110,ko01230	0.813278	0.007676	gene-meta
Smechr0100984	K08726	ko00590,ko01100,ko04146	mws0001	L-Asparagine	Amino acids and derivatives	C00152	ko00250,ko00460,ko00970,ko01100,ko01110,ko01230	-0.815739	0.00734651	gene-meta
Smechr0101492	K01068	ko00062,ko01040,ko01100,ko01110	mws0001	L-Asparagine	Amino acids and derivatives	C00152	ko00250,ko00460,ko00970,ko01100,ko01110,ko01230	0.943922	0.000130135	gene-meta
Smechr0102340	K01006	ko00010,ko00620,ko00710,ko01100,ko01110,ko01200	mws0001	L-Asparagine	Amino acids and derivatives	C00152	ko00250,ko00460,ko00970,ko01100,ko01110,ko01230	0.847727	0.00389589	gene-meta
Smechr0200800	K15397	ko00062,ko01100,ko01110,ko04626	mws0001	L-Asparagine	Amino acids and derivatives	C00152	ko00250,ko00460,ko00970,ko01100,ko01110,ko01230	-0.880019	0.00174844	gene-meta
Smechr0201494	K01213	ko00040,ko01100	mws0001	L-Asparagine	Amino acids and derivatives	C00152	ko00250,ko00460,ko00970,ko01100,ko01110,ko01230	-0.841487	0.00445514	gene-meta
Smechr0300194	K05350	ko00460,ko00500,ko00999,ko01100,ko01110	mws0001	L-Asparagine	Amino acids and derivatives	C00152	ko00250,ko00460,ko00970,ko01100,ko01110,ko01230	-0.834644	0.00512915	gene-meta
Smechr0302485	K00695	ko00500,ko01100,ko01110	mws0001	L-Asparagine	Amino acids and derivatives	C00152	ko00250,ko00460,ko00970,ko01100,ko01110,ko01230	-0.811554	0.00791268	gene-meta
Smechr0302548	K07407	ko00052,ko00561,ko00600,ko00603,ko01100	mws0001	L-Asparagine	Amino acids and derivatives	C00152	ko00250,ko00460,ko00970,ko01100,ko01110,ko01230	-0.947084	0.000106545	gene-meta
Smechr0302640	K01728	ko00040,ko01100	mws0001	L-Asparagine	Amino acids and derivatives	C00152	ko00250,ko00460,ko00970,ko01100,ko01110,ko01230	-0.813043	0.00770799	gene-meta
Smechr0303638	K11517	ko00630,ko01100,ko01110,ko01200,ko04146	mws0001	L-Asparagine	Amino acids and derivatives	C00152	ko00250,ko00460,ko00970,ko01100,ko01110,ko01230	-0.911837	0.000614054	gene-meta
Smechr0401562	K24277	ko00996,ko01100,ko01110	mws0001	L-Asparagine	Amino acids and derivatives	C00152	ko00250,ko00460,ko00970,ko01100,ko01110,ko01230	0.840213	0.00457577	gene-meta
Smechr0500525	K08678	ko00520,ko01100,ko01250	mws0001	L-Asparagine	Amino acids and derivatives	C00152	ko00250,ko00460,ko00970,ko01100,ko01110,ko01230	-0.805962	0.00871449	gene-meta
Smechr0502617	K01251	ko00270,ko01100	mws0001	L-Asparagine	Amino acids and derivatives	C00152	ko00250,ko00460,ko00970,ko01100,ko01110,ko01230	-0.901364	0.000900048	gene-meta
Smechr0502788	K10256	ko01040,ko01100,ko01212	mws0001	L-Asparagine	Amino acids and derivatives	C00152	ko00250,ko00460,ko00970,ko01100,ko01110,ko01230	-0.827619	0.00589015	gene-meta
Smechr0601955	K15397	ko00062,ko01100,ko01110,ko04626	mws0001	L-Asparagine	Amino acids and derivatives	C00152	ko00250,ko00460,ko00970,ko01100,ko01110,ko01230	-0.846048	0.00404137	gene-meta
Smechr0602972	K05857	ko00562,ko01100,ko04070	mws0001	L-Asparagine	Amino acids and derivatives	C00152	ko00250,ko00460,ko00970,ko01100,ko01110,ko01230	-0.82951	0.00567823	gene-meta
Smechr0700661	K01602	ko00630,ko00710,ko01100,ko01110,ko01200	mws0001	L-Asparagine	Amino acids and derivatives	C00152	ko00250,ko00460,ko00970,ko01100,ko01110,ko01230	-0.906346	0.000754495	gene-meta
Smechr0702700	K09841	ko00906,ko01100,ko01110	mws0001	L-Asparagine	Amino acids and derivatives	C00152	ko00250,ko00460,ko00970,ko01100,ko01110,ko01230	0.911724	0.000616748	gene-meta
Smechr0800363	K00432	ko00480,ko00590,ko01100	mws0001	L-Asparagine	Amino acids and derivatives	C00152	ko00250,ko00460,ko00970,ko01100,ko01110,ko01230	-0.895267	0.00110346	gene-meta
Smechr0902477	K01689	ko00010,ko01100,ko01110,ko01200,ko01230,ko03018	mws0001	L-Asparagine	Amino acids and derivatives	C00152	ko00250,ko00460,ko00970,ko01100,ko01110,ko01230	-0.86251	0.00276669	gene-meta
Smechr1000352	K01115	ko00564,ko00565,ko01100,ko01110,ko04144	mws0001	L-Asparagine	Amino acids and derivatives	C00152	ko00250,ko00460,ko00970,ko01100,ko01110,ko01230	-0.822338	0.00651058	gene-meta
Smechr1000642	K03541	ko00195,ko01100	mws0001	L-Asparagine	Amino acids and derivatives	C00152	ko00250,ko00460,ko00970,ko01100,ko01110,ko01230	0.93307	0.000239111	gene-meta
Smechr1001759	K00430	ko00940,ko01100,ko01110	mws0001	L-Asparagine	Amino acids and derivatives	C00152	ko00250,ko00460,ko00970,ko01100,ko01110,ko01230	-0.91673	0.000505304	gene-meta
Smechr1002042	K15397	ko00062,ko01100,ko01110,ko04626	mws0001	L-Asparagine	Amino acids and derivatives	C00152	ko00250,ko00460,ko00970,ko01100,ko01110,ko01230	-0.881538	0.00167479	gene-meta
SmeSca00330	K16818	ko00564,ko00592,ko01100,ko01110	mws0874	3'-Adenylic Acid	Nucleotides and derivatives	C01367	ko00230,ko01100	0.889904	0.00130712	gene-meta
Smechr0100679	K13513	ko00561,ko00564,ko01100,ko01110	mws0874	3'-Adenylic Acid	Nucleotides and derivatives	C01367	ko00230,ko01100	0.877071	0.00189781	gene-meta
Smechr0100979	K01051	ko00040,ko01100	mws0874	3'-Adenylic Acid	Nucleotides and derivatives	C01367	ko00230,ko01100	0.881887	0.00165814	gene-meta
Smechr0101492	K01068	ko00062,ko01040,ko01100,ko01110	mws0874	3'-Adenylic Acid	Nucleotides and derivatives	C01367	ko00230,ko01100	-0.879893	0.00175466	gene-meta
Smechr0102176	K01213	ko00040,ko01100	mws0874	3'-Adenylic Acid	Nucleotides and derivatives	C01367	ko00230,ko01100	0.877311	0.00188531	gene-meta
Smechr0200800	K15397	ko00062,ko01100,ko01110,ko04626	mws0874	3'-Adenylic Acid	Nucleotides and derivatives	C01367	ko00230,ko01100	0.891507	0.00124373	gene-meta
Smechr0202350	K15397	ko00062,ko01100,ko01110,ko04626	mws0874	3'-Adenylic Acid	Nucleotides and derivatives	C01367	ko00230,ko01100	0.85444	0.00335015	gene-meta
Smechr0302387	K00913	ko00562,ko01100,ko04070	mws0874	3'-Adenylic Acid	Nucleotides and derivatives	C01367	ko00230,ko01100	0.889202	0.00133556	gene-meta
Smechr0302548	K07407	ko00052,ko00561,ko00600,ko00603,ko01100	mws0874	3'-Adenylic Acid	Nucleotides and derivatives	C01367	ko00230,ko01100	0.916764	0.000504599	gene-meta
Smechr0302640	K01728	ko00040,ko01100	mws0874	3'-Adenylic Acid	Nucleotides and derivatives	C01367	ko00230,ko01100	0.866089	0.00253195	gene-meta
Smechr0303638	K11517	ko00630,ko01100,ko01110,ko01200,ko04146	mws0874	3'-Adenylic Acid	Nucleotides and derivatives	C01367	ko00230,ko01100	0.890716	0.00127471	gene-meta
Smechr0401716	K09841	ko00906,ko01100,ko01110	mws0874	3'-Adenylic Acid	Nucleotides and derivatives	C01367	ko00230,ko01100	-0.949867	8.84341e-05	gene-meta
Smechr0602568	K01555	ko00350,ko01100	mws0874	3'-Adenylic Acid	Nucleotides and derivatives	C01367	ko00230,ko01100	0.802868	0.00918083	gene-meta
Smechr0700661	K01602	ko00630,ko00710,ko01100,ko01110,ko01200	mws0874	3'-Adenylic Acid	Nucleotides and derivatives	C01367	ko00230,ko01100	0.907441	0.000724862	gene-meta
Smechr0701261	K00695	ko00500,ko01100,ko01110	mws0874	3'-Adenylic Acid	Nucleotides and derivatives	C01367	ko00230,ko01100	0.808957	0.00827846	gene-meta
Smechr0701565	K02717	ko00195,ko01100	mws0874	3'-Adenylic Acid	Nucleotides and derivatives	C01367	ko00230,ko01100	-0.817768	0.00708218	gene-meta
Smechr0701706	K02641	ko00195,ko01100	mws0874	3'-Adenylic Acid	Nucleotides and derivatives	C01367	ko00230,ko01100	0.931266	0.000261965	gene-meta
Smechr0702331	K16055	ko00500,ko01100,ko01110	mws0874	3'-Adenylic Acid	Nucleotides and derivatives	C01367	ko00230,ko01100	0.820292	0.00676243	gene-meta
Smechr0800363	K00432	ko00480,ko00590,ko01100	mws0874	3'-Adenylic Acid	Nucleotides and derivatives	C01367	ko00230,ko01100	0.896352	0.00106513	gene-meta
Smechr0900011	K01179	ko00500,ko01100	mws0874	3'-Adenylic Acid	Nucleotides and derivatives	C01367	ko00230,ko01100	0.896073	0.00107491	gene-meta
Smechr0900048	K01674	ko00910,ko01100	mws0874	3'-Adenylic Acid	Nucleotides and derivatives	C01367	ko00230,ko01100	0.858209	0.00306807	gene-meta
Smechr0900452	K13513	ko00561,ko00564,ko01100,ko01110	mws0874	3'-Adenylic Acid	Nucleotides and derivatives	C01367	ko00230,ko01100	0.832891	0.00531231	gene-meta
Smechr0900556	K01593	ko00350,ko00360,ko00380,ko00901,ko00950,ko00965,ko01100,ko01110	mws0874	3'-Adenylic Acid	Nucleotides and derivatives	C01367	ko00230,ko01100	0.905422	0.00078015	gene-meta
Smechr0902065	K00799	ko00480,ko01100	mws0874	3'-Adenylic Acid	Nucleotides and derivatives	C01367	ko00230,ko01100	0.817053	0.00717454	gene-meta
Smechr0902084	K01188	ko00460,ko00500,ko00999,ko01100,ko01110	mws0874	3'-Adenylic Acid	Nucleotides and derivatives	C01367	ko00230,ko01100	-0.835155	0.00507653	gene-meta
Smechr1000352	K01115	ko00564,ko00565,ko01100,ko01110,ko04144	mws0874	3'-Adenylic Acid	Nucleotides and derivatives	C01367	ko00230,ko01100	0.819143	0.00690673	gene-meta
Smechr1000653	K19891	ko00500,ko01100	mws0874	3'-Adenylic Acid	Nucleotides and derivatives	C01367	ko00230,ko01100	0.857391	0.00312786	gene-meta
Smechr1001520	K01193	ko00052,ko00500,ko01100,ko01110	mws0874	3'-Adenylic Acid	Nucleotides and derivatives	C01367	ko00230,ko01100	0.83099	0.00551602	gene-meta
Smechr1001759	K00430	ko00940,ko01100,ko01110	mws0874	3'-Adenylic Acid	Nucleotides and derivatives	C01367	ko00230,ko01100	0.906067	0.000762176	gene-meta
Smechr1100157	K03860	ko00563,ko01100	mws0874	3'-Adenylic Acid	Nucleotides and derivatives	C01367	ko00230,ko01100	0.819247	0.00689355	gene-meta
Smechr1101640	K10256	ko01040,ko01100,ko01212	mws0874	3'-Adenylic Acid	Nucleotides and derivatives	C01367	ko00230,ko01100	0.826439	0.0060252	gene-meta
Smechr1201646	K01426	ko00330,ko00360,ko00380,ko01100	mws0874	3'-Adenylic Acid	Nucleotides and derivatives	C01367	ko00230,ko01100	0.91863	0.000466985	gene-meta
novel.7463	K02112	ko00190,ko00195,ko01100	mws0874	3'-Adenylic Acid	Nucleotides and derivatives	C01367	ko00230,ko01100	0.815585	0.00736678	gene-meta
novel.7665	K02112	ko00190,ko00195,ko01100	mws0874	3'-Adenylic Acid	Nucleotides and derivatives	C01367	ko00230,ko01100	0.805838	0.00873274	gene-meta
SmeSca00203	K05579	ko00190,ko01100	MWS0811	L-Pipecolic Acid	Organic acids	C00408	ko00310,ko00960,ko01100,ko01110	-0.942468	0.000142126	gene-meta
Smechr0100715	K02639	ko00195,ko01100	MWS0811	L-Pipecolic Acid	Organic acids	C00408	ko00310,ko00960,ko01100,ko01110	0.898481	0.000992636	gene-meta
Smechr0201289	K00679	ko00561,ko01100	MWS0811	L-Pipecolic Acid	Organic acids	C00408	ko00310,ko00960,ko01100,ko01110	-0.883798	0.00156919	gene-meta
Smechr0202332	K18819	ko00052,ko01100	MWS0811	L-Pipecolic Acid	Organic acids	C00408	ko00310,ko00960,ko01100,ko01110	-0.949093	9.32311e-05	gene-meta
Smechr0202685	K16818	ko00564,ko00592,ko01100,ko01110	MWS0811	L-Pipecolic Acid	Organic acids	C00408	ko00310,ko00960,ko01100,ko01110	-0.853528	0.00342105	gene-meta
Smechr0502091	K22328	ko00360,ko01100	MWS0811	L-Pipecolic Acid	Organic acids	C00408	ko00310,ko00960,ko01100,ko01110	-0.849865	0.00371595	gene-meta
Smechr0601955	K15397	ko00062,ko01100,ko01110,ko04626	MWS0811	L-Pipecolic Acid	Organic acids	C00408	ko00310,ko00960,ko01100,ko01110	-0.859108	0.00300335	gene-meta
Smechr0701042	K13606	ko00860,ko01100,ko01110	MWS0811	L-Pipecolic Acid	Organic acids	C00408	ko00310,ko00960,ko01100,ko01110	-0.831362	0.00547579	gene-meta
Smechr0701825	K05933	ko00270,ko01100,ko01110	MWS0811	L-Pipecolic Acid	Organic acids	C00408	ko00310,ko00960,ko01100,ko01110	-0.8962	0.00107046	gene-meta
Smechr0702283	K09840	ko00906,ko01100,ko01110	MWS0811	L-Pipecolic Acid	Organic acids	C00408	ko00310,ko00960,ko01100,ko01110	-0.910396	0.000648989	gene-meta
Smechr0702700	K09841	ko00906,ko01100,ko01110	MWS0811	L-Pipecolic Acid	Organic acids	C00408	ko00310,ko00960,ko01100,ko01110	0.869636	0.00231327	gene-meta
Smechr0802413	K20772	ko00270,ko01100,ko01110,ko04016	MWS0811	L-Pipecolic Acid	Organic acids	C00408	ko00310,ko00960,ko01100,ko01110	-0.888991	0.0013442	gene-meta
Smechr0902477	K01689	ko00010,ko01100,ko01110,ko01200,ko01230,ko03018	MWS0811	L-Pipecolic Acid	Organic acids	C00408	ko00310,ko00960,ko01100,ko01110	-0.907213	0.000730972	gene-meta
Smechr1000163	K02201	ko00770,ko01100,ko01240	MWS0811	L-Pipecolic Acid	Organic acids	C00408	ko00310,ko00960,ko01100,ko01110	-0.867554	0.00243995	gene-meta
Smechr1000642	K03541	ko00195,ko01100	MWS0811	L-Pipecolic Acid	Organic acids	C00408	ko00310,ko00960,ko01100,ko01110	0.845427	0.00409611	gene-meta
novel.7362	K00412	ko00190,ko01100	MWS0811	L-Pipecolic Acid	Organic acids	C00408	ko00310,ko00960,ko01100,ko01110	-0.851079	0.00361634	gene-meta
novel.7376	K01601	ko00630,ko00710,ko01100,ko01110,ko01200	MWS0811	L-Pipecolic Acid	Organic acids	C00408	ko00310,ko00960,ko01100,ko01110	-0.908778	0.000689794	gene-meta
SmeSca00330	K16818	ko00564,ko00592,ko01100,ko01110	mws0248	Uridine	Nucleotides and derivatives	C00299	ko00240,ko01100,ko01232,ko02010	0.834382	0.00515627	gene-meta
Smechr0101492	K01068	ko00062,ko01040,ko01100,ko01110	mws0248	Uridine	Nucleotides and derivatives	C00299	ko00240,ko01100,ko01232,ko02010	-0.95654	5.39974e-05	gene-meta
Smechr0102340	K01006	ko00010,ko00620,ko00710,ko01100,ko01110,ko01200	mws0248	Uridine	Nucleotides and derivatives	C00299	ko00240,ko01100,ko01232,ko02010	-0.889104	0.00133959	gene-meta
Smechr0200800	K15397	ko00062,ko01100,ko01110,ko04626	mws0248	Uridine	Nucleotides and derivatives	C00299	ko00240,ko01100,ko01232,ko02010	0.912718	0.000593384	gene-meta
Smechr0201494	K01213	ko00040,ko01100	mws0248	Uridine	Nucleotides and derivatives	C00299	ko00240,ko01100,ko01232,ko02010	0.835011	0.00509137	gene-meta
Smechr0300194	K05350	ko00460,ko00500,ko00999,ko01100,ko01110	mws0248	Uridine	Nucleotides and derivatives	C00299	ko00240,ko01100,ko01232,ko02010	0.81754	0.00711153	gene-meta
Smechr0302458	K14379	ko00740,ko01100	mws0248	Uridine	Nucleotides and derivatives	C00299	ko00240,ko01100,ko01232,ko02010	0.86449	0.00263502	gene-meta
Smechr0302485	K00695	ko00500,ko01100,ko01110	mws0248	Uridine	Nucleotides and derivatives	C00299	ko00240,ko01100,ko01232,ko02010	0.820905	0.00668627	gene-meta
Smechr0302548	K07407	ko00052,ko00561,ko00600,ko00603,ko01100	mws0248	Uridine	Nucleotides and derivatives	C00299	ko00240,ko01100,ko01232,ko02010	0.913196	0.000582356	gene-meta
Smechr0303638	K11517	ko00630,ko01100,ko01110,ko01200,ko04146	mws0248	Uridine	Nucleotides and derivatives	C00299	ko00240,ko01100,ko01232,ko02010	0.883695	0.00157389	gene-meta
Smechr0401562	K24277	ko00996,ko01100,ko01110	mws0248	Uridine	Nucleotides and derivatives	C00299	ko00240,ko01100,ko01232,ko02010	-0.807327	0.00851394	gene-meta
Smechr0500525	K08678	ko00520,ko01100,ko01250	mws0248	Uridine	Nucleotides and derivatives	C00299	ko00240,ko01100,ko01232,ko02010	0.885749	0.00148182	gene-meta
Smechr0502617	K01251	ko00270,ko01100	mws0248	Uridine	Nucleotides and derivatives	C00299	ko00240,ko01100,ko01232,ko02010	0.928165	0.000304779	gene-meta
Smechr0601807	K16818	ko00564,ko00592,ko01100,ko01110	mws0248	Uridine	Nucleotides and derivatives	C00299	ko00240,ko01100,ko01232,ko02010	0.830191	0.00560316	gene-meta
Smechr0602972	K05857	ko00562,ko01100,ko04070	mws0248	Uridine	Nucleotides and derivatives	C00299	ko00240,ko01100,ko01232,ko02010	0.84791	0.00388029	gene-meta
Smechr0700661	K01602	ko00630,ko00710,ko01100,ko01110,ko01200	mws0248	Uridine	Nucleotides and derivatives	C00299	ko00240,ko01100,ko01232,ko02010	0.918194	0.000475577	gene-meta
Smechr0702700	K09841	ko00906,ko01100,ko01110	mws0248	Uridine	Nucleotides and derivatives	C00299	ko00240,ko01100,ko01232,ko02010	-0.851102	0.0036145	gene-meta
Smechr0800363	K00432	ko00480,ko00590,ko01100	mws0248	Uridine	Nucleotides and derivatives	C00299	ko00240,ko01100,ko01232,ko02010	0.906315	0.000755351	gene-meta
Smechr0902477	K01689	ko00010,ko01100,ko01110,ko01200,ko01230,ko03018	mws0248	Uridine	Nucleotides and derivatives	C00299	ko00240,ko01100,ko01232,ko02010	0.831493	0.00546162	gene-meta
Smechr1000642	K03541	ko00195,ko01100	mws0248	Uridine	Nucleotides and derivatives	C00299	ko00240,ko01100,ko01232,ko02010	-0.885486	0.00149337	gene-meta
Smechr1001759	K00430	ko00940,ko01100,ko01110	mws0248	Uridine	Nucleotides and derivatives	C00299	ko00240,ko01100,ko01232,ko02010	0.911675	0.000617929	gene-meta
Smechr1001804	K19355	ko00051,ko01100	mws0248	Uridine	Nucleotides and derivatives	C00299	ko00240,ko01100,ko01232,ko02010	0.868439	0.00238552	gene-meta
Smechr1002042	K15397	ko00062,ko01100,ko01110,ko04626	mws0248	Uridine	Nucleotides and derivatives	C00299	ko00240,ko01100,ko01232,ko02010	0.836335	0.00495649	gene-meta
Smechr1201568	K05282	ko00904,ko01100,ko01110	mws0248	Uridine	Nucleotides and derivatives	C00299	ko00240,ko01100,ko01232,ko02010	-0.8395	0.0046442	gene-meta
SmeSca00203	K05579	ko00190,ko01100	pma3101	Nicotinate D-ribonucleoside	Others	C05841	ko00760,ko01100	0.851653	0.00356987	gene-meta
SmeSca00897	K02108	ko00190,ko00195,ko01100	pma3101	Nicotinate D-ribonucleoside	Others	C05841	ko00760,ko01100	0.886188	0.00146264	gene-meta
Smechr0100287	K01723	ko00592,ko01100,ko01110	pma3101	Nicotinate D-ribonucleoside	Others	C05841	ko00760,ko01100	-0.838967	0.0046958	gene-meta
Smechr0101492	K01068	ko00062,ko01040,ko01100,ko01110	pma3101	Nicotinate D-ribonucleoside	Others	C05841	ko00760,ko01100	-0.88996	0.00130486	gene-meta
Smechr0200800	K15397	ko00062,ko01100,ko01110,ko04626	pma3101	Nicotinate D-ribonucleoside	Others	C05841	ko00760,ko01100	0.838348	0.00475625	gene-meta
Smechr0302458	K14379	ko00740,ko01100	pma3101	Nicotinate D-ribonucleoside	Others	C05841	ko00760,ko01100	0.849766	0.00372412	gene-meta
Smechr0302548	K07407	ko00052,ko00561,ko00600,ko00603,ko01100	pma3101	Nicotinate D-ribonucleoside	Others	C05841	ko00760,ko01100	0.828577	0.00578219	gene-meta
Smechr0303638	K11517	ko00630,ko01100,ko01110,ko01200,ko04146	pma3101	Nicotinate D-ribonucleoside	Others	C05841	ko00760,ko01100	0.956313	5.49771e-05	gene-meta
Smechr0401562	K24277	ko00996,ko01100,ko01110	pma3101	Nicotinate D-ribonucleoside	Others	C05841	ko00760,ko01100	-0.812464	0.00778715	gene-meta
Smechr0502617	K01251	ko00270,ko01100	pma3101	Nicotinate D-ribonucleoside	Others	C05841	ko00760,ko01100	0.901116	0.000907744	gene-meta
Smechr0700661	K01602	ko00630,ko00710,ko01100,ko01110,ko01200	pma3101	Nicotinate D-ribonucleoside	Others	C05841	ko00760,ko01100	0.864717	0.00262024	gene-meta
Smechr0702700	K09841	ko00906,ko01100,ko01110	pma3101	Nicotinate D-ribonucleoside	Others	C05841	ko00760,ko01100	-0.90978	0.000664313	gene-meta
Smechr0800363	K00432	ko00480,ko00590,ko01100	pma3101	Nicotinate D-ribonucleoside	Others	C05841	ko00760,ko01100	0.823764	0.00633892	gene-meta
Smechr0902477	K01689	ko00010,ko01100,ko01110,ko01200,ko01230,ko03018	pma3101	Nicotinate D-ribonucleoside	Others	C05841	ko00760,ko01100	0.827799	0.0058698	gene-meta
Smechr1000642	K03541	ko00195,ko01100	pma3101	Nicotinate D-ribonucleoside	Others	C05841	ko00760,ko01100	-0.911557	0.000620749	gene-meta
Smechr1001804	K19355	ko00051,ko01100	pma3101	Nicotinate D-ribonucleoside	Others	C05841	ko00760,ko01100	0.822864	0.00644691	gene-meta
Smechr1201568	K05282	ko00904,ko01100,ko01110	pma3101	Nicotinate D-ribonucleoside	Others	C05841	ko00760,ko01100	-0.82611	0.00606316	gene-meta
novel.7362	K00412	ko00190,ko01100	pma3101	Nicotinate D-ribonucleoside	Others	C05841	ko00760,ko01100	0.816481	0.00724902	gene-meta
novel.7376	K01601	ko00630,ko00710,ko01100,ko01110,ko01200	pma3101	Nicotinate D-ribonucleoside	Others	C05841	ko00760,ko01100	0.914519	0.000552611	gene-meta
SmeSca00330	K16818	ko00564,ko00592,ko01100,ko01110	pme2287	Thiamine pyrophosphate	Others	C00068	ko00010,ko00020,ko00280,ko00620,ko00640,ko00730,ko01100,ko01240	-0.909129	0.000680802	gene-meta
Smechr0100679	K13513	ko00561,ko00564,ko01100,ko01110	pme2287	Thiamine pyrophosphate	Others	C00068	ko00010,ko00020,ko00280,ko00620,ko00640,ko00730,ko01100,ko01240	-0.904808	0.000797528	gene-meta
Smechr0100979	K01051	ko00040,ko01100	pme2287	Thiamine pyrophosphate	Others	C00068	ko00010,ko00020,ko00280,ko00620,ko00640,ko00730,ko01100,ko01240	-0.848477	0.00383214	gene-meta
Smechr0100984	K08726	ko00590,ko01100,ko04146	pme2287	Thiamine pyrophosphate	Others	C00068	ko00010,ko00020,ko00280,ko00620,ko00640,ko00730,ko01100,ko01240	-0.809663	0.00817791	gene-meta
Smechr0101492	K01068	ko00062,ko01040,ko01100,ko01110	pme2287	Thiamine pyrophosphate	Others	C00068	ko00010,ko00020,ko00280,ko00620,ko00640,ko00730,ko01100,ko01240	0.950821	8.27605e-05	gene-meta
Smechr0102176	K01213	ko00040,ko01100	pme2287	Thiamine pyrophosphate	Others	C00068	ko00010,ko00020,ko00280,ko00620,ko00640,ko00730,ko01100,ko01240	-0.818067	0.00704375	gene-meta
Smechr0103909	K00423	ko00053,ko01100	pme2287	Thiamine pyrophosphate	Others	C00068	ko00010,ko00020,ko00280,ko00620,ko00640,ko00730,ko01100,ko01240	-0.884381	0.0015427	gene-meta
Smechr0200800	K15397	ko00062,ko01100,ko01110,ko04626	pme2287	Thiamine pyrophosphate	Others	C00068	ko00010,ko00020,ko00280,ko00620,ko00640,ko00730,ko01100,ko01240	-0.916223	0.000515888	gene-meta
Smechr0202350	K15397	ko00062,ko01100,ko01110,ko04626	pme2287	Thiamine pyrophosphate	Others	C00068	ko00010,ko00020,ko00280,ko00620,ko00640,ko00730,ko01100,ko01240	-0.877153	0.00189352	gene-meta
Smechr0202402	K13789	ko00900,ko01100,ko01110	pme2287	Thiamine pyrophosphate	Others	C00068	ko00010,ko00020,ko00280,ko00620,ko00640,ko00730,ko01100,ko01240	-0.870389	0.00226854	gene-meta
Smechr0302548	K07407	ko00052,ko00561,ko00600,ko00603,ko01100	pme2287	Thiamine pyrophosphate	Others	C00068	ko00010,ko00020,ko00280,ko00620,ko00640,ko00730,ko01100,ko01240	-0.86782	0.0024235	gene-meta
Smechr0302640	K01728	ko00040,ko01100	pme2287	Thiamine pyrophosphate	Others	C00068	ko00010,ko00020,ko00280,ko00620,ko00640,ko00730,ko01100,ko01240	-0.871202	0.00222099	gene-meta
Smechr0303638	K11517	ko00630,ko01100,ko01110,ko01200,ko04146	pme2287	Thiamine pyrophosphate	Others	C00068	ko00010,ko00020,ko00280,ko00620,ko00640,ko00730,ko01100,ko01240	-0.882942	0.00160862	gene-meta
Smechr0401562	K24277	ko00996,ko01100,ko01110	pme2287	Thiamine pyrophosphate	Others	C00068	ko00010,ko00020,ko00280,ko00620,ko00640,ko00730,ko01100,ko01240	0.817863	0.00706992	gene-meta
Smechr0401716	K09841	ko00906,ko01100,ko01110	pme2287	Thiamine pyrophosphate	Others	C00068	ko00010,ko00020,ko00280,ko00620,ko00640,ko00730,ko01100,ko01240	0.851718	0.00356465	gene-meta
Smechr0501915	K03935	ko00190,ko01100	pme2287	Thiamine pyrophosphate	Others	C00068	ko00010,ko00020,ko00280,ko00620,ko00640,ko00730,ko01100,ko01240	-0.807034	0.00855668	gene-meta
Smechr0502617	K01251	ko00270,ko01100	pme2287	Thiamine pyrophosphate	Others	C00068	ko00010,ko00020,ko00280,ko00620,ko00640,ko00730,ko01100,ko01240	-0.867588	0.00243785	gene-meta
Smechr0600785	K03879	ko00190,ko01100	pme2287	Thiamine pyrophosphate	Others	C00068	ko00010,ko00020,ko00280,ko00620,ko00640,ko00730,ko01100,ko01240	-0.803108	0.00914402	gene-meta
Smechr0602568	K01555	ko00350,ko01100	pme2287	Thiamine pyrophosphate	Others	C00068	ko00010,ko00020,ko00280,ko00620,ko00640,ko00730,ko01100,ko01240	-0.819524	0.00685862	gene-meta
Smechr0602972	K05857	ko00562,ko01100,ko04070	pme2287	Thiamine pyrophosphate	Others	C00068	ko00010,ko00020,ko00280,ko00620,ko00640,ko00730,ko01100,ko01240	-0.912444	0.000599752	gene-meta
Smechr0700661	K01602	ko00630,ko00710,ko01100,ko01110,ko01200	pme2287	Thiamine pyrophosphate	Others	C00068	ko00010,ko00020,ko00280,ko00620,ko00640,ko00730,ko01100,ko01240	-0.863902	0.00267368	gene-meta
Smechr0701261	K00695	ko00500,ko01100,ko01110	pme2287	Thiamine pyrophosphate	Others	C00068	ko00010,ko00020,ko00280,ko00620,ko00640,ko00730,ko01100,ko01240	-0.809256	0.00823581	gene-meta
Smechr0702331	K16055	ko00500,ko01100,ko01110	pme2287	Thiamine pyrophosphate	Others	C00068	ko00010,ko00020,ko00280,ko00620,ko00640,ko00730,ko01100,ko01240	-0.837027	0.00488707	gene-meta
Smechr0800363	K00432	ko00480,ko00590,ko01100	pme2287	Thiamine pyrophosphate	Others	C00068	ko00010,ko00020,ko00280,ko00620,ko00640,ko00730,ko01100,ko01240	-0.838177	0.00477304	gene-meta
Smechr0800541	K00975	ko00500,ko00520,ko01100,ko01110,ko01250	pme2287	Thiamine pyrophosphate	Others	C00068	ko00010,ko00020,ko00280,ko00620,ko00640,ko00730,ko01100,ko01240	-0.8407	0.00452945	gene-meta
Smechr0801328	K00850	ko00010,ko00030,ko00051,ko00052,ko01100,ko01110,ko01200,ko01230,ko03018	pme2287	Thiamine pyrophosphate	Others	C00068	ko00010,ko00020,ko00280,ko00620,ko00640,ko00730,ko01100,ko01240	0.87991	0.00175381	gene-meta
Smechr0900452	K13513	ko00561,ko00564,ko01100,ko01110	pme2287	Thiamine pyrophosphate	Others	C00068	ko00010,ko00020,ko00280,ko00620,ko00640,ko00730,ko01100,ko01240	-0.842554	0.00435589	gene-meta
Smechr0900556	K01593	ko00350,ko00360,ko00380,ko00901,ko00950,ko00965,ko01100,ko01110	pme2287	Thiamine pyrophosphate	Others	C00068	ko00010,ko00020,ko00280,ko00620,ko00640,ko00730,ko01100,ko01240	-0.86267	0.00275586	gene-meta
Smechr0902084	K01188	ko00460,ko00500,ko00999,ko01100,ko01110	pme2287	Thiamine pyrophosphate	Others	C00068	ko00010,ko00020,ko00280,ko00620,ko00640,ko00730,ko01100,ko01240	0.837637	0.00482639	gene-meta
Smechr1000352	K01115	ko00564,ko00565,ko01100,ko01110,ko04144	pme2287	Thiamine pyrophosphate	Others	C00068	ko00010,ko00020,ko00280,ko00620,ko00640,ko00730,ko01100,ko01240	-0.830455	0.00557426	gene-meta
Smechr1000653	K19891	ko00500,ko01100	pme2287	Thiamine pyrophosphate	Others	C00068	ko00010,ko00020,ko00280,ko00620,ko00640,ko00730,ko01100,ko01240	-0.83079	0.00553772	gene-meta
Smechr1001348	K01193	ko00052,ko00500,ko01100,ko01110	pme2287	Thiamine pyrophosphate	Others	C00068	ko00010,ko00020,ko00280,ko00620,ko00640,ko00730,ko01100,ko01240	-0.854724	0.00332831	gene-meta
Smechr1001520	K01193	ko00052,ko00500,ko01100,ko01110	pme2287	Thiamine pyrophosphate	Others	C00068	ko00010,ko00020,ko00280,ko00620,ko00640,ko00730,ko01100,ko01240	-0.838111	0.00477954	gene-meta
Smechr1001692	K01051	ko00040,ko01100	pme2287	Thiamine pyrophosphate	Others	C00068	ko00010,ko00020,ko00280,ko00620,ko00640,ko00730,ko01100,ko01240	-0.895112	0.00110903	gene-meta
Smechr1001759	K00430	ko00940,ko01100,ko01110	pme2287	Thiamine pyrophosphate	Others	C00068	ko00010,ko00020,ko00280,ko00620,ko00640,ko00730,ko01100,ko01240	-0.904171	0.000815843	gene-meta
Smechr1002827	K01193	ko00052,ko00500,ko01100,ko01110	pme2287	Thiamine pyrophosphate	Others	C00068	ko00010,ko00020,ko00280,ko00620,ko00640,ko00730,ko01100,ko01240	-0.843454	0.00427336	gene-meta
novel.7308	K02112	ko00190,ko00195,ko01100	pme2287	Thiamine pyrophosphate	Others	C00068	ko00010,ko00020,ko00280,ko00620,ko00640,ko00730,ko01100,ko01240	-0.808354	0.00836497	gene-meta
novel.7665	K02112	ko00190,ko00195,ko01100	pme2287	Thiamine pyrophosphate	Others	C00068	ko00010,ko00020,ko00280,ko00620,ko00640,ko00730,ko01100,ko01240	-0.827351	0.00592067	gene-meta
novel.7827	K00337	ko00190,ko01100	pme2287	Thiamine pyrophosphate	Others	C00068	ko00010,ko00020,ko00280,ko00620,ko00640,ko00730,ko01100,ko01240	-0.811897	0.00786514	gene-meta
Smechr0500525	K08678	ko00520,ko01100,ko01250	pme0490	Nicotinic acid (Vitamin B3)	Others	C00253	ko00760,ko00960,ko01100,ko01110,ko01240	0.848378	0.00384045	gene-meta
Smechr0602693	K19891	ko00500,ko01100	pme0490	Nicotinic acid (Vitamin B3)	Others	C00253	ko00760,ko00960,ko01100,ko01110,ko01240	0.853298	0.00343906	gene-meta
Smechr0900561	K01593	ko00350,ko00360,ko00380,ko00901,ko00950,ko00965,ko01100,ko01110	pme0490	Nicotinic acid (Vitamin B3)	Others	C00253	ko00760,ko00960,ko01100,ko01110,ko01240	-0.849243	0.00376771	gene-meta
Smechr1001804	K19355	ko00051,ko01100	pme0490	Nicotinic acid (Vitamin B3)	Others	C00253	ko00760,ko00960,ko01100,ko01110,ko01240	0.822526	0.00648775	gene-meta
Smechr1100028	K19892	ko00500,ko01100	pme0490	Nicotinic acid (Vitamin B3)	Others	C00253	ko00760,ko00960,ko01100,ko01110,ko01240	0.840763	0.00452347	gene-meta
SmeSca00203	K05579	ko00190,ko01100	pmb2507	2-Deoxyribose-1-phosphate	Nucleotides and derivatives	C00672	ko00030,ko00240,ko01100	0.887627	0.00140095	gene-meta
SmeSca00897	K02108	ko00190,ko00195,ko01100	pmb2507	2-Deoxyribose-1-phosphate	Nucleotides and derivatives	C00672	ko00030,ko00240,ko01100	0.91574	0.000526134	gene-meta
Smechr0101492	K01068	ko00062,ko01040,ko01100,ko01110	pmb2507	2-Deoxyribose-1-phosphate	Nucleotides and derivatives	C00672	ko00030,ko00240,ko01100	-0.82579	0.00610028	gene-meta
Smechr0303638	K11517	ko00630,ko01100,ko01110,ko01200,ko04146	pmb2507	2-Deoxyribose-1-phosphate	Nucleotides and derivatives	C00672	ko00030,ko00240,ko01100	0.880266	0.00173631	gene-meta
Smechr0401562	K24277	ko00996,ko01100,ko01110	pmb2507	2-Deoxyribose-1-phosphate	Nucleotides and derivatives	C00672	ko00030,ko00240,ko01100	-0.808018	0.00841359	gene-meta
Smechr0502617	K01251	ko00270,ko01100	pmb2507	2-Deoxyribose-1-phosphate	Nucleotides and derivatives	C00672	ko00030,ko00240,ko01100	0.815439	0.00738608	gene-meta
Smechr0702700	K09841	ko00906,ko01100,ko01110	pmb2507	2-Deoxyribose-1-phosphate	Nucleotides and derivatives	C00672	ko00030,ko00240,ko01100	-0.837821	0.00480817	gene-meta
Smechr1000642	K03541	ko00195,ko01100	pmb2507	2-Deoxyribose-1-phosphate	Nucleotides and derivatives	C00672	ko00030,ko00240,ko01100	-0.821769	0.00657997	gene-meta
Smechr1201568	K05282	ko00904,ko01100,ko01110	pmb2507	2-Deoxyribose-1-phosphate	Nucleotides and derivatives	C00672	ko00030,ko00240,ko01100	-0.81542	0.0073886	gene-meta
novel.7362	K00412	ko00190,ko01100	pmb2507	2-Deoxyribose-1-phosphate	Nucleotides and derivatives	C00672	ko00030,ko00240,ko01100	0.848069	0.00386673	gene-meta
novel.7376	K01601	ko00630,ko00710,ko01100,ko01110,ko01200	pmb2507	2-Deoxyribose-1-phosphate	Nucleotides and derivatives	C00672	ko00030,ko00240,ko01100	0.962566	3.22139e-05	gene-meta
novel.7827	K00337	ko00190,ko01100	pmb2507	2-Deoxyribose-1-phosphate	Nucleotides and derivatives	C00672	ko00030,ko00240,ko01100	0.847705	0.00389776	gene-meta
SmeSca00330	K16818	ko00564,ko00592,ko01100,ko01110	mws0093	Coniferyl alcohol	Phenolic acids	C00590	ko00940,ko00999,ko01100,ko01110	-0.936009	0.000204936	gene-meta
Smechr0100113	K00276	ko00260,ko00350,ko00360,ko00410,ko00950,ko00960,ko01100,ko01110	mws0093	Coniferyl alcohol	Phenolic acids	C00590	ko00940,ko00999,ko01100,ko01110	-0.815032	0.0074401	gene-meta
Smechr0100679	K13513	ko00561,ko00564,ko01100,ko01110	mws0093	Coniferyl alcohol	Phenolic acids	C00590	ko00940,ko00999,ko01100,ko01110	-0.941828	0.000147641	gene-meta
Smechr0100979	K01051	ko00040,ko01100	mws0093	Coniferyl alcohol	Phenolic acids	C00590	ko00940,ko00999,ko01100,ko01110	-0.848374	0.00384086	gene-meta
Smechr0100984	K08726	ko00590,ko01100,ko04146	mws0093	Coniferyl alcohol	Phenolic acids	C00590	ko00940,ko00999,ko01100,ko01110	-0.875839	0.00196276	gene-meta
Smechr0101140	K18826	ko00310,ko01100	mws0093	Coniferyl alcohol	Phenolic acids	C00590	ko00940,ko00999,ko01100,ko01110	-0.844968	0.0041369	gene-meta
Smechr0101358	K01897	ko00061,ko00071,ko01100,ko01212,ko04146	mws0093	Coniferyl alcohol	Phenolic acids	C00590	ko00940,ko00999,ko01100,ko01110	-0.868776	0.00236505	gene-meta
Smechr0101492	K01068	ko00062,ko01040,ko01100,ko01110	mws0093	Coniferyl alcohol	Phenolic acids	C00590	ko00940,ko00999,ko01100,ko01110	0.848363	0.00384177	gene-meta
Smechr0102176	K01213	ko00040,ko01100	mws0093	Coniferyl alcohol	Phenolic acids	C00590	ko00940,ko00999,ko01100,ko01110	-0.815171	0.00742157	gene-meta
Smechr0102340	K01006	ko00010,ko00620,ko00710,ko01100,ko01110,ko01200	mws0093	Coniferyl alcohol	Phenolic acids	C00590	ko00940,ko00999,ko01100,ko01110	0.820016	0.00679688	gene-meta
Smechr0102474	K01051	ko00040,ko01100	mws0093	Coniferyl alcohol	Phenolic acids	C00590	ko00940,ko00999,ko01100,ko01110	-0.82015	0.00678017	gene-meta
Smechr0103909	K00423	ko00053,ko01100	mws0093	Coniferyl alcohol	Phenolic acids	C00590	ko00940,ko00999,ko01100,ko01110	-0.809646	0.0081803	gene-meta
Smechr0200185	K22395	ko00940,ko01100,ko01110	mws0093	Coniferyl alcohol	Phenolic acids	C00590	ko00940,ko00999,ko01100,ko01110	-0.855863	0.00324168	gene-meta
Smechr0200800	K15397	ko00062,ko01100,ko01110,ko04626	mws0093	Coniferyl alcohol	Phenolic acids	C00590	ko00940,ko00999,ko01100,ko01110	-0.925651	0.000342918	gene-meta
Smechr0200811	K01809	ko00051,ko00520,ko01100,ko01110,ko01240,ko01250	mws0093	Coniferyl alcohol	Phenolic acids	C00590	ko00940,ko00999,ko01100,ko01110	-0.851194	0.00360697	gene-meta
Smechr0201339	K19891	ko00500,ko01100	mws0093	Coniferyl alcohol	Phenolic acids	C00590	ko00940,ko00999,ko01100,ko01110	-0.847756	0.00389345	gene-meta
Smechr0201897	K01051	ko00040,ko01100	mws0093	Coniferyl alcohol	Phenolic acids	C00590	ko00940,ko00999,ko01100,ko01110	-0.827409	0.0059141	gene-meta
Smechr0201954	K01728	ko00040,ko01100	mws0093	Coniferyl alcohol	Phenolic acids	C00590	ko00940,ko00999,ko01100,ko01110	-0.878282	0.00183542	gene-meta
Smechr0202350	K15397	ko00062,ko01100,ko01110,ko04626	mws0093	Coniferyl alcohol	Phenolic acids	C00590	ko00940,ko00999,ko01100,ko01110	-0.882102	0.00164795	gene-meta
Smechr0202988	K00472	ko00330,ko01100	mws0093	Coniferyl alcohol	Phenolic acids	C00590	ko00940,ko00999,ko01100,ko01110	-0.816264	0.0072774	gene-meta
Smechr0300194	K05350	ko00460,ko00500,ko00999,ko01100,ko01110	mws0093	Coniferyl alcohol	Phenolic acids	C00590	ko00940,ko00999,ko01100,ko01110	-0.809369	0.00821966	gene-meta
Smechr0300445	K19891	ko00500,ko01100	mws0093	Coniferyl alcohol	Phenolic acids	C00590	ko00940,ko00999,ko01100,ko01110	-0.803768	0.00904349	gene-meta
Smechr0302387	K00913	ko00562,ko01100,ko04070	mws0093	Coniferyl alcohol	Phenolic acids	C00590	ko00940,ko00999,ko01100,ko01110	-0.845081	0.00412677	gene-meta
Smechr0302485	K00695	ko00500,ko01100,ko01110	mws0093	Coniferyl alcohol	Phenolic acids	C00590	ko00940,ko00999,ko01100,ko01110	-0.880663	0.00171693	gene-meta
Smechr0302548	K07407	ko00052,ko00561,ko00600,ko00603,ko01100	mws0093	Coniferyl alcohol	Phenolic acids	C00590	ko00940,ko00999,ko01100,ko01110	-0.912609	0.00059591	gene-meta
Smechr0302640	K01728	ko00040,ko01100	mws0093	Coniferyl alcohol	Phenolic acids	C00590	ko00940,ko00999,ko01100,ko01110	-0.952	7.61087e-05	gene-meta
Smechr0302709	K16903	ko00380,ko01100	mws0093	Coniferyl alcohol	Phenolic acids	C00590	ko00940,ko00999,ko01100,ko01110	-0.80516	0.0088337	gene-meta
Smechr0302993	K19891	ko00500,ko01100	mws0093	Coniferyl alcohol	Phenolic acids	C00590	ko00940,ko00999,ko01100,ko01110	-0.801814	0.00934339	gene-meta
Smechr0303304	K13513	ko00561,ko00564,ko01100,ko01110	mws0093	Coniferyl alcohol	Phenolic acids	C00590	ko00940,ko00999,ko01100,ko01110	-0.873292	0.00210187	gene-meta
Smechr0303701	K00058	ko00260,ko00270,ko01100,ko01110,ko01200,ko01230	mws0093	Coniferyl alcohol	Phenolic acids	C00590	ko00940,ko00999,ko01100,ko01110	-0.866894	0.00248112	gene-meta
Smechr0401272	K01850	ko00400,ko01100,ko01110,ko01230	mws0093	Coniferyl alcohol	Phenolic acids	C00590	ko00940,ko00999,ko01100,ko01110	-0.823063	0.00642294	gene-meta
Smechr0401716	K09841	ko00906,ko01100,ko01110	mws0093	Coniferyl alcohol	Phenolic acids	C00590	ko00940,ko00999,ko01100,ko01110	0.886268	0.00145915	gene-meta
Smechr0402041	K01514	ko00230,ko01100	mws0093	Coniferyl alcohol	Phenolic acids	C00590	ko00940,ko00999,ko01100,ko01110	-0.802145	0.00929214	gene-meta
Smechr0402365	K19891	ko00500,ko01100	mws0093	Coniferyl alcohol	Phenolic acids	C00590	ko00940,ko00999,ko01100,ko01110	-0.810718	0.00802917	gene-meta
Smechr0402381	K01081	ko00230,ko00240,ko00760,ko01100,ko01110,ko01232	mws0093	Coniferyl alcohol	Phenolic acids	C00590	ko00940,ko00999,ko01100,ko01110	-0.905018	0.000791553	gene-meta
Smechr0402487	K13513	ko00561,ko00564,ko01100,ko01110	mws0093	Coniferyl alcohol	Phenolic acids	C00590	ko00940,ko00999,ko01100,ko01110	-0.869772	0.00230513	gene-meta
Smechr0402549	K13065	ko00940,ko00941,ko00945,ko01100,ko01110	mws0093	Coniferyl alcohol	Phenolic acids	C00590	ko00940,ko00999,ko01100,ko01110	-0.815231	0.00741368	gene-meta
Smechr0500375	K00382	ko00010,ko00020,ko00260,ko00280,ko00310,ko00380,ko00620,ko00630,ko00640,ko01100,ko01110,ko01200,ko01240	mws0093	Coniferyl alcohol	Phenolic acids	C00590	ko00940,ko00999,ko01100,ko01110	-0.853792	0.00340045	gene-meta
Smechr0500713	K10775	ko00360,ko00940,ko01100,ko01110	mws0093	Coniferyl alcohol	Phenolic acids	C00590	ko00940,ko00999,ko01100,ko01110	-0.84032	0.00456552	gene-meta
Smechr0500849	K19892	ko00500,ko01100	mws0093	Coniferyl alcohol	Phenolic acids	C00590	ko00940,ko00999,ko01100,ko01110	-0.877607	0.00187003	gene-meta
Smechr0501030	K01209	ko00520,ko01100	mws0093	Coniferyl alcohol	Phenolic acids	C00590	ko00940,ko00999,ko01100,ko01110	0.937494	0.000189046	gene-meta
Smechr0501915	K03935	ko00190,ko01100	mws0093	Coniferyl alcohol	Phenolic acids	C00590	ko00940,ko00999,ko01100,ko01110	-0.806667	0.00861048	gene-meta
Smechr0501962	K10256	ko01040,ko01100,ko01212	mws0093	Coniferyl alcohol	Phenolic acids	C00590	ko00940,ko00999,ko01100,ko01110	-0.863629	0.00269172	gene-meta
Smechr0502788	K10256	ko01040,ko01100,ko01212	mws0093	Coniferyl alcohol	Phenolic acids	C00590	ko00940,ko00999,ko01100,ko01110	-0.852975	0.00346445	gene-meta
Smechr0600356	K05857	ko00562,ko01100,ko04070	mws0093	Coniferyl alcohol	Phenolic acids	C00590	ko00940,ko00999,ko01100,ko01110	-0.895929	0.00107995	gene-meta
Smechr0600785	K03879	ko00190,ko01100	mws0093	Coniferyl alcohol	Phenolic acids	C00590	ko00940,ko00999,ko01100,ko01110	-0.919315	0.00045368	gene-meta
Smechr0601502	K00814	ko00220,ko00250,ko00710,ko01100,ko01200,ko01210,ko01230	mws0093	Coniferyl alcohol	Phenolic acids	C00590	ko00940,ko00999,ko01100,ko01110	0.811188	0.00796358	gene-meta
Smechr0601515	K03787	ko00230,ko00240,ko00760,ko01100,ko01110,ko01232	mws0093	Coniferyl alcohol	Phenolic acids	C00590	ko00940,ko00999,ko01100,ko01110	-0.839587	0.00463584	gene-meta
Smechr0602423	K01593	ko00350,ko00360,ko00380,ko00901,ko00950,ko00965,ko01100,ko01110	mws0093	Coniferyl alcohol	Phenolic acids	C00590	ko00940,ko00999,ko01100,ko01110	-0.920965	0.000422723	gene-meta
Smechr0602568	K01555	ko00350,ko01100	mws0093	Coniferyl alcohol	Phenolic acids	C00590	ko00940,ko00999,ko01100,ko01110	-0.899171	0.000969887	gene-meta
Smechr0602862	K01184	ko00040,ko01100	mws0093	Coniferyl alcohol	Phenolic acids	C00590	ko00940,ko00999,ko01100,ko01110	-0.835993	0.00499112	gene-meta
Smechr0602972	K05857	ko00562,ko01100,ko04070	mws0093	Coniferyl alcohol	Phenolic acids	C00590	ko00940,ko00999,ko01100,ko01110	-0.865313	0.00258162	gene-meta
Smechr0603112	K19893	ko00500,ko01100	mws0093	Coniferyl alcohol	Phenolic acids	C00590	ko00940,ko00999,ko01100,ko01110	-0.822981	0.0064328	gene-meta
Smechr0700661	K01602	ko00630,ko00710,ko01100,ko01110,ko01200	mws0093	Coniferyl alcohol	Phenolic acids	C00590	ko00940,ko00999,ko01100,ko01110	-0.892439	0.00120786	gene-meta
Smechr0700681	K19893	ko00500,ko01100	mws0093	Coniferyl alcohol	Phenolic acids	C00590	ko00940,ko00999,ko01100,ko01110	-0.860658	0.00289385	gene-meta
Smechr0701261	K00695	ko00500,ko01100,ko01110	mws0093	Coniferyl alcohol	Phenolic acids	C00590	ko00940,ko00999,ko01100,ko01110	-0.895838	0.00108316	gene-meta
Smechr0702256	K12639	ko00905,ko01100,ko01110	mws0093	Coniferyl alcohol	Phenolic acids	C00590	ko00940,ko00999,ko01100,ko01110	-0.845849	0.00405882	gene-meta
Smechr0702331	K16055	ko00500,ko01100,ko01110	mws0093	Coniferyl alcohol	Phenolic acids	C00590	ko00940,ko00999,ko01100,ko01110	-0.919666	0.000446968	gene-meta
Smechr0800028	K01177	ko00500,ko01100,ko01110	mws0093	Coniferyl alcohol	Phenolic acids	C00590	ko00940,ko00999,ko01100,ko01110	-0.864923	0.00260686	gene-meta
Smechr0800363	K00432	ko00480,ko00590,ko01100	mws0093	Coniferyl alcohol	Phenolic acids	C00590	ko00940,ko00999,ko01100,ko01110	-0.898398	0.00099539	gene-meta
Smechr0800541	K00975	ko00500,ko00520,ko01100,ko01110,ko01250	mws0093	Coniferyl alcohol	Phenolic acids	C00590	ko00940,ko00999,ko01100,ko01110	-0.822848	0.00644876	gene-meta
Smechr0801328	K00850	ko00010,ko00030,ko00051,ko00052,ko01100,ko01110,ko01200,ko01230,ko03018	mws0093	Coniferyl alcohol	Phenolic acids	C00590	ko00940,ko00999,ko01100,ko01110	0.833726	0.00522447	gene-meta
Smechr0801501	K15397	ko00062,ko01100,ko01110,ko04626	mws0093	Coniferyl alcohol	Phenolic acids	C00590	ko00940,ko00999,ko01100,ko01110	-0.826613	0.00600514	gene-meta
Smechr0801967	K09753	ko00940,ko01100,ko01110	mws0093	Coniferyl alcohol	Phenolic acids	C00590	ko00940,ko00999,ko01100,ko01110	-0.839166	0.00467655	gene-meta
Smechr0900011	K01179	ko00500,ko01100	mws0093	Coniferyl alcohol	Phenolic acids	C00590	ko00940,ko00999,ko01100,ko01110	-0.935049	0.000215698	gene-meta
Smechr0900048	K01674	ko00910,ko01100	mws0093	Coniferyl alcohol	Phenolic acids	C00590	ko00940,ko00999,ko01100,ko01110	-0.928533	0.00029946	gene-meta
Smechr0900452	K13513	ko00561,ko00564,ko01100,ko01110	mws0093	Coniferyl alcohol	Phenolic acids	C00590	ko00940,ko00999,ko01100,ko01110	-0.93451	0.000221904	gene-meta
Smechr0900556	K01593	ko00350,ko00360,ko00380,ko00901,ko00950,ko00965,ko01100,ko01110	mws0093	Coniferyl alcohol	Phenolic acids	C00590	ko00940,ko00999,ko01100,ko01110	-0.925626	0.000343308	gene-meta
Smechr0900645	K13508	ko00561,ko00564,ko01100,ko01110	mws0093	Coniferyl alcohol	Phenolic acids	C00590	ko00940,ko00999,ko01100,ko01110	-0.830128	0.00561015	gene-meta
Smechr0901372	K00454	ko00591,ko00592,ko01100,ko01110	mws0093	Coniferyl alcohol	Phenolic acids	C00590	ko00940,ko00999,ko01100,ko01110	-0.876896	0.00190693	gene-meta
Smechr0902065	K00799	ko00480,ko01100	mws0093	Coniferyl alcohol	Phenolic acids	C00590	ko00940,ko00999,ko01100,ko01110	-0.876648	0.0019199	gene-meta
Smechr0902084	K01188	ko00460,ko00500,ko00999,ko01100,ko01110	mws0093	Coniferyl alcohol	Phenolic acids	C00590	ko00940,ko00999,ko01100,ko01110	0.864126	0.00265893	gene-meta
Smechr0902201	K24221	ko00562,ko01100	mws0093	Coniferyl alcohol	Phenolic acids	C00590	ko00940,ko00999,ko01100,ko01110	-0.805219	0.00882491	gene-meta
Smechr1000352	K01115	ko00564,ko00565,ko01100,ko01110,ko04144	mws0093	Coniferyl alcohol	Phenolic acids	C00590	ko00940,ko00999,ko01100,ko01110	-0.934005	0.000227834	gene-meta
Smechr1000393	K01184	ko00040,ko01100	mws0093	Coniferyl alcohol	Phenolic acids	C00590	ko00940,ko00999,ko01100,ko01110	-0.860749	0.00288753	gene-meta
Smechr1000445	K08099	ko00860,ko01100,ko01110	mws0093	Coniferyl alcohol	Phenolic acids	C00590	ko00940,ko00999,ko01100,ko01110	-0.809229	0.00823959	gene-meta
Smechr1000653	K19891	ko00500,ko01100	mws0093	Coniferyl alcohol	Phenolic acids	C00590	ko00940,ko00999,ko01100,ko01110	-0.883606	0.00157798	gene-meta
Smechr1000655	K00975	ko00500,ko00520,ko01100,ko01110,ko01250	mws0093	Coniferyl alcohol	Phenolic acids	C00590	ko00940,ko00999,ko01100,ko01110	-0.914982	0.000542462	gene-meta
Smechr1000678	K02261	ko00190,ko01100	mws0093	Coniferyl alcohol	Phenolic acids	C00590	ko00940,ko00999,ko01100,ko01110	-0.802795	0.00919197	gene-meta
Smechr1001315	K00083	ko00940,ko01100,ko01110	mws0093	Coniferyl alcohol	Phenolic acids	C00590	ko00940,ko00999,ko01100,ko01110	-0.935615	0.0002093	gene-meta
Smechr1001520	K01193	ko00052,ko00500,ko01100,ko01110	mws0093	Coniferyl alcohol	Phenolic acids	C00590	ko00940,ko00999,ko01100,ko01110	-0.888227	0.00137579	gene-meta
Smechr1001759	K00430	ko00940,ko01100,ko01110	mws0093	Coniferyl alcohol	Phenolic acids	C00590	ko00940,ko00999,ko01100,ko01110	-0.879723	0.00176304	gene-meta
Smechr1002053	K00975	ko00500,ko00520,ko01100,ko01110,ko01250	mws0093	Coniferyl alcohol	Phenolic acids	C00590	ko00940,ko00999,ko01100,ko01110	-0.844445	0.00418369	gene-meta
Smechr1002384	K13513	ko00561,ko00564,ko01100,ko01110	mws0093	Coniferyl alcohol	Phenolic acids	C00590	ko00940,ko00999,ko01100,ko01110	-0.844096	0.00421508	gene-meta
Smechr1002827	K01193	ko00052,ko00500,ko01100,ko01110	mws0093	Coniferyl alcohol	Phenolic acids	C00590	ko00940,ko00999,ko01100,ko01110	-0.859691	0.00296184	gene-meta
Smechr1100157	K03860	ko00563,ko01100	mws0093	Coniferyl alcohol	Phenolic acids	C00590	ko00940,ko00999,ko01100,ko01110	-0.9263	0.000332762	gene-meta
Smechr1101640	K10256	ko01040,ko01100,ko01212	mws0093	Coniferyl alcohol	Phenolic acids	C00590	ko00940,ko00999,ko01100,ko01110	-0.934838	0.000218106	gene-meta
Smechr1102419	K01193	ko00052,ko00500,ko01100,ko01110	mws0093	Coniferyl alcohol	Phenolic acids	C00590	ko00940,ko00999,ko01100,ko01110	-0.850602	0.00365523	gene-meta
Smechr1201413	K08678	ko00520,ko01100,ko01250	mws0093	Coniferyl alcohol	Phenolic acids	C00590	ko00940,ko00999,ko01100,ko01110	-0.879619	0.0017682	gene-meta
Smechr1201646	K01426	ko00330,ko00360,ko00380,ko01100	mws0093	Coniferyl alcohol	Phenolic acids	C00590	ko00940,ko00999,ko01100,ko01110	-0.851901	0.00354992	gene-meta
novel.7463	K02112	ko00190,ko00195,ko01100	mws0093	Coniferyl alcohol	Phenolic acids	C00590	ko00940,ko00999,ko01100,ko01110	-0.804993	0.00885866	gene-meta
novel.7665	K02112	ko00190,ko00195,ko01100	mws0093	Coniferyl alcohol	Phenolic acids	C00590	ko00940,ko00999,ko01100,ko01110	-0.819982	0.00680118	gene-meta
novel.7703	K00241	ko00020,ko00190,ko00650,ko01100,ko01110,ko01200	mws0093	Coniferyl alcohol	Phenolic acids	C00590	ko00940,ko00999,ko01100,ko01110	-0.840883	0.00451213	gene-meta
Smechr0102340	K01006	ko00010,ko00620,ko00710,ko01100,ko01110,ko01200	Zmzn000079	D-Erythrose-4-phosphate	Others	C00279	ko00030,ko00400,ko00710,ko00750,ko01100,ko01110,ko01200,ko01230,ko01240	-0.80521	0.00882622	gene-meta
Smechr0201494	K01213	ko00040,ko01100	Zmzn000079	D-Erythrose-4-phosphate	Others	C00279	ko00030,ko00400,ko00710,ko00750,ko01100,ko01110,ko01200,ko01230,ko01240	0.815041	0.00743895	gene-meta
Smechr0500525	K08678	ko00520,ko01100,ko01250	Zmzn000079	D-Erythrose-4-phosphate	Others	C00279	ko00030,ko00400,ko00710,ko00750,ko01100,ko01110,ko01200,ko01230,ko01240	0.809928	0.00814039	gene-meta
SmeSca00330	K16818	ko00564,ko00592,ko01100,ko01110	pme0085	Rosmarinic acid	Phenolic acids	C01850	ko00350,ko01100	0.897496	0.00102574	gene-meta
Smechr0100679	K13513	ko00561,ko00564,ko01100,ko01110	pme0085	Rosmarinic acid	Phenolic acids	C01850	ko00350,ko01100	0.871221	0.00221986	gene-meta
Smechr0100979	K01051	ko00040,ko01100	pme0085	Rosmarinic acid	Phenolic acids	C01850	ko00350,ko01100	0.949731	8.92613e-05	gene-meta
Smechr0101492	K01068	ko00062,ko01040,ko01100,ko01110	pme0085	Rosmarinic acid	Phenolic acids	C01850	ko00350,ko01100	-0.940772	0.000157074	gene-meta
Smechr0102176	K01213	ko00040,ko01100	pme0085	Rosmarinic acid	Phenolic acids	C01850	ko00350,ko01100	0.800948	0.00947857	gene-meta
Smechr0103909	K00423	ko00053,ko01100	pme0085	Rosmarinic acid	Phenolic acids	C01850	ko00350,ko01100	0.829016	0.00573306	gene-meta
Smechr0200800	K15397	ko00062,ko01100,ko01110,ko04626	pme0085	Rosmarinic acid	Phenolic acids	C01850	ko00350,ko01100	0.881206	0.00169071	gene-meta
Smechr0202350	K15397	ko00062,ko01100,ko01110,ko04626	pme0085	Rosmarinic acid	Phenolic acids	C01850	ko00350,ko01100	0.821455	0.00661843	gene-meta
Smechr0202402	K13789	ko00900,ko01100,ko01110	pme0085	Rosmarinic acid	Phenolic acids	C01850	ko00350,ko01100	0.803495	0.00908492	gene-meta
Smechr0302485	K00695	ko00500,ko01100,ko01110	pme0085	Rosmarinic acid	Phenolic acids	C01850	ko00350,ko01100	0.814208	0.00755029	gene-meta
Smechr0302548	K07407	ko00052,ko00561,ko00600,ko00603,ko01100	pme0085	Rosmarinic acid	Phenolic acids	C01850	ko00350,ko01100	0.94346	0.000133868	gene-meta
Smechr0302640	K01728	ko00040,ko01100	pme0085	Rosmarinic acid	Phenolic acids	C01850	ko00350,ko01100	0.853231	0.00344436	gene-meta
Smechr0303638	K11517	ko00630,ko01100,ko01110,ko01200,ko04146	pme0085	Rosmarinic acid	Phenolic acids	C01850	ko00350,ko01100	0.858328	0.00305944	gene-meta
Smechr0401562	K24277	ko00996,ko01100,ko01110	pme0085	Rosmarinic acid	Phenolic acids	C01850	ko00350,ko01100	-0.882377	0.00163503	gene-meta
Smechr0401716	K09841	ko00906,ko01100,ko01110	pme0085	Rosmarinic acid	Phenolic acids	C01850	ko00350,ko01100	-0.878077	0.00184586	gene-meta
Smechr0501030	K01209	ko00520,ko01100	pme0085	Rosmarinic acid	Phenolic acids	C01850	ko00350,ko01100	-0.826473	0.00602119	gene-meta
Smechr0502617	K01251	ko00270,ko01100	pme0085	Rosmarinic acid	Phenolic acids	C01850	ko00350,ko01100	0.800627	0.00952888	gene-meta
Smechr0502788	K10256	ko01040,ko01100,ko01212	pme0085	Rosmarinic acid	Phenolic acids	C01850	ko00350,ko01100	0.831134	0.00550041	gene-meta
Smechr0600785	K03879	ko00190,ko01100	pme0085	Rosmarinic acid	Phenolic acids	C01850	ko00350,ko01100	0.815265	0.00740911	gene-meta
Smechr0601502	K00814	ko00220,ko00250,ko00710,ko01100,ko01200,ko01210,ko01230	pme0085	Rosmarinic acid	Phenolic acids	C01850	ko00350,ko01100	-0.854918	0.00331342	gene-meta
Smechr0602423	K01593	ko00350,ko00360,ko00380,ko00901,ko00950,ko00965,ko01100,ko01110	pme0085	Rosmarinic acid	Phenolic acids	C01850	ko00350,ko01100	0.829572	0.00567137	gene-meta
Smechr0602568	K01555	ko00350,ko01100	pme0085	Rosmarinic acid	Phenolic acids	C01850	ko00350,ko01100	0.805268	0.00881757	gene-meta
Smechr0602972	K05857	ko00562,ko01100,ko04070	pme0085	Rosmarinic acid	Phenolic acids	C01850	ko00350,ko01100	0.852815	0.00347711	gene-meta
Smechr0700661	K01602	ko00630,ko00710,ko01100,ko01110,ko01200	pme0085	Rosmarinic acid	Phenolic acids	C01850	ko00350,ko01100	0.843332	0.00428442	gene-meta
Smechr0702331	K16055	ko00500,ko01100,ko01110	pme0085	Rosmarinic acid	Phenolic acids	C01850	ko00350,ko01100	0.873775	0.00207494	gene-meta
Smechr0800363	K00432	ko00480,ko00590,ko01100	pme0085	Rosmarinic acid	Phenolic acids	C01850	ko00350,ko01100	0.828103	0.00583542	gene-meta
Smechr0800541	K00975	ko00500,ko00520,ko01100,ko01110,ko01250	pme0085	Rosmarinic acid	Phenolic acids	C01850	ko00350,ko01100	0.83771	0.00481918	gene-meta
Smechr0801328	K00850	ko00010,ko00030,ko00051,ko00052,ko01100,ko01110,ko01200,ko01230,ko03018	pme0085	Rosmarinic acid	Phenolic acids	C01850	ko00350,ko01100	-0.85615	0.00322005	gene-meta
Smechr0900011	K01179	ko00500,ko01100	pme0085	Rosmarinic acid	Phenolic acids	C01850	ko00350,ko01100	0.871078	0.00222819	gene-meta
Smechr0900048	K01674	ko00910,ko01100	pme0085	Rosmarinic acid	Phenolic acids	C01850	ko00350,ko01100	0.808845	0.0082945	gene-meta
Smechr0900452	K13513	ko00561,ko00564,ko01100,ko01110	pme0085	Rosmarinic acid	Phenolic acids	C01850	ko00350,ko01100	0.841083	0.00449321	gene-meta
Smechr0900556	K01593	ko00350,ko00360,ko00380,ko00901,ko00950,ko00965,ko01100,ko01110	pme0085	Rosmarinic acid	Phenolic acids	C01850	ko00350,ko01100	0.868772	0.00236529	gene-meta
Smechr1000352	K01115	ko00564,ko00565,ko01100,ko01110,ko04144	pme0085	Rosmarinic acid	Phenolic acids	C01850	ko00350,ko01100	0.885214	0.00150543	gene-meta
Smechr1000653	K19891	ko00500,ko01100	pme0085	Rosmarinic acid	Phenolic acids	C01850	ko00350,ko01100	0.837779	0.00481235	gene-meta
Smechr1000655	K00975	ko00500,ko00520,ko01100,ko01110,ko01250	pme0085	Rosmarinic acid	Phenolic acids	C01850	ko00350,ko01100	0.821832	0.00657232	gene-meta
Smechr1001348	K01193	ko00052,ko00500,ko01100,ko01110	pme0085	Rosmarinic acid	Phenolic acids	C01850	ko00350,ko01100	0.803027	0.0091565	gene-meta
Smechr1001520	K01193	ko00052,ko00500,ko01100,ko01110	pme0085	Rosmarinic acid	Phenolic acids	C01850	ko00350,ko01100	0.860455	0.002908	gene-meta
Smechr1001692	K01051	ko00040,ko01100	pme0085	Rosmarinic acid	Phenolic acids	C01850	ko00350,ko01100	0.821108	0.0066612	gene-meta
Smechr1001759	K00430	ko00940,ko01100,ko01110	pme0085	Rosmarinic acid	Phenolic acids	C01850	ko00350,ko01100	0.970881	1.3483e-05	gene-meta
Smechr1002827	K01193	ko00052,ko00500,ko01100,ko01110	pme0085	Rosmarinic acid	Phenolic acids	C01850	ko00350,ko01100	0.815887	0.0073269	gene-meta
Smechr1100157	K03860	ko00563,ko01100	pme0085	Rosmarinic acid	Phenolic acids	C01850	ko00350,ko01100	0.804964	0.00886301	gene-meta
Smechr1101640	K10256	ko01040,ko01100,ko01212	pme0085	Rosmarinic acid	Phenolic acids	C01850	ko00350,ko01100	0.839033	0.00468942	gene-meta
Smechr1102419	K01193	ko00052,ko00500,ko01100,ko01110	pme0085	Rosmarinic acid	Phenolic acids	C01850	ko00350,ko01100	0.820989	0.00667585	gene-meta
Smechr1201413	K08678	ko00520,ko01100,ko01250	pme0085	Rosmarinic acid	Phenolic acids	C01850	ko00350,ko01100	0.809289	0.00823109	gene-meta
SmeSca00330	K16818	ko00564,ko00592,ko01100,ko01110	Lmgn000160	3-Ureidopropionic Acid	Organic acids	C02642	ko00240,ko00410,ko00770,ko01100	-0.915282	0.000535952	gene-meta
Smechr0100679	K13513	ko00561,ko00564,ko01100,ko01110	Lmgn000160	3-Ureidopropionic Acid	Organic acids	C02642	ko00240,ko00410,ko00770,ko01100	-0.829829	0.00564305	gene-meta
Smechr0100979	K01051	ko00040,ko01100	Lmgn000160	3-Ureidopropionic Acid	Organic acids	C02642	ko00240,ko00410,ko00770,ko01100	-0.815346	0.00739844	gene-meta
Smechr0100984	K08726	ko00590,ko01100,ko04146	Lmgn000160	3-Ureidopropionic Acid	Organic acids	C02642	ko00240,ko00410,ko00770,ko01100	-0.821613	0.00659908	gene-meta
Smechr0101492	K01068	ko00062,ko01040,ko01100,ko01110	Lmgn000160	3-Ureidopropionic Acid	Organic acids	C02642	ko00240,ko00410,ko00770,ko01100	0.932822	0.000242167	gene-meta
Smechr0102340	K01006	ko00010,ko00620,ko00710,ko01100,ko01110,ko01200	Lmgn000160	3-Ureidopropionic Acid	Organic acids	C02642	ko00240,ko00410,ko00770,ko01100	0.831581	0.00545211	gene-meta
Smechr0200800	K15397	ko00062,ko01100,ko01110,ko04626	Lmgn000160	3-Ureidopropionic Acid	Organic acids	C02642	ko00240,ko00410,ko00770,ko01100	-0.94716	0.000106017	gene-meta
Smechr0302458	K14379	ko00740,ko01100	Lmgn000160	3-Ureidopropionic Acid	Organic acids	C02642	ko00240,ko00410,ko00770,ko01100	-0.835144	0.00507769	gene-meta
Smechr0302485	K00695	ko00500,ko01100,ko01110	Lmgn000160	3-Ureidopropionic Acid	Organic acids	C02642	ko00240,ko00410,ko00770,ko01100	-0.860324	0.0029172	gene-meta
Smechr0302548	K07407	ko00052,ko00561,ko00600,ko00603,ko01100	Lmgn000160	3-Ureidopropionic Acid	Organic acids	C02642	ko00240,ko00410,ko00770,ko01100	-0.906678	0.000745427	gene-meta
Smechr0302640	K01728	ko00040,ko01100	Lmgn000160	3-Ureidopropionic Acid	Organic acids	C02642	ko00240,ko00410,ko00770,ko01100	-0.83765	0.00482511	gene-meta
Smechr0303638	K11517	ko00630,ko01100,ko01110,ko01200,ko04146	Lmgn000160	3-Ureidopropionic Acid	Organic acids	C02642	ko00240,ko00410,ko00770,ko01100	-0.815992	0.0073131	gene-meta
Smechr0500525	K08678	ko00520,ko01100,ko01250	Lmgn000160	3-Ureidopropionic Acid	Organic acids	C02642	ko00240,ko00410,ko00770,ko01100	-0.864991	0.00260245	gene-meta
Smechr0501030	K01209	ko00520,ko01100	Lmgn000160	3-Ureidopropionic Acid	Organic acids	C02642	ko00240,ko00410,ko00770,ko01100	0.823262	0.00639892	gene-meta
Smechr0502617	K01251	ko00270,ko01100	Lmgn000160	3-Ureidopropionic Acid	Organic acids	C02642	ko00240,ko00410,ko00770,ko01100	-0.859534	0.00297296	gene-meta
Smechr0600785	K03879	ko00190,ko01100	Lmgn000160	3-Ureidopropionic Acid	Organic acids	C02642	ko00240,ko00410,ko00770,ko01100	-0.802265	0.00927361	gene-meta
Smechr0601502	K00814	ko00220,ko00250,ko00710,ko01100,ko01200,ko01210,ko01230	Lmgn000160	3-Ureidopropionic Acid	Organic acids	C02642	ko00240,ko00410,ko00770,ko01100	0.855684	0.0032552	gene-meta
Smechr0601807	K16818	ko00564,ko00592,ko01100,ko01110	Lmgn000160	3-Ureidopropionic Acid	Organic acids	C02642	ko00240,ko00410,ko00770,ko01100	-0.858138	0.00307326	gene-meta
Smechr0602693	K19891	ko00500,ko01100	Lmgn000160	3-Ureidopropionic Acid	Organic acids	C02642	ko00240,ko00410,ko00770,ko01100	-0.826374	0.00603262	gene-meta
Smechr0602972	K05857	ko00562,ko01100,ko04070	Lmgn000160	3-Ureidopropionic Acid	Organic acids	C02642	ko00240,ko00410,ko00770,ko01100	-0.880626	0.00171874	gene-meta
Smechr0700661	K01602	ko00630,ko00710,ko01100,ko01110,ko01200	Lmgn000160	3-Ureidopropionic Acid	Organic acids	C02642	ko00240,ko00410,ko00770,ko01100	-0.896253	0.00106861	gene-meta
Smechr0701261	K00695	ko00500,ko01100,ko01110	Lmgn000160	3-Ureidopropionic Acid	Organic acids	C02642	ko00240,ko00410,ko00770,ko01100	-0.813461	0.00765118	gene-meta
Smechr0702331	K16055	ko00500,ko01100,ko01110	Lmgn000160	3-Ureidopropionic Acid	Organic acids	C02642	ko00240,ko00410,ko00770,ko01100	-0.807857	0.00843691	gene-meta
Smechr0800363	K00432	ko00480,ko00590,ko01100	Lmgn000160	3-Ureidopropionic Acid	Organic acids	C02642	ko00240,ko00410,ko00770,ko01100	-0.899426	0.000961595	gene-meta
Smechr0800541	K00975	ko00500,ko00520,ko01100,ko01110,ko01250	Lmgn000160	3-Ureidopropionic Acid	Organic acids	C02642	ko00240,ko00410,ko00770,ko01100	-0.805268	0.00881761	gene-meta
Smechr0801328	K00850	ko00010,ko00030,ko00051,ko00052,ko01100,ko01110,ko01200,ko01230,ko03018	Lmgn000160	3-Ureidopropionic Acid	Organic acids	C02642	ko00240,ko00410,ko00770,ko01100	0.821571	0.00660421	gene-meta
Smechr0801612	K00103	ko00053,ko01100,ko01240	Lmgn000160	3-Ureidopropionic Acid	Organic acids	C02642	ko00240,ko00410,ko00770,ko01100	-0.837176	0.00487214	gene-meta
Smechr0900452	K13513	ko00561,ko00564,ko01100,ko01110	Lmgn000160	3-Ureidopropionic Acid	Organic acids	C02642	ko00240,ko00410,ko00770,ko01100	-0.834273	0.00516749	gene-meta
Smechr0900556	K01593	ko00350,ko00360,ko00380,ko00901,ko00950,ko00965,ko01100,ko01110	Lmgn000160	3-Ureidopropionic Acid	Organic acids	C02642	ko00240,ko00410,ko00770,ko01100	-0.842605	0.00435115	gene-meta
Smechr0901372	K00454	ko00591,ko00592,ko01100,ko01110	Lmgn000160	3-Ureidopropionic Acid	Organic acids	C02642	ko00240,ko00410,ko00770,ko01100	-0.818488	0.00698995	gene-meta
Smechr1000352	K01115	ko00564,ko00565,ko01100,ko01110,ko04144	Lmgn000160	3-Ureidopropionic Acid	Organic acids	C02642	ko00240,ko00410,ko00770,ko01100	-0.842739	0.00433884	gene-meta
Smechr1000393	K01184	ko00040,ko01100	Lmgn000160	3-Ureidopropionic Acid	Organic acids	C02642	ko00240,ko00410,ko00770,ko01100	-0.826902	0.00597197	gene-meta
Smechr1001315	K00083	ko00940,ko01100,ko01110	Lmgn000160	3-Ureidopropionic Acid	Organic acids	C02642	ko00240,ko00410,ko00770,ko01100	-0.864856	0.00261118	gene-meta
Smechr1001348	K01193	ko00052,ko00500,ko01100,ko01110	Lmgn000160	3-Ureidopropionic Acid	Organic acids	C02642	ko00240,ko00410,ko00770,ko01100	-0.886124	0.00146542	gene-meta
Smechr1001759	K00430	ko00940,ko01100,ko01110	Lmgn000160	3-Ureidopropionic Acid	Organic acids	C02642	ko00240,ko00410,ko00770,ko01100	-0.944041	0.000129183	gene-meta
Smechr1001804	K19355	ko00051,ko01100	Lmgn000160	3-Ureidopropionic Acid	Organic acids	C02642	ko00240,ko00410,ko00770,ko01100	-0.83935	0.00465875	gene-meta
Smechr1101640	K10256	ko01040,ko01100,ko01212	Lmgn000160	3-Ureidopropionic Acid	Organic acids	C02642	ko00240,ko00410,ko00770,ko01100	-0.843149	0.0043012	gene-meta
SmeSca00330	K16818	ko00564,ko00592,ko01100,ko01110	pme3188	Uridine 5'-monophosphate	Nucleotides and derivatives	C00105	ko00240,ko01100,ko01232,ko01240	0.964602	2.654e-05	gene-meta
Smechr0100679	K13513	ko00561,ko00564,ko01100,ko01110	pme3188	Uridine 5'-monophosphate	Nucleotides and derivatives	C00105	ko00240,ko01100,ko01232,ko01240	0.887875	0.00139054	gene-meta
Smechr0100979	K01051	ko00040,ko01100	pme3188	Uridine 5'-monophosphate	Nucleotides and derivatives	C00105	ko00240,ko01100,ko01232,ko01240	0.843368	0.00428112	gene-meta
Smechr0100984	K08726	ko00590,ko01100,ko04146	pme3188	Uridine 5'-monophosphate	Nucleotides and derivatives	C00105	ko00240,ko01100,ko01232,ko01240	0.827022	0.00595825	gene-meta
Smechr0101492	K01068	ko00062,ko01040,ko01100,ko01110	pme3188	Uridine 5'-monophosphate	Nucleotides and derivatives	C00105	ko00240,ko01100,ko01232,ko01240	-0.920282	0.000435341	gene-meta
Smechr0102340	K01006	ko00010,ko00620,ko00710,ko01100,ko01110,ko01200	pme3188	Uridine 5'-monophosphate	Nucleotides and derivatives	C00105	ko00240,ko01100,ko01232,ko01240	-0.859595	0.00296862	gene-meta
Smechr0102474	K01051	ko00040,ko01100	pme3188	Uridine 5'-monophosphate	Nucleotides and derivatives	C00105	ko00240,ko01100,ko01232,ko01240	0.82104	0.00666963	gene-meta
Smechr0103909	K00423	ko00053,ko01100	pme3188	Uridine 5'-monophosphate	Nucleotides and derivatives	C00105	ko00240,ko01100,ko01232,ko01240	0.90962	0.00066835	gene-meta
Smechr0200185	K22395	ko00940,ko01100,ko01110	pme3188	Uridine 5'-monophosphate	Nucleotides and derivatives	C00105	ko00240,ko01100,ko01232,ko01240	0.841906	0.00441604	gene-meta
Smechr0200800	K15397	ko00062,ko01100,ko01110,ko04626	pme3188	Uridine 5'-monophosphate	Nucleotides and derivatives	C00105	ko00240,ko01100,ko01232,ko01240	0.923543	0.000377361	gene-meta
Smechr0202252	K01179	ko00500,ko01100	pme3188	Uridine 5'-monophosphate	Nucleotides and derivatives	C00105	ko00240,ko01100,ko01232,ko01240	0.828619	0.0057775	gene-meta
Smechr0202350	K15397	ko00062,ko01100,ko01110,ko04626	pme3188	Uridine 5'-monophosphate	Nucleotides and derivatives	C00105	ko00240,ko01100,ko01232,ko01240	0.892741	0.0011964	gene-meta
Smechr0302363	K00913	ko00562,ko01100,ko04070	pme3188	Uridine 5'-monophosphate	Nucleotides and derivatives	C00105	ko00240,ko01100,ko01232,ko01240	0.851853	0.0035538	gene-meta
Smechr0302485	K00695	ko00500,ko01100,ko01110	pme3188	Uridine 5'-monophosphate	Nucleotides and derivatives	C00105	ko00240,ko01100,ko01232,ko01240	0.857056	0.00315262	gene-meta
Smechr0302548	K07407	ko00052,ko00561,ko00600,ko00603,ko01100	pme3188	Uridine 5'-monophosphate	Nucleotides and derivatives	C00105	ko00240,ko01100,ko01232,ko01240	0.868058	0.00240887	gene-meta
Smechr0302640	K01728	ko00040,ko01100	pme3188	Uridine 5'-monophosphate	Nucleotides and derivatives	C00105	ko00240,ko01100,ko01232,ko01240	0.879215	0.00178833	gene-meta
Smechr0401716	K09841	ko00906,ko01100,ko01110	pme3188	Uridine 5'-monophosphate	Nucleotides and derivatives	C00105	ko00240,ko01100,ko01232,ko01240	-0.818285	0.00701582	gene-meta
Smechr0500525	K08678	ko00520,ko01100,ko01250	pme3188	Uridine 5'-monophosphate	Nucleotides and derivatives	C00105	ko00240,ko01100,ko01232,ko01240	0.821473	0.00661631	gene-meta
Smechr0500849	K19892	ko00500,ko01100	pme3188	Uridine 5'-monophosphate	Nucleotides and derivatives	C00105	ko00240,ko01100,ko01232,ko01240	0.812678	0.00775777	gene-meta
Smechr0501030	K01209	ko00520,ko01100	pme3188	Uridine 5'-monophosphate	Nucleotides and derivatives	C00105	ko00240,ko01100,ko01232,ko01240	-0.913461	0.000576325	gene-meta
Smechr0501915	K03935	ko00190,ko01100	pme3188	Uridine 5'-monophosphate	Nucleotides and derivatives	C00105	ko00240,ko01100,ko01232,ko01240	0.817571	0.00710747	gene-meta
Smechr0501962	K10256	ko01040,ko01100,ko01212	pme3188	Uridine 5'-monophosphate	Nucleotides and derivatives	C00105	ko00240,ko01100,ko01232,ko01240	0.834121	0.00518332	gene-meta
Smechr0502617	K01251	ko00270,ko01100	pme3188	Uridine 5'-monophosphate	Nucleotides and derivatives	C00105	ko00240,ko01100,ko01232,ko01240	0.878142	0.00184254	gene-meta
Smechr0600356	K05857	ko00562,ko01100,ko04070	pme3188	Uridine 5'-monophosphate	Nucleotides and derivatives	C00105	ko00240,ko01100,ko01232,ko01240	0.866653	0.00249623	gene-meta
Smechr0600785	K03879	ko00190,ko01100	pme3188	Uridine 5'-monophosphate	Nucleotides and derivatives	C00105	ko00240,ko01100,ko01232,ko01240	0.849797	0.00372161	gene-meta
Smechr0601502	K00814	ko00220,ko00250,ko00710,ko01100,ko01200,ko01210,ko01230	pme3188	Uridine 5'-monophosphate	Nucleotides and derivatives	C00105	ko00240,ko01100,ko01232,ko01240	-0.848204	0.00385528	gene-meta
Smechr0602423	K01593	ko00350,ko00360,ko00380,ko00901,ko00950,ko00965,ko01100,ko01110	pme3188	Uridine 5'-monophosphate	Nucleotides and derivatives	C00105	ko00240,ko01100,ko01232,ko01240	0.814631	0.00749364	gene-meta
Smechr0602972	K05857	ko00562,ko01100,ko04070	pme3188	Uridine 5'-monophosphate	Nucleotides and derivatives	C00105	ko00240,ko01100,ko01232,ko01240	0.89956	0.000957255	gene-meta
Smechr0700661	K01602	ko00630,ko00710,ko01100,ko01110,ko01200	pme3188	Uridine 5'-monophosphate	Nucleotides and derivatives	C00105	ko00240,ko01100,ko01232,ko01240	0.87893	0.00180263	gene-meta
Smechr0701261	K00695	ko00500,ko01100,ko01110	pme3188	Uridine 5'-monophosphate	Nucleotides and derivatives	C00105	ko00240,ko01100,ko01232,ko01240	0.856384	0.00320256	gene-meta
Smechr0702331	K16055	ko00500,ko01100,ko01110	pme3188	Uridine 5'-monophosphate	Nucleotides and derivatives	C00105	ko00240,ko01100,ko01232,ko01240	0.846629	0.00399057	gene-meta
Smechr0800363	K00432	ko00480,ko00590,ko01100	pme3188	Uridine 5'-monophosphate	Nucleotides and derivatives	C00105	ko00240,ko01100,ko01232,ko01240	0.861927	0.00280627	gene-meta
Smechr0800541	K00975	ko00500,ko00520,ko01100,ko01110,ko01250	pme3188	Uridine 5'-monophosphate	Nucleotides and derivatives	C00105	ko00240,ko01100,ko01232,ko01240	0.841669	0.0044381	gene-meta
Smechr0801328	K00850	ko00010,ko00030,ko00051,ko00052,ko01100,ko01110,ko01200,ko01230,ko03018	pme3188	Uridine 5'-monophosphate	Nucleotides and derivatives	C00105	ko00240,ko01100,ko01232,ko01240	-0.829426	0.00568759	gene-meta
Smechr0900011	K01179	ko00500,ko01100	pme3188	Uridine 5'-monophosphate	Nucleotides and derivatives	C00105	ko00240,ko01100,ko01232,ko01240	0.813087	0.00770194	gene-meta
Smechr0900452	K13513	ko00561,ko00564,ko01100,ko01110	pme3188	Uridine 5'-monophosphate	Nucleotides and derivatives	C00105	ko00240,ko01100,ko01232,ko01240	0.891157	0.00125739	gene-meta
Smechr0900556	K01593	ko00350,ko00360,ko00380,ko00901,ko00950,ko00965,ko01100,ko01110	pme3188	Uridine 5'-monophosphate	Nucleotides and derivatives	C00105	ko00240,ko01100,ko01232,ko01240	0.883588	0.00157881	gene-meta
Smechr0902084	K01188	ko00460,ko00500,ko00999,ko01100,ko01110	pme3188	Uridine 5'-monophosphate	Nucleotides and derivatives	C00105	ko00240,ko01100,ko01232,ko01240	-0.861726	0.00282004	gene-meta
Smechr1000352	K01115	ko00564,ko00565,ko01100,ko01110,ko04144	pme3188	Uridine 5'-monophosphate	Nucleotides and derivatives	C00105	ko00240,ko01100,ko01232,ko01240	0.873906	0.0020677	gene-meta
Smechr1001315	K00083	ko00940,ko01100,ko01110	pme3188	Uridine 5'-monophosphate	Nucleotides and derivatives	C00105	ko00240,ko01100,ko01232,ko01240	0.814662	0.00748939	gene-meta
Smechr1001348	K01193	ko00052,ko00500,ko01100,ko01110	pme3188	Uridine 5'-monophosphate	Nucleotides and derivatives	C00105	ko00240,ko01100,ko01232,ko01240	0.905403	0.000780678	gene-meta
Smechr1001520	K01193	ko00052,ko00500,ko01100,ko01110	pme3188	Uridine 5'-monophosphate	Nucleotides and derivatives	C00105	ko00240,ko01100,ko01232,ko01240	0.809697	0.00817307	gene-meta
Smechr1001692	K01051	ko00040,ko01100	pme3188	Uridine 5'-monophosphate	Nucleotides and derivatives	C00105	ko00240,ko01100,ko01232,ko01240	0.896963	0.00104395	gene-meta
Smechr1001759	K00430	ko00940,ko01100,ko01110	pme3188	Uridine 5'-monophosphate	Nucleotides and derivatives	C00105	ko00240,ko01100,ko01232,ko01240	0.87625	0.00194091	gene-meta
Smechr1001804	K19355	ko00051,ko01100	pme3188	Uridine 5'-monophosphate	Nucleotides and derivatives	C00105	ko00240,ko01100,ko01232,ko01240	0.813661	0.00762397	gene-meta
Smechr1002827	K01193	ko00052,ko00500,ko01100,ko01110	pme3188	Uridine 5'-monophosphate	Nucleotides and derivatives	C00105	ko00240,ko01100,ko01232,ko01240	0.868836	0.00236141	gene-meta
Smechr1100157	K03860	ko00563,ko01100	pme3188	Uridine 5'-monophosphate	Nucleotides and derivatives	C00105	ko00240,ko01100,ko01232,ko01240	0.831353	0.00547672	gene-meta
novel.7665	K02112	ko00190,ko00195,ko01100	pme3188	Uridine 5'-monophosphate	Nucleotides and derivatives	C00105	ko00240,ko01100,ko01232,ko01240	0.839105	0.00468248	gene-meta
